# Supplementary material for: iMM1865: A New Reconstruction of Mouse Genome-Scale Metabolic Model
Source: Sci Rep. 2020 Apr 10;10:6177. doi: 10.1038/s41598-020-63235-w (PMC7148337; doi:10.1038/s41598-020-63235-w)
Supplement: Supplementary file 4 — Supplementary Data 3. [file 41598_2020_63235_MOESM4_ESM.zip › iMM3254.xml]

<?xml version="1.0" encoding="UTF-8"?>
<sbml xmlns="http://www.sbml.org/sbml/level3/version1/core"
    xmlns:fbc="http://www.sbml.org/sbml/level3/version1/fbc/version2"
    xmlns:groups="http://www.sbml.org/sbml/level3/version1/groups/version1"
    level="3"
    version="1"
    fbc:required="false"
    groups:required="false">
 <model metaid="iMM3254"
     id="iMM3254"
     name="Mus musculus"
     fbc:strict="true">
  <listOfUnitDefinitions>
   <unitDefinition id="mmol_per_gDW_per_hr">
    <listOfUnits>
     <unit kind="mole"
         exponent="1"
         scale="-3"
         multiplier="1" />
     <unit kind="gram"
         exponent="-1"
         scale="0"
         multiplier="1" />
     <unit kind="second"
         exponent="-1"
         scale="0"
         multiplier="3600" />
    </listOfUnits>
   </unitDefinition>
  </listOfUnitDefinitions>
  <listOfCompartments>
   <compartment metaid="c"
       id="c"
       name="Cytoplasm"
       constant="true" />
   <compartment metaid="e"
       id="e"
       name="Extracellular"
       constant="true" />
   <compartment metaid="g"
       id="g"
       name="Golgi"
       constant="true" />
   <compartment metaid="i"
       id="i"
       name="inner mitochondrial compartment"
       constant="true" />
   <compartment metaid="l"
       id="l"
       name="Lysosome"
       constant="true" />
   <compartment metaid="m"
       id="m"
       name="Mitochondrion"
       constant="true" />
   <compartment metaid="n"
       id="n"
       name="Nucleus"
       constant="true" />
   <compartment metaid="r"
       id="r"
       name="Endoplasmic_reticulum"
       constant="true" />
   <compartment metaid="x"
       id="x"
       name="Peroxisome"
       constant="true" />
  </listOfCompartments>
  <listOfSpecies>
   <species metaid="M_10fthf5glu_c"
       id="M_10fthf5glu_c"
       name="10-Formyltetrahydrofolate-[Glu](5)"
       compartment="c"
       hasOnlySubstanceUnits="false"
       boundaryCondition="false"
       constant="false"
       fbc:charge="-6"
       fbc:chemicalFormula="C40H45N11O19">
    <annotation>
     <rdf:RDF xmlns:rdf="http://www.w3.org/1999/02/22-rdf-syntax-ns#"
         xmlns:bqbiol="http://biomodels.net/biology-qualifiers/">
      <rdf:Description rdf:about="#M_10fthf5glu_c">
       <bqbiol:is>
        <rdf:Bag>
         <rdf:li rdf:resource="http://identifiers.org/bigg.metabolite/10fthf5glu" />
         <rdf:li rdf:resource="http://identifiers.org/metanetx.chemical/MNXM3428" />
        </rdf:Bag>
       </bqbiol:is>
      </rdf:Description>
     </rdf:RDF>
    </annotation>
   </species>
   <species metaid="M_10fthf5glu_l"
       id="M_10fthf5glu_l"
       name="10-Formyltetrahydrofolate-[Glu](5)"
       compartment="l"
       hasOnlySubstanceUnits="false"
       boundaryCondition="false"
       constant="false"
       fbc:charge="-6"
       fbc:chemicalFormula="C40H45N11O19">
    <annotation>
     <rdf:RDF xmlns:rdf="http://www.w3.org/1999/02/22-rdf-syntax-ns#"
         xmlns:bqbiol="http://biomodels.net/biology-qualifiers/">
      <rdf:Description rdf:about="#M_10fthf5glu_l">
       <bqbiol:is>
        <rdf:Bag>
         <rdf:li rdf:resource="http://identifiers.org/bigg.metabolite/10fthf5glu" />
         <rdf:li rdf:resource="http://identifiers.org/metanetx.chemical/MNXM3428" />
        </rdf:Bag>
       </bqbiol:is>
      </rdf:Description>
     </rdf:RDF>
    </annotation>
   </species>
   <species metaid="M_10fthf5glu_m"
       id="M_10fthf5glu_m"
       name="10-Formyltetrahydrofolate-[Glu](5)"
       compartment="m"
       hasOnlySubstanceUnits="false"
       boundaryCondition="false"
       constant="false"
       fbc:charge="-6"
       fbc:chemicalFormula="C40H45N11O19">
    <annotation>
     <rdf:RDF xmlns:rdf="http://www.w3.org/1999/02/22-rdf-syntax-ns#"
         xmlns:bqbiol="http://biomodels.net/biology-qualifiers/">
      <rdf:Description rdf:about="#M_10fthf5glu_m">
       <bqbiol:is>
        <rdf:Bag>
         <rdf:li rdf:resource="http://identifiers.org/bigg.metabolite/10fthf5glu" />
         <rdf:li rdf:resource="http://identifiers.org/metanetx.chemical/MNXM3428" />
        </rdf:Bag>
       </bqbiol:is>
      </rdf:Description>
     </rdf:RDF>
    </annotation>
   </species>
   <species metaid="M_10fthf6glu_c"
       id="M_10fthf6glu_c"
       name="10-Formyltetrahydrofolate-[Glu](6)"
       compartment="c"
       hasOnlySubstanceUnits="false"
       boundaryCondition="false"
       constant="false"
       fbc:charge="-7"
       fbc:chemicalFormula="C45H51N12O22">
    <annotation>
     <rdf:RDF xmlns:rdf="http://www.w3.org/1999/02/22-rdf-syntax-ns#"
         xmlns:bqbiol="http://biomodels.net/biology-qualifiers/">
      <rdf:Description rdf:about="#M_10fthf6glu_c">
       <bqbiol:is>
        <rdf:Bag>
         <rdf:li rdf:resource="http://identifiers.org/bigg.metabolite/10fthf6glu" />
         <rdf:li rdf:resource="http://identifiers.org/metanetx.chemical/MNXM3429" />
        </rdf:Bag>
       </bqbiol:is>
      </rdf:Description>
     </rdf:RDF>
    </annotation>
   </species>
   <species metaid="M_10fthf6glu_l"
       id="M_10fthf6glu_l"
       name="10-Formyltetrahydrofolate-[Glu](6)"
       compartment="l"
       hasOnlySubstanceUnits="false"
       boundaryCondition="false"
       constant="false"
       fbc:charge="-7"
       fbc:chemicalFormula="C45H51N12O22">
    <annotation>
     <rdf:RDF xmlns:rdf="http://www.w3.org/1999/02/22-rdf-syntax-ns#"
         xmlns:bqbiol="http://biomodels.net/biology-qualifiers/">
      <rdf:Description rdf:about="#M_10fthf6glu_l">
       <bqbiol:is>
        <rdf:Bag>
         <rdf:li rdf:resource="http://identifiers.org/bigg.metabolite/10fthf6glu" />
         <rdf:li rdf:resource="http://identifiers.org/metanetx.chemical/MNXM3429" />
        </rdf:Bag>
       </bqbiol:is>
      </rdf:Description>
     </rdf:RDF>
    </annotation>
   </species>
   <species metaid="M_10fthf6glu_m"
       id="M_10fthf6glu_m"
       name="10-Formyltetrahydrofolate-[Glu](6)"
       compartment="m"
       hasOnlySubstanceUnits="false"
       boundaryCondition="false"
       constant="false"
       fbc:charge="-7"
       fbc:chemicalFormula="C45H51N12O22">
    <annotation>
     <rdf:RDF xmlns:rdf="http://www.w3.org/1999/02/22-rdf-syntax-ns#"
         xmlns:bqbiol="http://biomodels.net/biology-qualifiers/">
      <rdf:Description rdf:about="#M_10fthf6glu_m">
       <bqbiol:is>
        <rdf:Bag>
         <rdf:li rdf:resource="http://identifiers.org/bigg.metabolite/10fthf6glu" />
         <rdf:li rdf:resource="http://identifiers.org/metanetx.chemical/MNXM3429" />
        </rdf:Bag>
       </bqbiol:is>
      </rdf:Description>
     </rdf:RDF>
    </annotation>
   </species>
   <species metaid="M_10fthf7glu_c"
       id="M_10fthf7glu_c"
       name="10-Formyltetrahydrofolate-[Glu](7)"
       compartment="c"
       hasOnlySubstanceUnits="false"
       boundaryCondition="false"
       constant="false"
       fbc:charge="-8"
       fbc:chemicalFormula="C50H57N13O25">
    <annotation>
     <rdf:RDF xmlns:rdf="http://www.w3.org/1999/02/22-rdf-syntax-ns#"
         xmlns:bqbiol="http://biomodels.net/biology-qualifiers/">
      <rdf:Description rdf:about="#M_10fthf7glu_c">
       <bqbiol:is>
        <rdf:Bag>
         <rdf:li rdf:resource="http://identifiers.org/bigg.metabolite/10fthf7glu" />
         <rdf:li rdf:resource="http://identifiers.org/metanetx.chemical/MNXM5422" />
        </rdf:Bag>
       </bqbiol:is>
      </rdf:Description>
     </rdf:RDF>
    </annotation>
   </species>
   <species metaid="M_10fthf7glu_l"
       id="M_10fthf7glu_l"
       name="10-Formyltetrahydrofolate-[Glu](7)"
       compartment="l"
       hasOnlySubstanceUnits="false"
       boundaryCondition="false"
       constant="false"
       fbc:charge="-8"
       fbc:chemicalFormula="C50H57N13O25">
    <annotation>
     <rdf:RDF xmlns:rdf="http://www.w3.org/1999/02/22-rdf-syntax-ns#"
         xmlns:bqbiol="http://biomodels.net/biology-qualifiers/">
      <rdf:Description rdf:about="#M_10fthf7glu_l">
       <bqbiol:is>
        <rdf:Bag>
         <rdf:li rdf:resource="http://identifiers.org/bigg.metabolite/10fthf7glu" />
         <rdf:li rdf:resource="http://identifiers.org/metanetx.chemical/MNXM5422" />
        </rdf:Bag>
       </bqbiol:is>
      </rdf:Description>
     </rdf:RDF>
    </annotation>
   </species>
   <species metaid="M_10fthf7glu_m"
       id="M_10fthf7glu_m"
       name="10-Formyltetrahydrofolate-[Glu](7)"
       compartment="m"
       hasOnlySubstanceUnits="false"
       boundaryCondition="false"
       constant="false"
       fbc:charge="-8"
       fbc:chemicalFormula="C50H57N13O25">
    <annotation>
     <rdf:RDF xmlns:rdf="http://www.w3.org/1999/02/22-rdf-syntax-ns#"
         xmlns:bqbiol="http://biomodels.net/biology-qualifiers/">
      <rdf:Description rdf:about="#M_10fthf7glu_m">
       <bqbiol:is>
        <rdf:Bag>
         <rdf:li rdf:resource="http://identifiers.org/bigg.metabolite/10fthf7glu" />
         <rdf:li rdf:resource="http://identifiers.org/metanetx.chemical/MNXM5422" />
        </rdf:Bag>
       </bqbiol:is>
      </rdf:Description>
     </rdf:RDF>
    </annotation>
   </species>
   <species metaid="M_10fthf_c"
       id="M_10fthf_c"
       name="10-Formyltetrahydrofolate"
       compartment="c"
       hasOnlySubstanceUnits="false"
       boundaryCondition="false"
       constant="false"
       fbc:charge="-2"
       fbc:chemicalFormula="C20H21N7O7">
    <annotation>
     <rdf:RDF xmlns:rdf="http://www.w3.org/1999/02/22-rdf-syntax-ns#"
         xmlns:bqbiol="http://biomodels.net/biology-qualifiers/">
      <rdf:Description rdf:about="#M_10fthf_c">
       <bqbiol:is>
        <rdf:Bag>
         <rdf:li rdf:resource="http://identifiers.org/bigg.metabolite/10fthf" />
         <rdf:li rdf:resource="http://identifiers.org/reactome/R-ALL-419151" />
         <rdf:li rdf:resource="http://identifiers.org/reactome/R-ALL-5389850" />
         <rdf:li rdf:resource="http://identifiers.org/kegg.compound/C00234" />
         <rdf:li rdf:resource="http://identifiers.org/chebi/CHEBI:11304" />
         <rdf:li rdf:resource="http://identifiers.org/chebi/CHEBI:15637" />
         <rdf:li rdf:resource="http://identifiers.org/chebi/CHEBI:19108" />
         <rdf:li rdf:resource="http://identifiers.org/chebi/CHEBI:19109" />
         <rdf:li rdf:resource="http://identifiers.org/chebi/CHEBI:57454" />
         <rdf:li rdf:resource="http://identifiers.org/chebi/CHEBI:698" />
         <rdf:li rdf:resource="http://identifiers.org/hmdb/HMDB00972" />
         <rdf:li rdf:resource="http://identifiers.org/biocyc/META:10-FORMYL-THF" />
         <rdf:li rdf:resource="http://identifiers.org/metanetx.chemical/MNXM237" />
         <rdf:li rdf:resource="http://identifiers.org/seed.compound/cpd00201" />
        </rdf:Bag>
       </bqbiol:is>
      </rdf:Description>
     </rdf:RDF>
    </annotation>
   </species>
   <species metaid="M_10fthf_l"
       id="M_10fthf_l"
       name="10-Formyltetrahydrofolate"
       compartment="l"
       hasOnlySubstanceUnits="false"
       boundaryCondition="false"
       constant="false"
       fbc:charge="-2"
       fbc:chemicalFormula="C20H21N7O7">
    <annotation>
     <rdf:RDF xmlns:rdf="http://www.w3.org/1999/02/22-rdf-syntax-ns#"
         xmlns:bqbiol="http://biomodels.net/biology-qualifiers/">
      <rdf:Description rdf:about="#M_10fthf_l">
       <bqbiol:is>
        <rdf:Bag>
         <rdf:li rdf:resource="http://identifiers.org/bigg.metabolite/10fthf" />
         <rdf:li rdf:resource="http://identifiers.org/reactome/R-ALL-419151" />
         <rdf:li rdf:resource="http://identifiers.org/reactome/R-ALL-5389850" />
         <rdf:li rdf:resource="http://identifiers.org/kegg.compound/C00234" />
         <rdf:li rdf:resource="http://identifiers.org/chebi/CHEBI:11304" />
         <rdf:li rdf:resource="http://identifiers.org/chebi/CHEBI:15637" />
         <rdf:li rdf:resource="http://identifiers.org/chebi/CHEBI:19108" />
         <rdf:li rdf:resource="http://identifiers.org/chebi/CHEBI:19109" />
         <rdf:li rdf:resource="http://identifiers.org/chebi/CHEBI:57454" />
         <rdf:li rdf:resource="http://identifiers.org/chebi/CHEBI:698" />
         <rdf:li rdf:resource="http://identifiers.org/hmdb/HMDB00972" />
         <rdf:li rdf:resource="http://identifiers.org/biocyc/META:10-FORMYL-THF" />
         <rdf:li rdf:resource="http://identifiers.org/metanetx.chemical/MNXM237" />
         <rdf:li rdf:resource="http://identifiers.org/seed.compound/cpd00201" />
        </rdf:Bag>
       </bqbiol:is>
      </rdf:Description>
     </rdf:RDF>
    </annotation>
   </species>
   <species metaid="M_10fthf_m"
       id="M_10fthf_m"
       name="10-Formyltetrahydrofolate"
       compartment="m"
       hasOnlySubstanceUnits="false"
       boundaryCondition="false"
       constant="false"
       fbc:charge="-2"
       fbc:chemicalFormula="C20H21N7O7">
    <annotation>
     <rdf:RDF xmlns:rdf="http://www.w3.org/1999/02/22-rdf-syntax-ns#"
         xmlns:bqbiol="http://biomodels.net/biology-qualifiers/">
      <rdf:Description rdf:about="#M_10fthf_m">
       <bqbiol:is>
        <rdf:Bag>
         <rdf:li rdf:resource="http://identifiers.org/bigg.metabolite/10fthf" />
         <rdf:li rdf:resource="http://identifiers.org/reactome/R-ALL-419151" />
         <rdf:li rdf:resource="http://identifiers.org/reactome/R-ALL-5389850" />
         <rdf:li rdf:resource="http://identifiers.org/kegg.compound/C00234" />
         <rdf:li rdf:resource="http://identifiers.org/chebi/CHEBI:11304" />
         <rdf:li rdf:resource="http://identifiers.org/chebi/CHEBI:15637" />
         <rdf:li rdf:resource="http://identifiers.org/chebi/CHEBI:19108" />
         <rdf:li rdf:resource="http://identifiers.org/chebi/CHEBI:19109" />
         <rdf:li rdf:resource="http://identifiers.org/chebi/CHEBI:57454" />
         <rdf:li rdf:resource="http://identifiers.org/chebi/CHEBI:698" />
         <rdf:li rdf:resource="http://identifiers.org/hmdb/HMDB00972" />
         <rdf:li rdf:resource="http://identifiers.org/biocyc/META:10-FORMYL-THF" />
         <rdf:li rdf:resource="http://identifiers.org/metanetx.chemical/MNXM237" />
         <rdf:li rdf:resource="http://identifiers.org/seed.compound/cpd00201" />
        </rdf:Bag>
       </bqbiol:is>
      </rdf:Description>
     </rdf:RDF>
    </annotation>
   </species>
   <species metaid="M_11docrtsl_c"
       id="M_11docrtsl_c"
       name="11-Deoxycortisol"
       compartment="c"
       hasOnlySubstanceUnits="false"
       boundaryCondition="false"
       constant="false"
       fbc:charge="0"
       fbc:chemicalFormula="C21H30O4">
    <annotation>
     <rdf:RDF xmlns:rdf="http://www.w3.org/1999/02/22-rdf-syntax-ns#"
         xmlns:bqbiol="http://biomodels.net/biology-qualifiers/">
      <rdf:Description rdf:about="#M_11docrtsl_c">
       <bqbiol:is>
        <rdf:Bag>
         <rdf:li rdf:resource="http://identifiers.org/bigg.metabolite/11docrtsl" />
         <rdf:li rdf:resource="http://identifiers.org/metanetx.chemical/MNXM163103" />
        </rdf:Bag>
       </bqbiol:is>
      </rdf:Description>
     </rdf:RDF>
    </annotation>
   </species>
   <species metaid="M_11docrtsl_m"
       id="M_11docrtsl_m"
       name="11-Deoxycortisol"
       compartment="m"
       hasOnlySubstanceUnits="false"
       boundaryCondition="false"
       constant="false"
       fbc:charge="0"
       fbc:chemicalFormula="C21H30O4">
    <annotation>
     <rdf:RDF xmlns:rdf="http://www.w3.org/1999/02/22-rdf-syntax-ns#"
         xmlns:bqbiol="http://biomodels.net/biology-qualifiers/">
      <rdf:Description rdf:about="#M_11docrtsl_m">
       <bqbiol:is>
        <rdf:Bag>
         <rdf:li rdf:resource="http://identifiers.org/bigg.metabolite/11docrtsl" />
         <rdf:li rdf:resource="http://identifiers.org/metanetx.chemical/MNXM163103" />
        </rdf:Bag>
       </bqbiol:is>
      </rdf:Description>
     </rdf:RDF>
    </annotation>
   </species>
   <species metaid="M_11docrtsl_r"
       id="M_11docrtsl_r"
       name="11-Deoxycortisol"
       compartment="r"
       hasOnlySubstanceUnits="false"
       boundaryCondition="false"
       constant="false"
       fbc:charge="0"
       fbc:chemicalFormula="C21H30O4">
    <annotation>
     <rdf:RDF xmlns:rdf="http://www.w3.org/1999/02/22-rdf-syntax-ns#"
         xmlns:bqbiol="http://biomodels.net/biology-qualifiers/">
      <rdf:Description rdf:about="#M_11docrtsl_r">
       <bqbiol:is>
        <rdf:Bag>
         <rdf:li rdf:resource="http://identifiers.org/bigg.metabolite/11docrtsl" />
         <rdf:li rdf:resource="http://identifiers.org/metanetx.chemical/MNXM163103" />
        </rdf:Bag>
       </bqbiol:is>
      </rdf:Description>
     </rdf:RDF>
    </annotation>
   </species>
   <species metaid="M_11docrtstrn_c"
       id="M_11docrtstrn_c"
       name="11-Deoxycorticosterone"
       compartment="c"
       hasOnlySubstanceUnits="false"
       boundaryCondition="false"
       constant="false"
       fbc:charge="0"
       fbc:chemicalFormula="C21H30O3">
    <annotation>
     <rdf:RDF xmlns:rdf="http://www.w3.org/1999/02/22-rdf-syntax-ns#"
         xmlns:bqbiol="http://biomodels.net/biology-qualifiers/">
      <rdf:Description rdf:about="#M_11docrtstrn_c">
       <bqbiol:is>
        <rdf:Bag>
         <rdf:li rdf:resource="http://identifiers.org/bigg.metabolite/11docrtstrn" />
         <rdf:li rdf:resource="http://identifiers.org/metanetx.chemical/MNXM162887" />
        </rdf:Bag>
       </bqbiol:is>
      </rdf:Description>
     </rdf:RDF>
    </annotation>
   </species>
   <species metaid="M_11docrtstrn_m"
       id="M_11docrtstrn_m"
       name="11-Deoxycorticosterone"
       compartment="m"
       hasOnlySubstanceUnits="false"
       boundaryCondition="false"
       constant="false"
       fbc:charge="0"
       fbc:chemicalFormula="C21H30O3">
    <annotation>
     <rdf:RDF xmlns:rdf="http://www.w3.org/1999/02/22-rdf-syntax-ns#"
         xmlns:bqbiol="http://biomodels.net/biology-qualifiers/">
      <rdf:Description rdf:about="#M_11docrtstrn_m">
       <bqbiol:is>
        <rdf:Bag>
         <rdf:li rdf:resource="http://identifiers.org/bigg.metabolite/11docrtstrn" />
         <rdf:li rdf:resource="http://identifiers.org/metanetx.chemical/MNXM162887" />
        </rdf:Bag>
       </bqbiol:is>
      </rdf:Description>
     </rdf:RDF>
    </annotation>
   </species>
   <species metaid="M_11docrtstrn_r"
       id="M_11docrtstrn_r"
       name="11-Deoxycorticosterone"
       compartment="r"
       hasOnlySubstanceUnits="false"
       boundaryCondition="false"
       constant="false"
       fbc:charge="0"
       fbc:chemicalFormula="C21H30O3">
    <annotation>
     <rdf:RDF xmlns:rdf="http://www.w3.org/1999/02/22-rdf-syntax-ns#"
         xmlns:bqbiol="http://biomodels.net/biology-qualifiers/">
      <rdf:Description rdf:about="#M_11docrtstrn_r">
       <bqbiol:is>
        <rdf:Bag>
         <rdf:li rdf:resource="http://identifiers.org/bigg.metabolite/11docrtstrn" />
         <rdf:li rdf:resource="http://identifiers.org/metanetx.chemical/MNXM162887" />
        </rdf:Bag>
       </bqbiol:is>
      </rdf:Description>
     </rdf:RDF>
    </annotation>
   </species>
   <species metaid="M_13dampp_c"
       id="M_13dampp_c"
       name="Trimethylenediaminium"
       compartment="c"
       hasOnlySubstanceUnits="false"
       boundaryCondition="false"
       constant="false"
       fbc:charge="2"
       fbc:chemicalFormula="C3H12N2">
    <annotation>
     <rdf:RDF xmlns:rdf="http://www.w3.org/1999/02/22-rdf-syntax-ns#"
         xmlns:bqbiol="http://biomodels.net/biology-qualifiers/">
      <rdf:Description rdf:about="#M_13dampp_c">
       <bqbiol:is>
        <rdf:Bag>
         <rdf:li rdf:resource="http://identifiers.org/bigg.metabolite/13dampp" />
         <rdf:li rdf:resource="http://identifiers.org/metanetx.chemical/MNXM146468" />
        </rdf:Bag>
       </bqbiol:is>
      </rdf:Description>
     </rdf:RDF>
    </annotation>
   </species>
   <species metaid="M_h2o_c"
       id="M_h2o_c"
       name="Water"
       compartment="c"
       hasOnlySubstanceUnits="false"
       boundaryCondition="false"
       constant="false"
       fbc:charge="0"
       fbc:chemicalFormula="H2O">
    <annotation>
     <rdf:RDF xmlns:rdf="http://www.w3.org/1999/02/22-rdf-syntax-ns#"
         xmlns:bqbiol="http://biomodels.net/biology-qualifiers/">
      <rdf:Description rdf:about="#M_h2o_c">
       <bqbiol:is>
        <rdf:Bag>
         <rdf:li rdf:resource="http://identifiers.org/bigg.metabolite/h2o" />
         <rdf:li rdf:resource="http://identifiers.org/reactome/R-ALL-109276" />
         <rdf:li rdf:resource="http://identifiers.org/reactome/R-ALL-113518" />
         <rdf:li rdf:resource="http://identifiers.org/reactome/R-ALL-113519" />
         <rdf:li rdf:resource="http://identifiers.org/reactome/R-ALL-113521" />
         <rdf:li rdf:resource="http://identifiers.org/reactome/R-ALL-141343" />
         <rdf:li rdf:resource="http://identifiers.org/reactome/R-ALL-1605715" />
         <rdf:li rdf:resource="http://identifiers.org/reactome/R-ALL-189422" />
         <rdf:li rdf:resource="http://identifiers.org/reactome/R-ALL-2022884" />
         <rdf:li rdf:resource="http://identifiers.org/reactome/R-ALL-29356" />
         <rdf:li rdf:resource="http://identifiers.org/reactome/R-ALL-351603" />
         <rdf:li rdf:resource="http://identifiers.org/reactome/R-ALL-5278291" />
         <rdf:li rdf:resource="http://identifiers.org/reactome/R-ALL-5668574" />
         <rdf:li rdf:resource="http://identifiers.org/reactome/R-ALL-5693747" />
         <rdf:li rdf:resource="http://identifiers.org/reactome/R-ALL-8851517" />
         <rdf:li rdf:resource="http://identifiers.org/kegg.compound/C00001" />
         <rdf:li rdf:resource="http://identifiers.org/kegg.compound/C01328" />
         <rdf:li rdf:resource="http://identifiers.org/chebi/CHEBI:10743" />
         <rdf:li rdf:resource="http://identifiers.org/chebi/CHEBI:13352" />
         <rdf:li rdf:resource="http://identifiers.org/chebi/CHEBI:13365" />
         <rdf:li rdf:resource="http://identifiers.org/chebi/CHEBI:13419" />
         <rdf:li rdf:resource="http://identifiers.org/chebi/CHEBI:15377" />
         <rdf:li rdf:resource="http://identifiers.org/chebi/CHEBI:16234" />
         <rdf:li rdf:resource="http://identifiers.org/chebi/CHEBI:27313" />
         <rdf:li rdf:resource="http://identifiers.org/chebi/CHEBI:29356" />
         <rdf:li rdf:resource="http://identifiers.org/chebi/CHEBI:29412" />
         <rdf:li rdf:resource="http://identifiers.org/chebi/CHEBI:30490" />
         <rdf:li rdf:resource="http://identifiers.org/chebi/CHEBI:33813" />
         <rdf:li rdf:resource="http://identifiers.org/chebi/CHEBI:42043" />
         <rdf:li rdf:resource="http://identifiers.org/chebi/CHEBI:42857" />
         <rdf:li rdf:resource="http://identifiers.org/chebi/CHEBI:43228" />
         <rdf:li rdf:resource="http://identifiers.org/chebi/CHEBI:44292" />
         <rdf:li rdf:resource="http://identifiers.org/chebi/CHEBI:44641" />
         <rdf:li rdf:resource="http://identifiers.org/chebi/CHEBI:44701" />
         <rdf:li rdf:resource="http://identifiers.org/chebi/CHEBI:44819" />
         <rdf:li rdf:resource="http://identifiers.org/chebi/CHEBI:5585" />
         <rdf:li rdf:resource="http://identifiers.org/chebi/CHEBI:5594" />
         <rdf:li rdf:resource="http://identifiers.org/kegg.drug/D00001" />
         <rdf:li rdf:resource="http://identifiers.org/kegg.drug/D06322" />
         <rdf:li rdf:resource="http://identifiers.org/hmdb/HMDB01039" />
         <rdf:li rdf:resource="http://identifiers.org/hmdb/HMDB02111" />
         <rdf:li rdf:resource="http://identifiers.org/biocyc/META:CPD-15815" />
         <rdf:li rdf:resource="http://identifiers.org/biocyc/META:HYDROXYL-GROUP" />
         <rdf:li rdf:resource="http://identifiers.org/biocyc/META:OH" />
         <rdf:li rdf:resource="http://identifiers.org/biocyc/META:OXONIUM" />
         <rdf:li rdf:resource="http://identifiers.org/biocyc/META:WATER" />
         <rdf:li rdf:resource="http://identifiers.org/metanetx.chemical/MNXM2" />
         <rdf:li rdf:resource="http://identifiers.org/seed.compound/cpd00001" />
         <rdf:li rdf:resource="http://identifiers.org/seed.compound/cpd15275" />
         <rdf:li rdf:resource="http://identifiers.org/seed.compound/cpd27222" />
        </rdf:Bag>
       </bqbiol:is>
      </rdf:Description>
     </rdf:RDF>
    </annotation>
   </species>
   <species metaid="M_o2_c"
       id="M_o2_c"
       name="Oxygen"
       compartment="c"
       hasOnlySubstanceUnits="false"
       boundaryCondition="false"
       constant="false"
       fbc:charge="0"
       fbc:chemicalFormula="O2">
    <annotation>
     <rdf:RDF xmlns:rdf="http://www.w3.org/1999/02/22-rdf-syntax-ns#"
         xmlns:bqbiol="http://biomodels.net/biology-qualifiers/">
      <rdf:Description rdf:about="#M_o2_c">
       <bqbiol:is>
        <rdf:Bag>
         <rdf:li rdf:resource="http://identifiers.org/bigg.metabolite/o2" />
         <rdf:li rdf:resource="http://identifiers.org/reactome/R-ALL-1131511" />
         <rdf:li rdf:resource="http://identifiers.org/reactome/R-ALL-113533" />
         <rdf:li rdf:resource="http://identifiers.org/reactome/R-ALL-113534" />
         <rdf:li rdf:resource="http://identifiers.org/reactome/R-ALL-113535" />
         <rdf:li rdf:resource="http://identifiers.org/reactome/R-ALL-113685" />
         <rdf:li rdf:resource="http://identifiers.org/reactome/R-ALL-1236709" />
         <rdf:li rdf:resource="http://identifiers.org/reactome/R-ALL-189461" />
         <rdf:li rdf:resource="http://identifiers.org/reactome/R-ALL-29368" />
         <rdf:li rdf:resource="http://identifiers.org/reactome/R-ALL-351593" />
         <rdf:li rdf:resource="http://identifiers.org/reactome/R-ALL-352327" />
         <rdf:li rdf:resource="http://identifiers.org/reactome/R-ALL-5668566" />
         <rdf:li rdf:resource="http://identifiers.org/kegg.compound/C00007" />
         <rdf:li rdf:resource="http://identifiers.org/chebi/CHEBI:10745" />
         <rdf:li rdf:resource="http://identifiers.org/chebi/CHEBI:13416" />
         <rdf:li rdf:resource="http://identifiers.org/chebi/CHEBI:15379" />
         <rdf:li rdf:resource="http://identifiers.org/chebi/CHEBI:23833" />
         <rdf:li rdf:resource="http://identifiers.org/chebi/CHEBI:25366" />
         <rdf:li rdf:resource="http://identifiers.org/chebi/CHEBI:26689" />
         <rdf:li rdf:resource="http://identifiers.org/chebi/CHEBI:27140" />
         <rdf:li rdf:resource="http://identifiers.org/chebi/CHEBI:29097" />
         <rdf:li rdf:resource="http://identifiers.org/chebi/CHEBI:29793" />
         <rdf:li rdf:resource="http://identifiers.org/chebi/CHEBI:30491" />
         <rdf:li rdf:resource="http://identifiers.org/chebi/CHEBI:44742" />
         <rdf:li rdf:resource="http://identifiers.org/chebi/CHEBI:7860" />
         <rdf:li rdf:resource="http://identifiers.org/kegg.drug/D00003" />
         <rdf:li rdf:resource="http://identifiers.org/hmdb/HMDB01377" />
         <rdf:li rdf:resource="http://identifiers.org/biocyc/META:OXYGEN-MOLECULE" />
         <rdf:li rdf:resource="http://identifiers.org/metanetx.chemical/MNXM4" />
         <rdf:li rdf:resource="http://identifiers.org/seed.compound/cpd00007" />
        </rdf:Bag>
       </bqbiol:is>
      </rdf:Description>
     </rdf:RDF>
    </annotation>
   </species>
   <species metaid="M_bamppald_c"
       id="M_bamppald_c"
       name="Beta-Aminopropion Aldehyde"
       compartment="c"
       hasOnlySubstanceUnits="false"
       boundaryCondition="false"
       constant="false"
       fbc:charge="1"
       fbc:chemicalFormula="C3H8NO">
    <annotation>
     <rdf:RDF xmlns:rdf="http://www.w3.org/1999/02/22-rdf-syntax-ns#"
         xmlns:bqbiol="http://biomodels.net/biology-qualifiers/">
      <rdf:Description rdf:about="#M_bamppald_c">
       <bqbiol:is>
        <rdf:Bag>
         <rdf:li rdf:resource="http://identifiers.org/bigg.metabolite/bamppald" />
         <rdf:li rdf:resource="http://identifiers.org/chebi/CHEBI:10350" />
         <rdf:li rdf:resource="http://identifiers.org/chebi/CHEBI:22830" />
         <rdf:li rdf:resource="http://identifiers.org/chebi/CHEBI:27608" />
         <rdf:li rdf:resource="http://identifiers.org/metanetx.chemical/MNXM43758" />
        </rdf:Bag>
       </bqbiol:is>
      </rdf:Description>
     </rdf:RDF>
    </annotation>
   </species>
   <species metaid="M_h2o2_c"
       id="M_h2o2_c"
       name="Hydrogen Peroxide"
       compartment="c"
       hasOnlySubstanceUnits="false"
       boundaryCondition="false"
       constant="false"
       fbc:charge="0"
       fbc:chemicalFormula="H2O2">
    <annotation>
     <rdf:RDF xmlns:rdf="http://www.w3.org/1999/02/22-rdf-syntax-ns#"
         xmlns:bqbiol="http://biomodels.net/biology-qualifiers/">
      <rdf:Description rdf:about="#M_h2o2_c">
       <bqbiol:is>
        <rdf:Bag>
         <rdf:li rdf:resource="http://identifiers.org/bigg.metabolite/h2o2" />
         <rdf:li rdf:resource="http://identifiers.org/reactome/R-ALL-113575" />
         <rdf:li rdf:resource="http://identifiers.org/reactome/R-ALL-1614617" />
         <rdf:li rdf:resource="http://identifiers.org/reactome/R-ALL-189481" />
         <rdf:li rdf:resource="http://identifiers.org/reactome/R-ALL-29408" />
         <rdf:li rdf:resource="http://identifiers.org/reactome/R-ALL-351629" />
         <rdf:li rdf:resource="http://identifiers.org/kegg.compound/C00027" />
         <rdf:li rdf:resource="http://identifiers.org/chebi/CHEBI:13354" />
         <rdf:li rdf:resource="http://identifiers.org/chebi/CHEBI:13355" />
         <rdf:li rdf:resource="http://identifiers.org/chebi/CHEBI:16240" />
         <rdf:li rdf:resource="http://identifiers.org/chebi/CHEBI:24637" />
         <rdf:li rdf:resource="http://identifiers.org/chebi/CHEBI:25940" />
         <rdf:li rdf:resource="http://identifiers.org/chebi/CHEBI:29192" />
         <rdf:li rdf:resource="http://identifiers.org/chebi/CHEBI:29370" />
         <rdf:li rdf:resource="http://identifiers.org/chebi/CHEBI:44782" />
         <rdf:li rdf:resource="http://identifiers.org/chebi/CHEBI:44785" />
         <rdf:li rdf:resource="http://identifiers.org/chebi/CHEBI:44812" />
         <rdf:li rdf:resource="http://identifiers.org/chebi/CHEBI:5586" />
         <rdf:li rdf:resource="http://identifiers.org/kegg.drug/D00008" />
         <rdf:li rdf:resource="http://identifiers.org/hmdb/HMDB03125" />
         <rdf:li rdf:resource="http://identifiers.org/hmdb/HMDB06491" />
         <rdf:li rdf:resource="http://identifiers.org/biocyc/META:HYDROGEN-PEROXIDE" />
         <rdf:li rdf:resource="http://identifiers.org/metanetx.chemical/MNXM22" />
         <rdf:li rdf:resource="http://identifiers.org/seed.compound/cpd00025" />
        </rdf:Bag>
       </bqbiol:is>
      </rdf:Description>
     </rdf:RDF>
    </annotation>
   </species>
   <species metaid="M_nh4_c"
       id="M_nh4_c"
       name="Ammonium"
       compartment="c"
       hasOnlySubstanceUnits="false"
       boundaryCondition="false"
       constant="false"
       fbc:charge="1"
       fbc:chemicalFormula="H4N">
    <annotation>
     <rdf:RDF xmlns:rdf="http://www.w3.org/1999/02/22-rdf-syntax-ns#"
         xmlns:bqbiol="http://biomodels.net/biology-qualifiers/">
      <rdf:Description rdf:about="#M_nh4_c">
       <bqbiol:is>
        <rdf:Bag>
         <rdf:li rdf:resource="http://identifiers.org/bigg.metabolite/nh4" />
         <rdf:li rdf:resource="http://identifiers.org/reactome/R-ALL-1132163" />
         <rdf:li rdf:resource="http://identifiers.org/reactome/R-ALL-113561" />
         <rdf:li rdf:resource="http://identifiers.org/reactome/R-ALL-140912" />
         <rdf:li rdf:resource="http://identifiers.org/reactome/R-ALL-2022135" />
         <rdf:li rdf:resource="http://identifiers.org/reactome/R-ALL-29382" />
         <rdf:li rdf:resource="http://identifiers.org/reactome/R-ALL-31633" />
         <rdf:li rdf:resource="http://identifiers.org/reactome/R-ALL-389843" />
         <rdf:li rdf:resource="http://identifiers.org/reactome/R-ALL-5693978" />
         <rdf:li rdf:resource="http://identifiers.org/reactome/R-ALL-76230" />
         <rdf:li rdf:resource="http://identifiers.org/kegg.compound/C00014" />
         <rdf:li rdf:resource="http://identifiers.org/kegg.compound/C01342" />
         <rdf:li rdf:resource="http://identifiers.org/chebi/CHEBI:13405" />
         <rdf:li rdf:resource="http://identifiers.org/chebi/CHEBI:13406" />
         <rdf:li rdf:resource="http://identifiers.org/chebi/CHEBI:13407" />
         <rdf:li rdf:resource="http://identifiers.org/chebi/CHEBI:135980" />
         <rdf:li rdf:resource="http://identifiers.org/chebi/CHEBI:13771" />
         <rdf:li rdf:resource="http://identifiers.org/chebi/CHEBI:16134" />
         <rdf:li rdf:resource="http://identifiers.org/chebi/CHEBI:22533" />
         <rdf:li rdf:resource="http://identifiers.org/chebi/CHEBI:22534" />
         <rdf:li rdf:resource="http://identifiers.org/chebi/CHEBI:28938" />
         <rdf:li rdf:resource="http://identifiers.org/chebi/CHEBI:29337" />
         <rdf:li rdf:resource="http://identifiers.org/chebi/CHEBI:29340" />
         <rdf:li rdf:resource="http://identifiers.org/chebi/CHEBI:44269" />
         <rdf:li rdf:resource="http://identifiers.org/chebi/CHEBI:44284" />
         <rdf:li rdf:resource="http://identifiers.org/chebi/CHEBI:44404" />
         <rdf:li rdf:resource="http://identifiers.org/chebi/CHEBI:49783" />
         <rdf:li rdf:resource="http://identifiers.org/chebi/CHEBI:7434" />
         <rdf:li rdf:resource="http://identifiers.org/chebi/CHEBI:7435" />
         <rdf:li rdf:resource="http://identifiers.org/kegg.drug/D02915" />
         <rdf:li rdf:resource="http://identifiers.org/kegg.drug/D02916" />
         <rdf:li rdf:resource="http://identifiers.org/hmdb/HMDB00051" />
         <rdf:li rdf:resource="http://identifiers.org/hmdb/HMDB41827" />
         <rdf:li rdf:resource="http://identifiers.org/biocyc/META:AMMONIA" />
         <rdf:li rdf:resource="http://identifiers.org/biocyc/META:AMMONIUM" />
         <rdf:li rdf:resource="http://identifiers.org/metanetx.chemical/MNXM15" />
         <rdf:li rdf:resource="http://identifiers.org/seed.compound/cpd00013" />
         <rdf:li rdf:resource="http://identifiers.org/seed.compound/cpd19013" />
        </rdf:Bag>
       </bqbiol:is>
      </rdf:Description>
     </rdf:RDF>
    </annotation>
   </species>
   <species metaid="M_h2o_m"
       id="M_h2o_m"
       name="Water"
       compartment="m"
       hasOnlySubstanceUnits="false"
       boundaryCondition="false"
       constant="false"
       fbc:charge="0"
       fbc:chemicalFormula="H2O">
    <annotation>
     <rdf:RDF xmlns:rdf="http://www.w3.org/1999/02/22-rdf-syntax-ns#"
         xmlns:bqbiol="http://biomodels.net/biology-qualifiers/">
      <rdf:Description rdf:about="#M_h2o_m">
       <bqbiol:is>
        <rdf:Bag>
         <rdf:li rdf:resource="http://identifiers.org/bigg.metabolite/h2o" />
         <rdf:li rdf:resource="http://identifiers.org/reactome/R-ALL-109276" />
         <rdf:li rdf:resource="http://identifiers.org/reactome/R-ALL-113518" />
         <rdf:li rdf:resource="http://identifiers.org/reactome/R-ALL-113519" />
         <rdf:li rdf:resource="http://identifiers.org/reactome/R-ALL-113521" />
         <rdf:li rdf:resource="http://identifiers.org/reactome/R-ALL-141343" />
         <rdf:li rdf:resource="http://identifiers.org/reactome/R-ALL-1605715" />
         <rdf:li rdf:resource="http://identifiers.org/reactome/R-ALL-189422" />
         <rdf:li rdf:resource="http://identifiers.org/reactome/R-ALL-2022884" />
         <rdf:li rdf:resource="http://identifiers.org/reactome/R-ALL-29356" />
         <rdf:li rdf:resource="http://identifiers.org/reactome/R-ALL-351603" />
         <rdf:li rdf:resource="http://identifiers.org/reactome/R-ALL-5278291" />
         <rdf:li rdf:resource="http://identifiers.org/reactome/R-ALL-5668574" />
         <rdf:li rdf:resource="http://identifiers.org/reactome/R-ALL-5693747" />
         <rdf:li rdf:resource="http://identifiers.org/reactome/R-ALL-8851517" />
         <rdf:li rdf:resource="http://identifiers.org/kegg.compound/C00001" />
         <rdf:li rdf:resource="http://identifiers.org/kegg.compound/C01328" />
         <rdf:li rdf:resource="http://identifiers.org/chebi/CHEBI:10743" />
         <rdf:li rdf:resource="http://identifiers.org/chebi/CHEBI:13352" />
         <rdf:li rdf:resource="http://identifiers.org/chebi/CHEBI:13365" />
         <rdf:li rdf:resource="http://identifiers.org/chebi/CHEBI:13419" />
         <rdf:li rdf:resource="http://identifiers.org/chebi/CHEBI:15377" />
         <rdf:li rdf:resource="http://identifiers.org/chebi/CHEBI:16234" />
         <rdf:li rdf:resource="http://identifiers.org/chebi/CHEBI:27313" />
         <rdf:li rdf:resource="http://identifiers.org/chebi/CHEBI:29356" />
         <rdf:li rdf:resource="http://identifiers.org/chebi/CHEBI:29412" />
         <rdf:li rdf:resource="http://identifiers.org/chebi/CHEBI:30490" />
         <rdf:li rdf:resource="http://identifiers.org/chebi/CHEBI:33813" />
         <rdf:li rdf:resource="http://identifiers.org/chebi/CHEBI:42043" />
         <rdf:li rdf:resource="http://identifiers.org/chebi/CHEBI:42857" />
         <rdf:li rdf:resource="http://identifiers.org/chebi/CHEBI:43228" />
         <rdf:li rdf:resource="http://identifiers.org/chebi/CHEBI:44292" />
         <rdf:li rdf:resource="http://identifiers.org/chebi/CHEBI:44641" />
         <rdf:li rdf:resource="http://identifiers.org/chebi/CHEBI:44701" />
         <rdf:li rdf:resource="http://identifiers.org/chebi/CHEBI:44819" />
         <rdf:li rdf:resource="http://identifiers.org/chebi/CHEBI:5585" />
         <rdf:li rdf:resource="http://identifiers.org/chebi/CHEBI:5594" />
         <rdf:li rdf:resource="http://identifiers.org/kegg.drug/D00001" />
         <rdf:li rdf:resource="http://identifiers.org/kegg.drug/D06322" />
         <rdf:li rdf:resource="http://identifiers.org/hmdb/HMDB01039" />
         <rdf:li rdf:resource="http://identifiers.org/hmdb/HMDB02111" />
         <rdf:li rdf:resource="http://identifiers.org/biocyc/META:CPD-15815" />
         <rdf:li rdf:resource="http://identifiers.org/biocyc/META:HYDROXYL-GROUP" />
         <rdf:li rdf:resource="http://identifiers.org/biocyc/META:OH" />
         <rdf:li rdf:resource="http://identifiers.org/biocyc/META:OXONIUM" />
         <rdf:li rdf:resource="http://identifiers.org/biocyc/META:WATER" />
         <rdf:li rdf:resource="http://identifiers.org/metanetx.chemical/MNXM2" />
         <rdf:li rdf:resource="http://identifiers.org/seed.compound/cpd00001" />
         <rdf:li rdf:resource="http://identifiers.org/seed.compound/cpd15275" />
         <rdf:li rdf:resource="http://identifiers.org/seed.compound/cpd27222" />
        </rdf:Bag>
       </bqbiol:is>
      </rdf:Description>
     </rdf:RDF>
    </annotation>
   </species>
   <species metaid="M_o2_m"
       id="M_o2_m"
       name="Oxygen"
       compartment="m"
       hasOnlySubstanceUnits="false"
       boundaryCondition="false"
       constant="false"
       fbc:charge="0"
       fbc:chemicalFormula="O2">
    <annotation>
     <rdf:RDF xmlns:rdf="http://www.w3.org/1999/02/22-rdf-syntax-ns#"
         xmlns:bqbiol="http://biomodels.net/biology-qualifiers/">
      <rdf:Description rdf:about="#M_o2_m">
       <bqbiol:is>
        <rdf:Bag>
         <rdf:li rdf:resource="http://identifiers.org/bigg.metabolite/o2" />
         <rdf:li rdf:resource="http://identifiers.org/reactome/R-ALL-1131511" />
         <rdf:li rdf:resource="http://identifiers.org/reactome/R-ALL-113533" />
         <rdf:li rdf:resource="http://identifiers.org/reactome/R-ALL-113534" />
         <rdf:li rdf:resource="http://identifiers.org/reactome/R-ALL-113535" />
         <rdf:li rdf:resource="http://identifiers.org/reactome/R-ALL-113685" />
         <rdf:li rdf:resource="http://identifiers.org/reactome/R-ALL-1236709" />
         <rdf:li rdf:resource="http://identifiers.org/reactome/R-ALL-189461" />
         <rdf:li rdf:resource="http://identifiers.org/reactome/R-ALL-29368" />
         <rdf:li rdf:resource="http://identifiers.org/reactome/R-ALL-351593" />
         <rdf:li rdf:resource="http://identifiers.org/reactome/R-ALL-352327" />
         <rdf:li rdf:resource="http://identifiers.org/reactome/R-ALL-5668566" />
         <rdf:li rdf:resource="http://identifiers.org/kegg.compound/C00007" />
         <rdf:li rdf:resource="http://identifiers.org/chebi/CHEBI:10745" />
         <rdf:li rdf:resource="http://identifiers.org/chebi/CHEBI:13416" />
         <rdf:li rdf:resource="http://identifiers.org/chebi/CHEBI:15379" />
         <rdf:li rdf:resource="http://identifiers.org/chebi/CHEBI:23833" />
         <rdf:li rdf:resource="http://identifiers.org/chebi/CHEBI:25366" />
         <rdf:li rdf:resource="http://identifiers.org/chebi/CHEBI:26689" />
         <rdf:li rdf:resource="http://identifiers.org/chebi/CHEBI:27140" />
         <rdf:li rdf:resource="http://identifiers.org/chebi/CHEBI:29097" />
         <rdf:li rdf:resource="http://identifiers.org/chebi/CHEBI:29793" />
         <rdf:li rdf:resource="http://identifiers.org/chebi/CHEBI:30491" />
         <rdf:li rdf:resource="http://identifiers.org/chebi/CHEBI:44742" />
         <rdf:li rdf:resource="http://identifiers.org/chebi/CHEBI:7860" />
         <rdf:li rdf:resource="http://identifiers.org/kegg.drug/D00003" />
         <rdf:li rdf:resource="http://identifiers.org/hmdb/HMDB01377" />
         <rdf:li rdf:resource="http://identifiers.org/biocyc/META:OXYGEN-MOLECULE" />
         <rdf:li rdf:resource="http://identifiers.org/metanetx.chemical/MNXM4" />
         <rdf:li rdf:resource="http://identifiers.org/seed.compound/cpd00007" />
        </rdf:Bag>
       </bqbiol:is>
      </rdf:Description>
     </rdf:RDF>
    </annotation>
   </species>
   <species metaid="M_2425dhvitd2_m"
       id="M_2425dhvitd2_m"
       name="24R,25-Dihyoxyvitamin D2"
       compartment="m"
       hasOnlySubstanceUnits="false"
       boundaryCondition="false"
       constant="false"
       fbc:charge="0"
       fbc:chemicalFormula="C28H44O3">
    <annotation>
     <rdf:RDF xmlns:rdf="http://www.w3.org/1999/02/22-rdf-syntax-ns#"
         xmlns:bqbiol="http://biomodels.net/biology-qualifiers/">
      <rdf:Description rdf:about="#M_2425dhvitd2_m">
       <bqbiol:is>
        <rdf:Bag>
         <rdf:li rdf:resource="http://identifiers.org/bigg.metabolite/2425dhvitd2" />
         <rdf:li rdf:resource="http://identifiers.org/metanetx.chemical/MNXM6764" />
        </rdf:Bag>
       </bqbiol:is>
      </rdf:Description>
     </rdf:RDF>
    </annotation>
   </species>
   <species metaid="M_h_m"
       id="M_h_m"
       name="Proton"
       compartment="m"
       hasOnlySubstanceUnits="false"
       boundaryCondition="false"
       constant="false"
       fbc:charge="0"
       fbc:chemicalFormula="H">
    <annotation>
     <rdf:RDF xmlns:rdf="http://www.w3.org/1999/02/22-rdf-syntax-ns#"
         xmlns:bqbiol="http://biomodels.net/biology-qualifiers/">
      <rdf:Description rdf:about="#M_h_m">
       <bqbiol:is>
        <rdf:Bag>
         <rdf:li rdf:resource="http://identifiers.org/bigg.metabolite/h" />
         <rdf:li rdf:resource="http://identifiers.org/reactome/R-ALL-1132304" />
         <rdf:li rdf:resource="http://identifiers.org/reactome/R-ALL-113529" />
         <rdf:li rdf:resource="http://identifiers.org/reactome/R-ALL-1470067" />
         <rdf:li rdf:resource="http://identifiers.org/reactome/R-ALL-156540" />
         <rdf:li rdf:resource="http://identifiers.org/reactome/R-ALL-163953" />
         <rdf:li rdf:resource="http://identifiers.org/reactome/R-ALL-193465" />
         <rdf:li rdf:resource="http://identifiers.org/reactome/R-ALL-194688" />
         <rdf:li rdf:resource="http://identifiers.org/reactome/R-ALL-2000349" />
         <rdf:li rdf:resource="http://identifiers.org/reactome/R-ALL-2872447" />
         <rdf:li rdf:resource="http://identifiers.org/reactome/R-ALL-351626" />
         <rdf:li rdf:resource="http://identifiers.org/reactome/R-ALL-372511" />
         <rdf:li rdf:resource="http://identifiers.org/reactome/R-ALL-374900" />
         <rdf:li rdf:resource="http://identifiers.org/reactome/R-ALL-425969" />
         <rdf:li rdf:resource="http://identifiers.org/reactome/R-ALL-425978" />
         <rdf:li rdf:resource="http://identifiers.org/reactome/R-ALL-425999" />
         <rdf:li rdf:resource="http://identifiers.org/reactome/R-ALL-427899" />
         <rdf:li rdf:resource="http://identifiers.org/reactome/R-ALL-428040" />
         <rdf:li rdf:resource="http://identifiers.org/reactome/R-ALL-428548" />
         <rdf:li rdf:resource="http://identifiers.org/reactome/R-ALL-5668577" />
         <rdf:li rdf:resource="http://identifiers.org/reactome/R-ALL-70106" />
         <rdf:li rdf:resource="http://identifiers.org/reactome/R-ALL-74722" />
         <rdf:li rdf:resource="http://identifiers.org/kegg.compound/C00080" />
         <rdf:li rdf:resource="http://identifiers.org/chebi/CHEBI:10744" />
         <rdf:li rdf:resource="http://identifiers.org/chebi/CHEBI:13357" />
         <rdf:li rdf:resource="http://identifiers.org/chebi/CHEBI:15378" />
         <rdf:li rdf:resource="http://identifiers.org/chebi/CHEBI:5584" />
         <rdf:li rdf:resource="http://identifiers.org/hmdb/HMDB59597" />
         <rdf:li rdf:resource="http://identifiers.org/biocyc/META:PROTON" />
         <rdf:li rdf:resource="http://identifiers.org/metanetx.chemical/MNXM1" />
         <rdf:li rdf:resource="http://identifiers.org/seed.compound/cpd00067" />
        </rdf:Bag>
       </bqbiol:is>
      </rdf:Description>
     </rdf:RDF>
    </annotation>
   </species>
   <species metaid="M_nadph_m"
       id="M_nadph_m"
       name="Nicotinamide Adenine Dinucleotide Phosphate - Reduced"
       compartment="m"
       hasOnlySubstanceUnits="false"
       boundaryCondition="false"
       constant="false"
       fbc:charge="-4"
       fbc:chemicalFormula="C21H26N7O17P3">
    <annotation>
     <rdf:RDF xmlns:rdf="http://www.w3.org/1999/02/22-rdf-syntax-ns#"
         xmlns:bqbiol="http://biomodels.net/biology-qualifiers/">
      <rdf:Description rdf:about="#M_nadph_m">
       <bqbiol:is>
        <rdf:Bag>
         <rdf:li rdf:resource="http://identifiers.org/bigg.metabolite/nadph" />
         <rdf:li rdf:resource="http://identifiers.org/reactome/R-ALL-113600" />
         <rdf:li rdf:resource="http://identifiers.org/reactome/R-ALL-113601" />
         <rdf:li rdf:resource="http://identifiers.org/reactome/R-ALL-113602" />
         <rdf:li rdf:resource="http://identifiers.org/reactome/R-ALL-194725" />
         <rdf:li rdf:resource="http://identifiers.org/reactome/R-ALL-2000347" />
         <rdf:li rdf:resource="http://identifiers.org/reactome/R-ALL-29364" />
         <rdf:li rdf:resource="http://identifiers.org/reactome/R-ALL-351627" />
         <rdf:li rdf:resource="http://identifiers.org/reactome/R-ALL-5623644" />
         <rdf:li rdf:resource="http://identifiers.org/reactome/R-ALL-6790135" />
         <rdf:li rdf:resource="http://identifiers.org/kegg.compound/C00005" />
         <rdf:li rdf:resource="http://identifiers.org/chebi/CHEBI:13399" />
         <rdf:li rdf:resource="http://identifiers.org/chebi/CHEBI:13400" />
         <rdf:li rdf:resource="http://identifiers.org/chebi/CHEBI:16474" />
         <rdf:li rdf:resource="http://identifiers.org/chebi/CHEBI:21904" />
         <rdf:li rdf:resource="http://identifiers.org/chebi/CHEBI:44286" />
         <rdf:li rdf:resource="http://identifiers.org/chebi/CHEBI:57783" />
         <rdf:li rdf:resource="http://identifiers.org/chebi/CHEBI:7425" />
         <rdf:li rdf:resource="http://identifiers.org/hmdb/HMDB00221" />
         <rdf:li rdf:resource="http://identifiers.org/hmdb/HMDB00799" />
         <rdf:li rdf:resource="http://identifiers.org/hmdb/HMDB06341" />
         <rdf:li rdf:resource="http://identifiers.org/biocyc/META:NADPH" />
         <rdf:li rdf:resource="http://identifiers.org/metanetx.chemical/MNXM6" />
         <rdf:li rdf:resource="http://identifiers.org/seed.compound/cpd00005" />
        </rdf:Bag>
       </bqbiol:is>
      </rdf:Description>
     </rdf:RDF>
    </annotation>
   </species>
   <species metaid="M_1a2425thvitd2_m"
       id="M_1a2425thvitd2_m"
       name="1-Alpha,24R,25-Trihydroxyvitamin D2"
       compartment="m"
       hasOnlySubstanceUnits="false"
       boundaryCondition="false"
       constant="false"
       fbc:charge="0"
       fbc:chemicalFormula="C28H44O4">
    <annotation>
     <rdf:RDF xmlns:rdf="http://www.w3.org/1999/02/22-rdf-syntax-ns#"
         xmlns:bqbiol="http://biomodels.net/biology-qualifiers/">
      <rdf:Description rdf:about="#M_1a2425thvitd2_m">
       <bqbiol:is>
        <rdf:Bag>
         <rdf:li rdf:resource="http://identifiers.org/bigg.metabolite/1a2425thvitd2" />
         <rdf:li rdf:resource="http://identifiers.org/metanetx.chemical/MNXM9596" />
        </rdf:Bag>
       </bqbiol:is>
      </rdf:Description>
     </rdf:RDF>
    </annotation>
   </species>
   <species metaid="M_nadp_m"
       id="M_nadp_m"
       name="Nicotinamide Adenine Dinucleotide Phosphate"
       compartment="m"
       hasOnlySubstanceUnits="false"
       boundaryCondition="false"
       constant="false"
       fbc:charge="-3"
       fbc:chemicalFormula="C21H25N7O17P3">
    <annotation>
     <rdf:RDF xmlns:rdf="http://www.w3.org/1999/02/22-rdf-syntax-ns#"
         xmlns:bqbiol="http://biomodels.net/biology-qualifiers/">
      <rdf:Description rdf:about="#M_nadp_m">
       <bqbiol:is>
        <rdf:Bag>
         <rdf:li rdf:resource="http://identifiers.org/bigg.metabolite/nadp" />
         <rdf:li rdf:resource="http://identifiers.org/reactome/R-ALL-113563" />
         <rdf:li rdf:resource="http://identifiers.org/reactome/R-ALL-113564" />
         <rdf:li rdf:resource="http://identifiers.org/reactome/R-ALL-194668" />
         <rdf:li rdf:resource="http://identifiers.org/reactome/R-ALL-2000348" />
         <rdf:li rdf:resource="http://identifiers.org/reactome/R-ALL-29366" />
         <rdf:li rdf:resource="http://identifiers.org/reactome/R-ALL-351628" />
         <rdf:li rdf:resource="http://identifiers.org/reactome/R-ALL-389556" />
         <rdf:li rdf:resource="http://identifiers.org/reactome/R-ALL-5623650" />
         <rdf:li rdf:resource="http://identifiers.org/reactome/R-ALL-6790191" />
         <rdf:li rdf:resource="http://identifiers.org/kegg.compound/C00006" />
         <rdf:li rdf:resource="http://identifiers.org/chebi/CHEBI:13397" />
         <rdf:li rdf:resource="http://identifiers.org/chebi/CHEBI:13398" />
         <rdf:li rdf:resource="http://identifiers.org/chebi/CHEBI:18009" />
         <rdf:li rdf:resource="http://identifiers.org/chebi/CHEBI:21903" />
         <rdf:li rdf:resource="http://identifiers.org/chebi/CHEBI:25523" />
         <rdf:li rdf:resource="http://identifiers.org/chebi/CHEBI:29868" />
         <rdf:li rdf:resource="http://identifiers.org/chebi/CHEBI:44405" />
         <rdf:li rdf:resource="http://identifiers.org/chebi/CHEBI:44409" />
         <rdf:li rdf:resource="http://identifiers.org/chebi/CHEBI:58349" />
         <rdf:li rdf:resource="http://identifiers.org/chebi/CHEBI:7424" />
         <rdf:li rdf:resource="http://identifiers.org/hmdb/HMDB00217" />
         <rdf:li rdf:resource="http://identifiers.org/biocyc/META:NADP" />
         <rdf:li rdf:resource="http://identifiers.org/metanetx.chemical/MNXM5" />
         <rdf:li rdf:resource="http://identifiers.org/seed.compound/cpd00006" />
        </rdf:Bag>
       </bqbiol:is>
      </rdf:Description>
     </rdf:RDF>
    </annotation>
   </species>
   <species metaid="M_2425dhvitd3_m"
       id="M_2425dhvitd3_m"
       name="(24R)-24,25-Dihydroxycalciol"
       compartment="m"
       hasOnlySubstanceUnits="false"
       boundaryCondition="false"
       constant="false"
       fbc:charge="0"
       fbc:chemicalFormula="C27H44O3">
    <annotation>
     <rdf:RDF xmlns:rdf="http://www.w3.org/1999/02/22-rdf-syntax-ns#"
         xmlns:bqbiol="http://biomodels.net/biology-qualifiers/">
      <rdf:Description rdf:about="#M_2425dhvitd3_m">
       <bqbiol:is>
        <rdf:Bag>
         <rdf:li rdf:resource="http://identifiers.org/bigg.metabolite/2425dhvitd3" />
         <rdf:li rdf:resource="http://identifiers.org/metanetx.chemical/MNXM6763" />
        </rdf:Bag>
       </bqbiol:is>
      </rdf:Description>
     </rdf:RDF>
    </annotation>
   </species>
   <species metaid="M_1a2425thvitd3_m"
       id="M_1a2425thvitd3_m"
       name="Calcitetrol"
       compartment="m"
       hasOnlySubstanceUnits="false"
       boundaryCondition="false"
       constant="false"
       fbc:charge="0"
       fbc:chemicalFormula="C27H44O4">
    <annotation>
     <rdf:RDF xmlns:rdf="http://www.w3.org/1999/02/22-rdf-syntax-ns#"
         xmlns:bqbiol="http://biomodels.net/biology-qualifiers/">
      <rdf:Description rdf:about="#M_1a2425thvitd3_m">
       <bqbiol:is>
        <rdf:Bag>
         <rdf:li rdf:resource="http://identifiers.org/bigg.metabolite/1a2425thvitd3" />
         <rdf:li rdf:resource="http://identifiers.org/metanetx.chemical/MNXM9597" />
        </rdf:Bag>
       </bqbiol:is>
      </rdf:Description>
     </rdf:RDF>
    </annotation>
   </species>
   <species metaid="M_1a25dhvitd2_m"
       id="M_1a25dhvitd2_m"
       name="1-Alpha,25-Dihydroxyvitamin D2"
       compartment="m"
       hasOnlySubstanceUnits="false"
       boundaryCondition="false"
       constant="false"
       fbc:charge="0"
       fbc:chemicalFormula="C28H44O3">
    <annotation>
     <rdf:RDF xmlns:rdf="http://www.w3.org/1999/02/22-rdf-syntax-ns#"
         xmlns:bqbiol="http://biomodels.net/biology-qualifiers/">
      <rdf:Description rdf:about="#M_1a25dhvitd2_m">
       <bqbiol:is>
        <rdf:Bag>
         <rdf:li rdf:resource="http://identifiers.org/bigg.metabolite/1a25dhvitd2" />
         <rdf:li rdf:resource="http://identifiers.org/metanetx.chemical/MNXM9598" />
        </rdf:Bag>
       </bqbiol:is>
      </rdf:Description>
     </rdf:RDF>
    </annotation>
   </species>
   <species metaid="M_1a25dhvitd3_m"
       id="M_1a25dhvitd3_m"
       name="Calcitriol"
       compartment="m"
       hasOnlySubstanceUnits="false"
       boundaryCondition="false"
       constant="false"
       fbc:charge="0"
       fbc:chemicalFormula="C27H44O3">
    <annotation>
     <rdf:RDF xmlns:rdf="http://www.w3.org/1999/02/22-rdf-syntax-ns#"
         xmlns:bqbiol="http://biomodels.net/biology-qualifiers/">
      <rdf:Description rdf:about="#M_1a25dhvitd3_m">
       <bqbiol:is>
        <rdf:Bag>
         <rdf:li rdf:resource="http://identifiers.org/bigg.metabolite/1a25dhvitd3" />
         <rdf:li rdf:resource="http://identifiers.org/metanetx.chemical/MNXM9599" />
        </rdf:Bag>
       </bqbiol:is>
      </rdf:Description>
     </rdf:RDF>
    </annotation>
   </species>
   <species metaid="M_h_c"
       id="M_h_c"
       name="Proton"
       compartment="c"
       hasOnlySubstanceUnits="false"
       boundaryCondition="false"
       constant="false"
       fbc:charge="0"
       fbc:chemicalFormula="H">
    <annotation>
     <rdf:RDF xmlns:rdf="http://www.w3.org/1999/02/22-rdf-syntax-ns#"
         xmlns:bqbiol="http://biomodels.net/biology-qualifiers/">
      <rdf:Description rdf:about="#M_h_c">
       <bqbiol:is>
        <rdf:Bag>
         <rdf:li rdf:resource="http://identifiers.org/bigg.metabolite/h" />
         <rdf:li rdf:resource="http://identifiers.org/reactome/R-ALL-1132304" />
         <rdf:li rdf:resource="http://identifiers.org/reactome/R-ALL-113529" />
         <rdf:li rdf:resource="http://identifiers.org/reactome/R-ALL-1470067" />
         <rdf:li rdf:resource="http://identifiers.org/reactome/R-ALL-156540" />
         <rdf:li rdf:resource="http://identifiers.org/reactome/R-ALL-163953" />
         <rdf:li rdf:resource="http://identifiers.org/reactome/R-ALL-193465" />
         <rdf:li rdf:resource="http://identifiers.org/reactome/R-ALL-194688" />
         <rdf:li rdf:resource="http://identifiers.org/reactome/R-ALL-2000349" />
         <rdf:li rdf:resource="http://identifiers.org/reactome/R-ALL-2872447" />
         <rdf:li rdf:resource="http://identifiers.org/reactome/R-ALL-351626" />
         <rdf:li rdf:resource="http://identifiers.org/reactome/R-ALL-372511" />
         <rdf:li rdf:resource="http://identifiers.org/reactome/R-ALL-374900" />
         <rdf:li rdf:resource="http://identifiers.org/reactome/R-ALL-425969" />
         <rdf:li rdf:resource="http://identifiers.org/reactome/R-ALL-425978" />
         <rdf:li rdf:resource="http://identifiers.org/reactome/R-ALL-425999" />
         <rdf:li rdf:resource="http://identifiers.org/reactome/R-ALL-427899" />
         <rdf:li rdf:resource="http://identifiers.org/reactome/R-ALL-428040" />
         <rdf:li rdf:resource="http://identifiers.org/reactome/R-ALL-428548" />
         <rdf:li rdf:resource="http://identifiers.org/reactome/R-ALL-5668577" />
         <rdf:li rdf:resource="http://identifiers.org/reactome/R-ALL-70106" />
         <rdf:li rdf:resource="http://identifiers.org/reactome/R-ALL-74722" />
         <rdf:li rdf:resource="http://identifiers.org/kegg.compound/C00080" />
         <rdf:li rdf:resource="http://identifiers.org/chebi/CHEBI:10744" />
         <rdf:li rdf:resource="http://identifiers.org/chebi/CHEBI:13357" />
         <rdf:li rdf:resource="http://identifiers.org/chebi/CHEBI:15378" />
         <rdf:li rdf:resource="http://identifiers.org/chebi/CHEBI:5584" />
         <rdf:li rdf:resource="http://identifiers.org/hmdb/HMDB59597" />
         <rdf:li rdf:resource="http://identifiers.org/biocyc/META:PROTON" />
         <rdf:li rdf:resource="http://identifiers.org/metanetx.chemical/MNXM1" />
         <rdf:li rdf:resource="http://identifiers.org/seed.compound/cpd00067" />
        </rdf:Bag>
       </bqbiol:is>
      </rdf:Description>
     </rdf:RDF>
    </annotation>
   </species>
   <species metaid="M_1mncam_c"
       id="M_1mncam_c"
       name="1-Methylnicotinamide"
       compartment="c"
       hasOnlySubstanceUnits="false"
       boundaryCondition="false"
       constant="false"
       fbc:charge="1"
       fbc:chemicalFormula="C7H9N2O">
    <annotation>
     <rdf:RDF xmlns:rdf="http://www.w3.org/1999/02/22-rdf-syntax-ns#"
         xmlns:bqbiol="http://biomodels.net/biology-qualifiers/">
      <rdf:Description rdf:about="#M_1mncam_c">
       <bqbiol:is>
        <rdf:Bag>
         <rdf:li rdf:resource="http://identifiers.org/bigg.metabolite/1mncam" />
         <rdf:li rdf:resource="http://identifiers.org/kegg.compound/C02918" />
         <rdf:li rdf:resource="http://identifiers.org/chebi/CHEBI:11267" />
         <rdf:li rdf:resource="http://identifiers.org/chebi/CHEBI:16797" />
         <rdf:li rdf:resource="http://identifiers.org/chebi/CHEBI:18635" />
         <rdf:li rdf:resource="http://identifiers.org/chebi/CHEBI:646" />
         <rdf:li rdf:resource="http://identifiers.org/hmdb/HMDB00699" />
         <rdf:li rdf:resource="http://identifiers.org/biocyc/META:CPD-396" />
         <rdf:li rdf:resource="http://identifiers.org/metanetx.chemical/MNXM2172" />
         <rdf:li rdf:resource="http://identifiers.org/seed.compound/cpd01866" />
        </rdf:Bag>
       </bqbiol:is>
      </rdf:Description>
     </rdf:RDF>
    </annotation>
   </species>
   <species metaid="M_1mncam_e"
       id="M_1mncam_e"
       name="1-Methylnicotinamide"
       compartment="e"
       hasOnlySubstanceUnits="false"
       boundaryCondition="false"
       constant="false"
       fbc:charge="1"
       fbc:chemicalFormula="C7H9N2O">
    <annotation>
     <rdf:RDF xmlns:rdf="http://www.w3.org/1999/02/22-rdf-syntax-ns#"
         xmlns:bqbiol="http://biomodels.net/biology-qualifiers/">
      <rdf:Description rdf:about="#M_1mncam_e">
       <bqbiol:is>
        <rdf:Bag>
         <rdf:li rdf:resource="http://identifiers.org/bigg.metabolite/1mncam" />
         <rdf:li rdf:resource="http://identifiers.org/kegg.compound/C02918" />
         <rdf:li rdf:resource="http://identifiers.org/chebi/CHEBI:11267" />
         <rdf:li rdf:resource="http://identifiers.org/chebi/CHEBI:16797" />
         <rdf:li rdf:resource="http://identifiers.org/chebi/CHEBI:18635" />
         <rdf:li rdf:resource="http://identifiers.org/chebi/CHEBI:646" />
         <rdf:li rdf:resource="http://identifiers.org/hmdb/HMDB00699" />
         <rdf:li rdf:resource="http://identifiers.org/biocyc/META:CPD-396" />
         <rdf:li rdf:resource="http://identifiers.org/metanetx.chemical/MNXM2172" />
         <rdf:li rdf:resource="http://identifiers.org/seed.compound/cpd01866" />
        </rdf:Bag>
       </bqbiol:is>
      </rdf:Description>
     </rdf:RDF>
    </annotation>
   </species>
   <species metaid="M_atp_c"
       id="M_atp_c"
       name="Adenosine Triphosphate"
       compartment="c"
       hasOnlySubstanceUnits="false"
       boundaryCondition="false"
       constant="false"
       fbc:charge="-4"
       fbc:chemicalFormula="C10H12N5O13P3">
    <annotation>
     <rdf:RDF xmlns:rdf="http://www.w3.org/1999/02/22-rdf-syntax-ns#"
         xmlns:bqbiol="http://biomodels.net/biology-qualifiers/">
      <rdf:Description rdf:about="#M_atp_c">
       <bqbiol:is>
        <rdf:Bag>
         <rdf:li rdf:resource="http://identifiers.org/bigg.metabolite/atp" />
         <rdf:li rdf:resource="http://identifiers.org/reactome/R-ALL-113592" />
         <rdf:li rdf:resource="http://identifiers.org/reactome/R-ALL-113593" />
         <rdf:li rdf:resource="http://identifiers.org/reactome/R-ALL-211579" />
         <rdf:li rdf:resource="http://identifiers.org/reactome/R-ALL-29358" />
         <rdf:li rdf:resource="http://identifiers.org/reactome/R-ALL-389573" />
         <rdf:li rdf:resource="http://identifiers.org/reactome/R-ALL-5632460" />
         <rdf:li rdf:resource="http://identifiers.org/reactome/R-ALL-5696069" />
         <rdf:li rdf:resource="http://identifiers.org/reactome/R-ALL-6798184" />
         <rdf:li rdf:resource="http://identifiers.org/reactome/R-ALL-8869363" />
         <rdf:li rdf:resource="http://identifiers.org/reactome/R-ALL-8878982" />
         <rdf:li rdf:resource="http://identifiers.org/reactome/R-ALL-8938081" />
         <rdf:li rdf:resource="http://identifiers.org/kegg.compound/C00002" />
         <rdf:li rdf:resource="http://identifiers.org/chebi/CHEBI:10789" />
         <rdf:li rdf:resource="http://identifiers.org/chebi/CHEBI:10841" />
         <rdf:li rdf:resource="http://identifiers.org/chebi/CHEBI:13236" />
         <rdf:li rdf:resource="http://identifiers.org/chebi/CHEBI:15422" />
         <rdf:li rdf:resource="http://identifiers.org/chebi/CHEBI:22249" />
         <rdf:li rdf:resource="http://identifiers.org/chebi/CHEBI:2359" />
         <rdf:li rdf:resource="http://identifiers.org/chebi/CHEBI:237958" />
         <rdf:li rdf:resource="http://identifiers.org/chebi/CHEBI:30616" />
         <rdf:li rdf:resource="http://identifiers.org/chebi/CHEBI:40938" />
         <rdf:li rdf:resource="http://identifiers.org/chebi/CHEBI:57299" />
         <rdf:li rdf:resource="http://identifiers.org/kegg.drug/D08646" />
         <rdf:li rdf:resource="http://identifiers.org/hmdb/HMDB00538" />
         <rdf:li rdf:resource="http://identifiers.org/biocyc/META:ATP" />
         <rdf:li rdf:resource="http://identifiers.org/metanetx.chemical/MNXM3" />
         <rdf:li rdf:resource="http://identifiers.org/seed.compound/cpd00002" />
        </rdf:Bag>
       </bqbiol:is>
      </rdf:Description>
     </rdf:RDF>
    </annotation>
   </species>
   <species metaid="M_adp_c"
       id="M_adp_c"
       name="Adenosine Diphosphate"
       compartment="c"
       hasOnlySubstanceUnits="false"
       boundaryCondition="false"
       constant="false"
       fbc:charge="-3"
       fbc:chemicalFormula="C10H12N5O10P2">
    <annotation>
     <rdf:RDF xmlns:rdf="http://www.w3.org/1999/02/22-rdf-syntax-ns#"
         xmlns:bqbiol="http://biomodels.net/biology-qualifiers/">
      <rdf:Description rdf:about="#M_adp_c">
       <bqbiol:is>
        <rdf:Bag>
         <rdf:li rdf:resource="http://identifiers.org/bigg.metabolite/adp" />
         <rdf:li rdf:resource="http://identifiers.org/reactome/R-ALL-113581" />
         <rdf:li rdf:resource="http://identifiers.org/reactome/R-ALL-113582" />
         <rdf:li rdf:resource="http://identifiers.org/reactome/R-ALL-114564" />
         <rdf:li rdf:resource="http://identifiers.org/reactome/R-ALL-114565" />
         <rdf:li rdf:resource="http://identifiers.org/reactome/R-ALL-211606" />
         <rdf:li rdf:resource="http://identifiers.org/reactome/R-ALL-29370" />
         <rdf:li rdf:resource="http://identifiers.org/reactome/R-ALL-5632457" />
         <rdf:li rdf:resource="http://identifiers.org/reactome/R-ALL-5696026" />
         <rdf:li rdf:resource="http://identifiers.org/reactome/R-ALL-6798177" />
         <rdf:li rdf:resource="http://identifiers.org/reactome/R-ALL-8869360" />
         <rdf:li rdf:resource="http://identifiers.org/kegg.compound/C00008" />
         <rdf:li rdf:resource="http://identifiers.org/chebi/CHEBI:13222" />
         <rdf:li rdf:resource="http://identifiers.org/chebi/CHEBI:16761" />
         <rdf:li rdf:resource="http://identifiers.org/chebi/CHEBI:22244" />
         <rdf:li rdf:resource="http://identifiers.org/chebi/CHEBI:2342" />
         <rdf:li rdf:resource="http://identifiers.org/chebi/CHEBI:40553" />
         <rdf:li rdf:resource="http://identifiers.org/chebi/CHEBI:456216" />
         <rdf:li rdf:resource="http://identifiers.org/chebi/CHEBI:87518" />
         <rdf:li rdf:resource="http://identifiers.org/kegg.glycan/G11113" />
         <rdf:li rdf:resource="http://identifiers.org/hmdb/HMDB01341" />
         <rdf:li rdf:resource="http://identifiers.org/biocyc/META:ADP" />
         <rdf:li rdf:resource="http://identifiers.org/metanetx.chemical/MNXM7" />
         <rdf:li rdf:resource="http://identifiers.org/seed.compound/cpd00008" />
        </rdf:Bag>
       </bqbiol:is>
      </rdf:Description>
     </rdf:RDF>
    </annotation>
   </species>
   <species metaid="M_pi_c"
       id="M_pi_c"
       name="Orthophosphate"
       compartment="c"
       hasOnlySubstanceUnits="false"
       boundaryCondition="false"
       constant="false"
       fbc:charge="0"
       fbc:chemicalFormula="HO4P">
    <annotation>
     <rdf:RDF xmlns:rdf="http://www.w3.org/1999/02/22-rdf-syntax-ns#"
         xmlns:bqbiol="http://biomodels.net/biology-qualifiers/">
      <rdf:Description rdf:about="#M_pi_c">
       <bqbiol:is>
        <rdf:Bag>
         <rdf:li rdf:resource="http://identifiers.org/bigg.metabolite/pi" />
         <rdf:li rdf:resource="http://identifiers.org/reactome/R-ALL-109277" />
         <rdf:li rdf:resource="http://identifiers.org/reactome/R-ALL-113548" />
         <rdf:li rdf:resource="http://identifiers.org/reactome/R-ALL-113550" />
         <rdf:li rdf:resource="http://identifiers.org/reactome/R-ALL-113551" />
         <rdf:li rdf:resource="http://identifiers.org/reactome/R-ALL-29372" />
         <rdf:li rdf:resource="http://identifiers.org/reactome/R-ALL-5228339" />
         <rdf:li rdf:resource="http://identifiers.org/reactome/R-ALL-8851226" />
         <rdf:li rdf:resource="http://identifiers.org/reactome/R-ALL-8851513" />
         <rdf:li rdf:resource="http://identifiers.org/kegg.compound/C00009" />
         <rdf:li rdf:resource="http://identifiers.org/chebi/CHEBI:14791" />
         <rdf:li rdf:resource="http://identifiers.org/chebi/CHEBI:18367" />
         <rdf:li rdf:resource="http://identifiers.org/chebi/CHEBI:26020" />
         <rdf:li rdf:resource="http://identifiers.org/chebi/CHEBI:26078" />
         <rdf:li rdf:resource="http://identifiers.org/chebi/CHEBI:29137" />
         <rdf:li rdf:resource="http://identifiers.org/chebi/CHEBI:29139" />
         <rdf:li rdf:resource="http://identifiers.org/chebi/CHEBI:35780" />
         <rdf:li rdf:resource="http://identifiers.org/chebi/CHEBI:39739" />
         <rdf:li rdf:resource="http://identifiers.org/chebi/CHEBI:39745" />
         <rdf:li rdf:resource="http://identifiers.org/chebi/CHEBI:43470" />
         <rdf:li rdf:resource="http://identifiers.org/chebi/CHEBI:43474" />
         <rdf:li rdf:resource="http://identifiers.org/chebi/CHEBI:45024" />
         <rdf:li rdf:resource="http://identifiers.org/chebi/CHEBI:7793" />
         <rdf:li rdf:resource="http://identifiers.org/kegg.drug/D05467" />
         <rdf:li rdf:resource="http://identifiers.org/hmdb/HMDB00973" />
         <rdf:li rdf:resource="http://identifiers.org/hmdb/HMDB01429" />
         <rdf:li rdf:resource="http://identifiers.org/hmdb/HMDB02105" />
         <rdf:li rdf:resource="http://identifiers.org/hmdb/HMDB02142" />
         <rdf:li rdf:resource="http://identifiers.org/hmdb/HMDB05947" />
         <rdf:li rdf:resource="http://identifiers.org/biocyc/META:CPD-16459" />
         <rdf:li rdf:resource="http://identifiers.org/biocyc/META:PHOSPHATE-GROUP" />
         <rdf:li rdf:resource="http://identifiers.org/biocyc/META:Pi" />
         <rdf:li rdf:resource="http://identifiers.org/metanetx.chemical/MNXM9" />
         <rdf:li rdf:resource="http://identifiers.org/seed.compound/cpd00009" />
         <rdf:li rdf:resource="http://identifiers.org/seed.compound/cpd27787" />
        </rdf:Bag>
       </bqbiol:is>
      </rdf:Description>
     </rdf:RDF>
    </annotation>
   </species>
   <species metaid="M_h_x"
       id="M_h_x"
       name="Proton"
       compartment="x"
       hasOnlySubstanceUnits="false"
       boundaryCondition="false"
       constant="false"
       fbc:charge="0"
       fbc:chemicalFormula="H">
    <annotation>
     <rdf:RDF xmlns:rdf="http://www.w3.org/1999/02/22-rdf-syntax-ns#"
         xmlns:bqbiol="http://biomodels.net/biology-qualifiers/">
      <rdf:Description rdf:about="#M_h_x">
       <bqbiol:is>
        <rdf:Bag>
         <rdf:li rdf:resource="http://identifiers.org/bigg.metabolite/h" />
         <rdf:li rdf:resource="http://identifiers.org/reactome/R-ALL-1132304" />
         <rdf:li rdf:resource="http://identifiers.org/reactome/R-ALL-113529" />
         <rdf:li rdf:resource="http://identifiers.org/reactome/R-ALL-1470067" />
         <rdf:li rdf:resource="http://identifiers.org/reactome/R-ALL-156540" />
         <rdf:li rdf:resource="http://identifiers.org/reactome/R-ALL-163953" />
         <rdf:li rdf:resource="http://identifiers.org/reactome/R-ALL-193465" />
         <rdf:li rdf:resource="http://identifiers.org/reactome/R-ALL-194688" />
         <rdf:li rdf:resource="http://identifiers.org/reactome/R-ALL-2000349" />
         <rdf:li rdf:resource="http://identifiers.org/reactome/R-ALL-2872447" />
         <rdf:li rdf:resource="http://identifiers.org/reactome/R-ALL-351626" />
         <rdf:li rdf:resource="http://identifiers.org/reactome/R-ALL-372511" />
         <rdf:li rdf:resource="http://identifiers.org/reactome/R-ALL-374900" />
         <rdf:li rdf:resource="http://identifiers.org/reactome/R-ALL-425969" />
         <rdf:li rdf:resource="http://identifiers.org/reactome/R-ALL-425978" />
         <rdf:li rdf:resource="http://identifiers.org/reactome/R-ALL-425999" />
         <rdf:li rdf:resource="http://identifiers.org/reactome/R-ALL-427899" />
         <rdf:li rdf:resource="http://identifiers.org/reactome/R-ALL-428040" />
         <rdf:li rdf:resource="http://identifiers.org/reactome/R-ALL-428548" />
         <rdf:li rdf:resource="http://identifiers.org/reactome/R-ALL-5668577" />
         <rdf:li rdf:resource="http://identifiers.org/reactome/R-ALL-70106" />
         <rdf:li rdf:resource="http://identifiers.org/reactome/R-ALL-74722" />
         <rdf:li rdf:resource="http://identifiers.org/kegg.compound/C00080" />
         <rdf:li rdf:resource="http://identifiers.org/chebi/CHEBI:10744" />
         <rdf:li rdf:resource="http://identifiers.org/chebi/CHEBI:13357" />
         <rdf:li rdf:resource="http://identifiers.org/chebi/CHEBI:15378" />
         <rdf:li rdf:resource="http://identifiers.org/chebi/CHEBI:5584" />
         <rdf:li rdf:resource="http://identifiers.org/hmdb/HMDB59597" />
         <rdf:li rdf:resource="http://identifiers.org/biocyc/META:PROTON" />
         <rdf:li rdf:resource="http://identifiers.org/metanetx.chemical/MNXM1" />
         <rdf:li rdf:resource="http://identifiers.org/seed.compound/cpd00067" />
        </rdf:Bag>
       </bqbiol:is>
      </rdf:Description>
     </rdf:RDF>
    </annotation>
   </species>
   <species metaid="M_1pipdn2c_x"
       id="M_1pipdn2c_x"
       name="1-Piperideine-2-Carboxylate"
       compartment="x"
       hasOnlySubstanceUnits="false"
       boundaryCondition="false"
       constant="false"
       fbc:charge="0"
       fbc:chemicalFormula="C6H9NO2">
    <annotation>
     <rdf:RDF xmlns:rdf="http://www.w3.org/1999/02/22-rdf-syntax-ns#"
         xmlns:bqbiol="http://biomodels.net/biology-qualifiers/">
      <rdf:Description rdf:about="#M_1pipdn2c_x">
       <bqbiol:is>
        <rdf:Bag>
         <rdf:li rdf:resource="http://identifiers.org/bigg.metabolite/1pipdn2c" />
         <rdf:li rdf:resource="http://identifiers.org/reactome/R-ALL-5693311" />
         <rdf:li rdf:resource="http://identifiers.org/kegg.compound/C04092" />
         <rdf:li rdf:resource="http://identifiers.org/chebi/CHEBI:10539" />
         <rdf:li rdf:resource="http://identifiers.org/chebi/CHEBI:11153" />
         <rdf:li rdf:resource="http://identifiers.org/chebi/CHEBI:12278" />
         <rdf:li rdf:resource="http://identifiers.org/chebi/CHEBI:16187" />
         <rdf:li rdf:resource="http://identifiers.org/chebi/CHEBI:16334" />
         <rdf:li rdf:resource="http://identifiers.org/chebi/CHEBI:18885" />
         <rdf:li rdf:resource="http://identifiers.org/chebi/CHEBI:18886" />
         <rdf:li rdf:resource="http://identifiers.org/chebi/CHEBI:23601" />
         <rdf:li rdf:resource="http://identifiers.org/chebi/CHEBI:30912" />
         <rdf:li rdf:resource="http://identifiers.org/chebi/CHEBI:500" />
         <rdf:li rdf:resource="http://identifiers.org/chebi/CHEBI:77631" />
         <rdf:li rdf:resource="http://identifiers.org/hmdb/HMDB01084" />
         <rdf:li rdf:resource="http://identifiers.org/hmdb/HMDB62778" />
         <rdf:li rdf:resource="http://identifiers.org/biocyc/META:DELTA1-PIPERIDEINE-2-CARBOXYLATE" />
         <rdf:li rdf:resource="http://identifiers.org/metanetx.chemical/MNXM911" />
         <rdf:li rdf:resource="http://identifiers.org/seed.compound/cpd00922" />
        </rdf:Bag>
       </bqbiol:is>
      </rdf:Description>
     </rdf:RDF>
    </annotation>
   </species>
   <species metaid="M_nadh_x"
       id="M_nadh_x"
       name="Nicotinamide Adenine Dinucleotide - Reduced"
       compartment="x"
       hasOnlySubstanceUnits="false"
       boundaryCondition="false"
       constant="false"
       fbc:charge="-2"
       fbc:chemicalFormula="C21H27N7O14P2">
    <annotation>
     <rdf:RDF xmlns:rdf="http://www.w3.org/1999/02/22-rdf-syntax-ns#"
         xmlns:bqbiol="http://biomodels.net/biology-qualifiers/">
      <rdf:Description rdf:about="#M_nadh_x">
       <bqbiol:is>
        <rdf:Bag>
         <rdf:li rdf:resource="http://identifiers.org/bigg.metabolite/nadh" />
         <rdf:li rdf:resource="http://identifiers.org/reactome/R-ALL-192305" />
         <rdf:li rdf:resource="http://identifiers.org/reactome/R-ALL-194697" />
         <rdf:li rdf:resource="http://identifiers.org/reactome/R-ALL-29362" />
         <rdf:li rdf:resource="http://identifiers.org/reactome/R-ALL-73473" />
         <rdf:li rdf:resource="http://identifiers.org/kegg.compound/C00004" />
         <rdf:li rdf:resource="http://identifiers.org/chebi/CHEBI:13395" />
         <rdf:li rdf:resource="http://identifiers.org/chebi/CHEBI:13396" />
         <rdf:li rdf:resource="http://identifiers.org/chebi/CHEBI:16908" />
         <rdf:li rdf:resource="http://identifiers.org/chebi/CHEBI:21902" />
         <rdf:li rdf:resource="http://identifiers.org/chebi/CHEBI:44216" />
         <rdf:li rdf:resource="http://identifiers.org/chebi/CHEBI:57945" />
         <rdf:li rdf:resource="http://identifiers.org/chebi/CHEBI:7423" />
         <rdf:li rdf:resource="http://identifiers.org/hmdb/HMDB01487" />
         <rdf:li rdf:resource="http://identifiers.org/biocyc/META:NADH" />
         <rdf:li rdf:resource="http://identifiers.org/metanetx.chemical/MNXM10" />
         <rdf:li rdf:resource="http://identifiers.org/seed.compound/cpd00004" />
        </rdf:Bag>
       </bqbiol:is>
      </rdf:Description>
     </rdf:RDF>
    </annotation>
   </species>
   <species metaid="M_Lpipecol_x"
       id="M_Lpipecol_x"
       name="L-Pipecolic Acid"
       compartment="x"
       hasOnlySubstanceUnits="false"
       boundaryCondition="false"
       constant="false"
       fbc:charge="0"
       fbc:chemicalFormula="C6H11NO2">
    <annotation>
     <rdf:RDF xmlns:rdf="http://www.w3.org/1999/02/22-rdf-syntax-ns#"
         xmlns:bqbiol="http://biomodels.net/biology-qualifiers/">
      <rdf:Description rdf:about="#M_Lpipecol_x">
       <bqbiol:is>
        <rdf:Bag>
         <rdf:li rdf:resource="http://identifiers.org/bigg.metabolite/Lpipecol" />
         <rdf:li rdf:resource="http://identifiers.org/reactome/R-ALL-5693325" />
         <rdf:li rdf:resource="http://identifiers.org/kegg.compound/C00408" />
         <rdf:li rdf:resource="http://identifiers.org/chebi/CHEBI:13153" />
         <rdf:li rdf:resource="http://identifiers.org/chebi/CHEBI:18796" />
         <rdf:li rdf:resource="http://identifiers.org/chebi/CHEBI:18797" />
         <rdf:li rdf:resource="http://identifiers.org/chebi/CHEBI:30633" />
         <rdf:li rdf:resource="http://identifiers.org/chebi/CHEBI:30913" />
         <rdf:li rdf:resource="http://identifiers.org/chebi/CHEBI:61185" />
         <rdf:li rdf:resource="http://identifiers.org/chebi/CHEBI:6284" />
         <rdf:li rdf:resource="http://identifiers.org/hmdb/HMDB00716" />
         <rdf:li rdf:resource="http://identifiers.org/biocyc/META:L-PIPECOLATE" />
         <rdf:li rdf:resource="http://identifiers.org/metanetx.chemical/MNXM684" />
         <rdf:li rdf:resource="http://identifiers.org/seed.compound/cpd00323" />
        </rdf:Bag>
       </bqbiol:is>
      </rdf:Description>
     </rdf:RDF>
    </annotation>
   </species>
   <species metaid="M_nad_x"
       id="M_nad_x"
       name="Nicotinamide Adenine Dinucleotide"
       compartment="x"
       hasOnlySubstanceUnits="false"
       boundaryCondition="false"
       constant="false"
       fbc:charge="-1"
       fbc:chemicalFormula="C21H26N7O14P2">
    <annotation>
     <rdf:RDF xmlns:rdf="http://www.w3.org/1999/02/22-rdf-syntax-ns#"
         xmlns:bqbiol="http://biomodels.net/biology-qualifiers/">
      <rdf:Description rdf:about="#M_nad_x">
       <bqbiol:is>
        <rdf:Bag>
         <rdf:li rdf:resource="http://identifiers.org/bigg.metabolite/nad" />
         <rdf:li rdf:resource="http://identifiers.org/reactome/R-ALL-113526" />
         <rdf:li rdf:resource="http://identifiers.org/reactome/R-ALL-192307" />
         <rdf:li rdf:resource="http://identifiers.org/reactome/R-ALL-194653" />
         <rdf:li rdf:resource="http://identifiers.org/reactome/R-ALL-29360" />
         <rdf:li rdf:resource="http://identifiers.org/reactome/R-ALL-352330" />
         <rdf:li rdf:resource="http://identifiers.org/kegg.compound/C00003" />
         <rdf:li rdf:resource="http://identifiers.org/chebi/CHEBI:13393" />
         <rdf:li rdf:resource="http://identifiers.org/chebi/CHEBI:13394" />
         <rdf:li rdf:resource="http://identifiers.org/chebi/CHEBI:15846" />
         <rdf:li rdf:resource="http://identifiers.org/chebi/CHEBI:21901" />
         <rdf:li rdf:resource="http://identifiers.org/chebi/CHEBI:29867" />
         <rdf:li rdf:resource="http://identifiers.org/chebi/CHEBI:44214" />
         <rdf:li rdf:resource="http://identifiers.org/chebi/CHEBI:44215" />
         <rdf:li rdf:resource="http://identifiers.org/chebi/CHEBI:44281" />
         <rdf:li rdf:resource="http://identifiers.org/chebi/CHEBI:57540" />
         <rdf:li rdf:resource="http://identifiers.org/chebi/CHEBI:7422" />
         <rdf:li rdf:resource="http://identifiers.org/kegg.drug/D00002" />
         <rdf:li rdf:resource="http://identifiers.org/hmdb/HMDB00902" />
         <rdf:li rdf:resource="http://identifiers.org/biocyc/META:NAD" />
         <rdf:li rdf:resource="http://identifiers.org/metanetx.chemical/MNXM8" />
         <rdf:li rdf:resource="http://identifiers.org/seed.compound/cpd00003" />
        </rdf:Bag>
       </bqbiol:is>
      </rdf:Description>
     </rdf:RDF>
    </annotation>
   </species>
   <species metaid="M_2425dhvitd2_c"
       id="M_2425dhvitd2_c"
       name="24R,25-Dihyoxyvitamin D2"
       compartment="c"
       hasOnlySubstanceUnits="false"
       boundaryCondition="false"
       constant="false"
       fbc:charge="0"
       fbc:chemicalFormula="C28H44O3">
    <annotation>
     <rdf:RDF xmlns:rdf="http://www.w3.org/1999/02/22-rdf-syntax-ns#"
         xmlns:bqbiol="http://biomodels.net/biology-qualifiers/">
      <rdf:Description rdf:about="#M_2425dhvitd2_c">
       <bqbiol:is>
        <rdf:Bag>
         <rdf:li rdf:resource="http://identifiers.org/bigg.metabolite/2425dhvitd2" />
         <rdf:li rdf:resource="http://identifiers.org/metanetx.chemical/MNXM6764" />
        </rdf:Bag>
       </bqbiol:is>
      </rdf:Description>
     </rdf:RDF>
    </annotation>
   </species>
   <species metaid="M_2425dhvitd2_e"
       id="M_2425dhvitd2_e"
       name="24R,25-Dihyoxyvitamin D2"
       compartment="e"
       hasOnlySubstanceUnits="false"
       boundaryCondition="false"
       constant="false"
       fbc:charge="0"
       fbc:chemicalFormula="C28H44O3">
    <annotation>
     <rdf:RDF xmlns:rdf="http://www.w3.org/1999/02/22-rdf-syntax-ns#"
         xmlns:bqbiol="http://biomodels.net/biology-qualifiers/">
      <rdf:Description rdf:about="#M_2425dhvitd2_e">
       <bqbiol:is>
        <rdf:Bag>
         <rdf:li rdf:resource="http://identifiers.org/bigg.metabolite/2425dhvitd2" />
         <rdf:li rdf:resource="http://identifiers.org/metanetx.chemical/MNXM6764" />
        </rdf:Bag>
       </bqbiol:is>
      </rdf:Description>
     </rdf:RDF>
    </annotation>
   </species>
   <species metaid="M_2425dhvitd3_c"
       id="M_2425dhvitd3_c"
       name="(24R)-24,25-Dihydroxycalciol"
       compartment="c"
       hasOnlySubstanceUnits="false"
       boundaryCondition="false"
       constant="false"
       fbc:charge="0"
       fbc:chemicalFormula="C27H44O3">
    <annotation>
     <rdf:RDF xmlns:rdf="http://www.w3.org/1999/02/22-rdf-syntax-ns#"
         xmlns:bqbiol="http://biomodels.net/biology-qualifiers/">
      <rdf:Description rdf:about="#M_2425dhvitd3_c">
       <bqbiol:is>
        <rdf:Bag>
         <rdf:li rdf:resource="http://identifiers.org/bigg.metabolite/2425dhvitd3" />
         <rdf:li rdf:resource="http://identifiers.org/metanetx.chemical/MNXM6763" />
        </rdf:Bag>
       </bqbiol:is>
      </rdf:Description>
     </rdf:RDF>
    </annotation>
   </species>
   <species metaid="M_2425dhvitd3_e"
       id="M_2425dhvitd3_e"
       name="(24R)-24,25-Dihydroxycalciol"
       compartment="e"
       hasOnlySubstanceUnits="false"
       boundaryCondition="false"
       constant="false"
       fbc:charge="0"
       fbc:chemicalFormula="C27H44O3">
    <annotation>
     <rdf:RDF xmlns:rdf="http://www.w3.org/1999/02/22-rdf-syntax-ns#"
         xmlns:bqbiol="http://biomodels.net/biology-qualifiers/">
      <rdf:Description rdf:about="#M_2425dhvitd3_e">
       <bqbiol:is>
        <rdf:Bag>
         <rdf:li rdf:resource="http://identifiers.org/bigg.metabolite/2425dhvitd3" />
         <rdf:li rdf:resource="http://identifiers.org/metanetx.chemical/MNXM6763" />
        </rdf:Bag>
       </bqbiol:is>
      </rdf:Description>
     </rdf:RDF>
    </annotation>
   </species>
   <species metaid="M_25hvitd2_m"
       id="M_25hvitd2_m"
       name="25-Hydroxyvitamin D2"
       compartment="m"
       hasOnlySubstanceUnits="false"
       boundaryCondition="false"
       constant="false"
       fbc:charge="0"
       fbc:chemicalFormula="C28H44O2">
    <annotation>
     <rdf:RDF xmlns:rdf="http://www.w3.org/1999/02/22-rdf-syntax-ns#"
         xmlns:bqbiol="http://biomodels.net/biology-qualifiers/">
      <rdf:Description rdf:about="#M_25hvitd2_m">
       <bqbiol:is>
        <rdf:Bag>
         <rdf:li rdf:resource="http://identifiers.org/bigg.metabolite/25hvitd2" />
         <rdf:li rdf:resource="http://identifiers.org/metanetx.chemical/MNXM4976" />
        </rdf:Bag>
       </bqbiol:is>
      </rdf:Description>
     </rdf:RDF>
    </annotation>
   </species>
   <species metaid="M_25hvitd3_m"
       id="M_25hvitd3_m"
       name="Calcidiol"
       compartment="m"
       hasOnlySubstanceUnits="false"
       boundaryCondition="false"
       constant="false"
       fbc:charge="0"
       fbc:chemicalFormula="C27H44O2">
    <annotation>
     <rdf:RDF xmlns:rdf="http://www.w3.org/1999/02/22-rdf-syntax-ns#"
         xmlns:bqbiol="http://biomodels.net/biology-qualifiers/">
      <rdf:Description rdf:about="#M_25hvitd3_m">
       <bqbiol:is>
        <rdf:Bag>
         <rdf:li rdf:resource="http://identifiers.org/bigg.metabolite/25hvitd3" />
         <rdf:li rdf:resource="http://identifiers.org/metanetx.chemical/MNXM162388" />
        </rdf:Bag>
       </bqbiol:is>
      </rdf:Description>
     </rdf:RDF>
    </annotation>
   </species>
   <species metaid="M_24nph_e"
       id="M_24nph_e"
       name="2-Hydroxy-4-Nitrophenolate"
       compartment="e"
       hasOnlySubstanceUnits="false"
       boundaryCondition="false"
       constant="false"
       fbc:charge="0"
       fbc:chemicalFormula="C6H5NO4">
    <annotation>
     <rdf:RDF xmlns:rdf="http://www.w3.org/1999/02/22-rdf-syntax-ns#"
         xmlns:bqbiol="http://biomodels.net/biology-qualifiers/">
      <rdf:Description rdf:about="#M_24nph_e">
       <bqbiol:is>
        <rdf:Bag>
         <rdf:li rdf:resource="http://identifiers.org/bigg.metabolite/24nph" />
         <rdf:li rdf:resource="http://identifiers.org/metanetx.chemical/MNXM9757" />
        </rdf:Bag>
       </bqbiol:is>
      </rdf:Description>
     </rdf:RDF>
    </annotation>
   </species>
   <species metaid="M_24nph_c"
       id="M_24nph_c"
       name="2-Hydroxy-4-Nitrophenolate"
       compartment="c"
       hasOnlySubstanceUnits="false"
       boundaryCondition="false"
       constant="false"
       fbc:charge="0"
       fbc:chemicalFormula="C6H5NO4">
    <annotation>
     <rdf:RDF xmlns:rdf="http://www.w3.org/1999/02/22-rdf-syntax-ns#"
         xmlns:bqbiol="http://biomodels.net/biology-qualifiers/">
      <rdf:Description rdf:about="#M_24nph_c">
       <bqbiol:is>
        <rdf:Bag>
         <rdf:li rdf:resource="http://identifiers.org/bigg.metabolite/24nph" />
         <rdf:li rdf:resource="http://identifiers.org/metanetx.chemical/MNXM9757" />
        </rdf:Bag>
       </bqbiol:is>
      </rdf:Description>
     </rdf:RDF>
    </annotation>
   </species>
   <species metaid="M_25hvitd2_c"
       id="M_25hvitd2_c"
       name="25-Hydroxyvitamin D2"
       compartment="c"
       hasOnlySubstanceUnits="false"
       boundaryCondition="false"
       constant="false"
       fbc:charge="0"
       fbc:chemicalFormula="C28H44O2">
    <annotation>
     <rdf:RDF xmlns:rdf="http://www.w3.org/1999/02/22-rdf-syntax-ns#"
         xmlns:bqbiol="http://biomodels.net/biology-qualifiers/">
      <rdf:Description rdf:about="#M_25hvitd2_c">
       <bqbiol:is>
        <rdf:Bag>
         <rdf:li rdf:resource="http://identifiers.org/bigg.metabolite/25hvitd2" />
         <rdf:li rdf:resource="http://identifiers.org/metanetx.chemical/MNXM4976" />
        </rdf:Bag>
       </bqbiol:is>
      </rdf:Description>
     </rdf:RDF>
    </annotation>
   </species>
   <species metaid="M_25hvitd2_e"
       id="M_25hvitd2_e"
       name="25-Hydroxyvitamin D2"
       compartment="e"
       hasOnlySubstanceUnits="false"
       boundaryCondition="false"
       constant="false"
       fbc:charge="0"
       fbc:chemicalFormula="C28H44O2">
    <annotation>
     <rdf:RDF xmlns:rdf="http://www.w3.org/1999/02/22-rdf-syntax-ns#"
         xmlns:bqbiol="http://biomodels.net/biology-qualifiers/">
      <rdf:Description rdf:about="#M_25hvitd2_e">
       <bqbiol:is>
        <rdf:Bag>
         <rdf:li rdf:resource="http://identifiers.org/bigg.metabolite/25hvitd2" />
         <rdf:li rdf:resource="http://identifiers.org/metanetx.chemical/MNXM4976" />
        </rdf:Bag>
       </bqbiol:is>
      </rdf:Description>
     </rdf:RDF>
    </annotation>
   </species>
   <species metaid="M_25hvitd3_c"
       id="M_25hvitd3_c"
       name="Calcidiol"
       compartment="c"
       hasOnlySubstanceUnits="false"
       boundaryCondition="false"
       constant="false"
       fbc:charge="0"
       fbc:chemicalFormula="C27H44O2">
    <annotation>
     <rdf:RDF xmlns:rdf="http://www.w3.org/1999/02/22-rdf-syntax-ns#"
         xmlns:bqbiol="http://biomodels.net/biology-qualifiers/">
      <rdf:Description rdf:about="#M_25hvitd3_c">
       <bqbiol:is>
        <rdf:Bag>
         <rdf:li rdf:resource="http://identifiers.org/bigg.metabolite/25hvitd3" />
         <rdf:li rdf:resource="http://identifiers.org/metanetx.chemical/MNXM162388" />
        </rdf:Bag>
       </bqbiol:is>
      </rdf:Description>
     </rdf:RDF>
    </annotation>
   </species>
   <species metaid="M_25hvitd3_e"
       id="M_25hvitd3_e"
       name="Calcidiol"
       compartment="e"
       hasOnlySubstanceUnits="false"
       boundaryCondition="false"
       constant="false"
       fbc:charge="0"
       fbc:chemicalFormula="C27H44O2">
    <annotation>
     <rdf:RDF xmlns:rdf="http://www.w3.org/1999/02/22-rdf-syntax-ns#"
         xmlns:bqbiol="http://biomodels.net/biology-qualifiers/">
      <rdf:Description rdf:about="#M_25hvitd3_e">
       <bqbiol:is>
        <rdf:Bag>
         <rdf:li rdf:resource="http://identifiers.org/bigg.metabolite/25hvitd3" />
         <rdf:li rdf:resource="http://identifiers.org/metanetx.chemical/MNXM162388" />
        </rdf:Bag>
       </bqbiol:is>
      </rdf:Description>
     </rdf:RDF>
    </annotation>
   </species>
   <species metaid="M_2amac_c"
       id="M_2amac_c"
       name="2-Aminoacrylic Acid"
       compartment="c"
       hasOnlySubstanceUnits="false"
       boundaryCondition="false"
       constant="false"
       fbc:charge="0"
       fbc:chemicalFormula="C3H5NO2">
    <annotation>
     <rdf:RDF xmlns:rdf="http://www.w3.org/1999/02/22-rdf-syntax-ns#"
         xmlns:bqbiol="http://biomodels.net/biology-qualifiers/">
      <rdf:Description rdf:about="#M_2amac_c">
       <bqbiol:is>
        <rdf:Bag>
         <rdf:li rdf:resource="http://identifiers.org/bigg.metabolite/2amac" />
         <rdf:li rdf:resource="http://identifiers.org/kegg.compound/C02218" />
         <rdf:li rdf:resource="http://identifiers.org/chebi/CHEBI:1013" />
         <rdf:li rdf:resource="http://identifiers.org/chebi/CHEBI:11518" />
         <rdf:li rdf:resource="http://identifiers.org/chebi/CHEBI:17123" />
         <rdf:li rdf:resource="http://identifiers.org/chebi/CHEBI:23590" />
         <rdf:li rdf:resource="http://identifiers.org/chebi/CHEBI:41996" />
         <rdf:li rdf:resource="http://identifiers.org/chebi/CHEBI:58020" />
         <rdf:li rdf:resource="http://identifiers.org/chebi/CHEBI:76565" />
         <rdf:li rdf:resource="http://identifiers.org/chebi/CHEBI:76608" />
         <rdf:li rdf:resource="http://identifiers.org/hmdb/HMDB03609" />
         <rdf:li rdf:resource="http://identifiers.org/hmdb/HMDB06356" />
         <rdf:li rdf:resource="http://identifiers.org/biocyc/META:2-AMINOACRYLATE" />
         <rdf:li rdf:resource="http://identifiers.org/metanetx.chemical/MNXM3414" />
         <rdf:li rdf:resource="http://identifiers.org/seed.compound/cpd01495" />
        </rdf:Bag>
       </bqbiol:is>
      </rdf:Description>
     </rdf:RDF>
    </annotation>
   </species>
   <species metaid="M_pyr_c"
       id="M_pyr_c"
       name="Pyruvate"
       compartment="c"
       hasOnlySubstanceUnits="false"
       boundaryCondition="false"
       constant="false"
       fbc:charge="-1"
       fbc:chemicalFormula="C3H3O3">
    <annotation>
     <rdf:RDF xmlns:rdf="http://www.w3.org/1999/02/22-rdf-syntax-ns#"
         xmlns:bqbiol="http://biomodels.net/biology-qualifiers/">
      <rdf:Description rdf:about="#M_pyr_c">
       <bqbiol:is>
        <rdf:Bag>
         <rdf:li rdf:resource="http://identifiers.org/bigg.metabolite/pyr" />
         <rdf:li rdf:resource="http://identifiers.org/reactome/R-ALL-1130930" />
         <rdf:li rdf:resource="http://identifiers.org/reactome/R-ALL-113557" />
         <rdf:li rdf:resource="http://identifiers.org/reactome/R-ALL-29398" />
         <rdf:li rdf:resource="http://identifiers.org/reactome/R-ALL-389680" />
         <rdf:li rdf:resource="http://identifiers.org/reactome/R-ALL-5357717" />
         <rdf:li rdf:resource="http://identifiers.org/kegg.compound/C00022" />
         <rdf:li rdf:resource="http://identifiers.org/chebi/CHEBI:14987" />
         <rdf:li rdf:resource="http://identifiers.org/chebi/CHEBI:15361" />
         <rdf:li rdf:resource="http://identifiers.org/chebi/CHEBI:26462" />
         <rdf:li rdf:resource="http://identifiers.org/chebi/CHEBI:26466" />
         <rdf:li rdf:resource="http://identifiers.org/chebi/CHEBI:32816" />
         <rdf:li rdf:resource="http://identifiers.org/chebi/CHEBI:45253" />
         <rdf:li rdf:resource="http://identifiers.org/chebi/CHEBI:8685" />
         <rdf:li rdf:resource="http://identifiers.org/hmdb/HMDB00243" />
         <rdf:li rdf:resource="http://identifiers.org/lipidmaps/LMFA01060077" />
         <rdf:li rdf:resource="http://identifiers.org/biocyc/META:PYRUVATE" />
         <rdf:li rdf:resource="http://identifiers.org/metanetx.chemical/MNXM23" />
         <rdf:li rdf:resource="http://identifiers.org/seed.compound/cpd00020" />
        </rdf:Bag>
       </bqbiol:is>
      </rdf:Description>
     </rdf:RDF>
    </annotation>
   </species>
   <species metaid="M_nadph_c"
       id="M_nadph_c"
       name="Nicotinamide Adenine Dinucleotide Phosphate - Reduced"
       compartment="c"
       hasOnlySubstanceUnits="false"
       boundaryCondition="false"
       constant="false"
       fbc:charge="-4"
       fbc:chemicalFormula="C21H26N7O17P3">
    <annotation>
     <rdf:RDF xmlns:rdf="http://www.w3.org/1999/02/22-rdf-syntax-ns#"
         xmlns:bqbiol="http://biomodels.net/biology-qualifiers/">
      <rdf:Description rdf:about="#M_nadph_c">
       <bqbiol:is>
        <rdf:Bag>
         <rdf:li rdf:resource="http://identifiers.org/bigg.metabolite/nadph" />
         <rdf:li rdf:resource="http://identifiers.org/reactome/R-ALL-113600" />
         <rdf:li rdf:resource="http://identifiers.org/reactome/R-ALL-113601" />
         <rdf:li rdf:resource="http://identifiers.org/reactome/R-ALL-113602" />
         <rdf:li rdf:resource="http://identifiers.org/reactome/R-ALL-194725" />
         <rdf:li rdf:resource="http://identifiers.org/reactome/R-ALL-2000347" />
         <rdf:li rdf:resource="http://identifiers.org/reactome/R-ALL-29364" />
         <rdf:li rdf:resource="http://identifiers.org/reactome/R-ALL-351627" />
         <rdf:li rdf:resource="http://identifiers.org/reactome/R-ALL-5623644" />
         <rdf:li rdf:resource="http://identifiers.org/reactome/R-ALL-6790135" />
         <rdf:li rdf:resource="http://identifiers.org/kegg.compound/C00005" />
         <rdf:li rdf:resource="http://identifiers.org/chebi/CHEBI:13399" />
         <rdf:li rdf:resource="http://identifiers.org/chebi/CHEBI:13400" />
         <rdf:li rdf:resource="http://identifiers.org/chebi/CHEBI:16474" />
         <rdf:li rdf:resource="http://identifiers.org/chebi/CHEBI:21904" />
         <rdf:li rdf:resource="http://identifiers.org/chebi/CHEBI:44286" />
         <rdf:li rdf:resource="http://identifiers.org/chebi/CHEBI:57783" />
         <rdf:li rdf:resource="http://identifiers.org/chebi/CHEBI:7425" />
         <rdf:li rdf:resource="http://identifiers.org/hmdb/HMDB00221" />
         <rdf:li rdf:resource="http://identifiers.org/hmdb/HMDB00799" />
         <rdf:li rdf:resource="http://identifiers.org/hmdb/HMDB06341" />
         <rdf:li rdf:resource="http://identifiers.org/biocyc/META:NADPH" />
         <rdf:li rdf:resource="http://identifiers.org/metanetx.chemical/MNXM6" />
         <rdf:li rdf:resource="http://identifiers.org/seed.compound/cpd00005" />
        </rdf:Bag>
       </bqbiol:is>
      </rdf:Description>
     </rdf:RDF>
    </annotation>
   </species>
   <species metaid="M_nadp_c"
       id="M_nadp_c"
       name="Nicotinamide Adenine Dinucleotide Phosphate"
       compartment="c"
       hasOnlySubstanceUnits="false"
       boundaryCondition="false"
       constant="false"
       fbc:charge="-3"
       fbc:chemicalFormula="C21H25N7O17P3">
    <annotation>
     <rdf:RDF xmlns:rdf="http://www.w3.org/1999/02/22-rdf-syntax-ns#"
         xmlns:bqbiol="http://biomodels.net/biology-qualifiers/">
      <rdf:Description rdf:about="#M_nadp_c">
       <bqbiol:is>
        <rdf:Bag>
         <rdf:li rdf:resource="http://identifiers.org/bigg.metabolite/nadp" />
         <rdf:li rdf:resource="http://identifiers.org/reactome/R-ALL-113563" />
         <rdf:li rdf:resource="http://identifiers.org/reactome/R-ALL-113564" />
         <rdf:li rdf:resource="http://identifiers.org/reactome/R-ALL-194668" />
         <rdf:li rdf:resource="http://identifiers.org/reactome/R-ALL-2000348" />
         <rdf:li rdf:resource="http://identifiers.org/reactome/R-ALL-29366" />
         <rdf:li rdf:resource="http://identifiers.org/reactome/R-ALL-351628" />
         <rdf:li rdf:resource="http://identifiers.org/reactome/R-ALL-389556" />
         <rdf:li rdf:resource="http://identifiers.org/reactome/R-ALL-5623650" />
         <rdf:li rdf:resource="http://identifiers.org/reactome/R-ALL-6790191" />
         <rdf:li rdf:resource="http://identifiers.org/kegg.compound/C00006" />
         <rdf:li rdf:resource="http://identifiers.org/chebi/CHEBI:13397" />
         <rdf:li rdf:resource="http://identifiers.org/chebi/CHEBI:13398" />
         <rdf:li rdf:resource="http://identifiers.org/chebi/CHEBI:18009" />
         <rdf:li rdf:resource="http://identifiers.org/chebi/CHEBI:21903" />
         <rdf:li rdf:resource="http://identifiers.org/chebi/CHEBI:25523" />
         <rdf:li rdf:resource="http://identifiers.org/chebi/CHEBI:29868" />
         <rdf:li rdf:resource="http://identifiers.org/chebi/CHEBI:44405" />
         <rdf:li rdf:resource="http://identifiers.org/chebi/CHEBI:44409" />
         <rdf:li rdf:resource="http://identifiers.org/chebi/CHEBI:58349" />
         <rdf:li rdf:resource="http://identifiers.org/chebi/CHEBI:7424" />
         <rdf:li rdf:resource="http://identifiers.org/hmdb/HMDB00217" />
         <rdf:li rdf:resource="http://identifiers.org/biocyc/META:NADP" />
         <rdf:li rdf:resource="http://identifiers.org/metanetx.chemical/MNXM5" />
         <rdf:li rdf:resource="http://identifiers.org/seed.compound/cpd00006" />
        </rdf:Bag>
       </bqbiol:is>
      </rdf:Description>
     </rdf:RDF>
    </annotation>
   </species>
   <species metaid="M_paps_c"
       id="M_paps_c"
       name="3'-Phosphoadenylyl Sulfate"
       compartment="c"
       hasOnlySubstanceUnits="false"
       boundaryCondition="false"
       constant="false"
       fbc:charge="-4"
       fbc:chemicalFormula="C10H11N5O10P2">
    <annotation>
     <rdf:RDF xmlns:rdf="http://www.w3.org/1999/02/22-rdf-syntax-ns#"
         xmlns:bqbiol="http://biomodels.net/biology-qualifiers/">
      <rdf:Description rdf:about="#M_paps_c">
       <bqbiol:is>
        <rdf:Bag>
         <rdf:li rdf:resource="http://identifiers.org/bigg.metabolite/paps" />
         <rdf:li rdf:resource="http://identifiers.org/reactome/R-ALL-158471" />
         <rdf:li rdf:resource="http://identifiers.org/reactome/R-ALL-741440" />
         <rdf:li rdf:resource="http://identifiers.org/kegg.compound/C00053" />
         <rdf:li rdf:resource="http://identifiers.org/chebi/CHEBI:11679" />
         <rdf:li rdf:resource="http://identifiers.org/chebi/CHEBI:11680" />
         <rdf:li rdf:resource="http://identifiers.org/chebi/CHEBI:1353" />
         <rdf:li rdf:resource="http://identifiers.org/chebi/CHEBI:17980" />
         <rdf:li rdf:resource="http://identifiers.org/chebi/CHEBI:19857" />
         <rdf:li rdf:resource="http://identifiers.org/chebi/CHEBI:58339" />
         <rdf:li rdf:resource="http://identifiers.org/hmdb/HMDB01134" />
         <rdf:li rdf:resource="http://identifiers.org/hmdb/HMDB62646" />
         <rdf:li rdf:resource="http://identifiers.org/biocyc/META:PAPS" />
         <rdf:li rdf:resource="http://identifiers.org/metanetx.chemical/MNXM49" />
         <rdf:li rdf:resource="http://identifiers.org/seed.compound/cpd00044" />
        </rdf:Bag>
       </bqbiol:is>
      </rdf:Description>
     </rdf:RDF>
    </annotation>
   </species>
   <species metaid="M_Lcyst_c"
       id="M_Lcyst_c"
       name="L-Cysteic Acid"
       compartment="c"
       hasOnlySubstanceUnits="false"
       boundaryCondition="false"
       constant="false"
       fbc:charge="-1"
       fbc:chemicalFormula="C3H6NO5S">
    <annotation>
     <rdf:RDF xmlns:rdf="http://www.w3.org/1999/02/22-rdf-syntax-ns#"
         xmlns:bqbiol="http://biomodels.net/biology-qualifiers/">
      <rdf:Description rdf:about="#M_Lcyst_c">
       <bqbiol:is>
        <rdf:Bag>
         <rdf:li rdf:resource="http://identifiers.org/bigg.metabolite/Lcyst" />
         <rdf:li rdf:resource="http://identifiers.org/reactome/R-ALL-379444" />
         <rdf:li rdf:resource="http://identifiers.org/reactome/R-ALL-5673778" />
         <rdf:li rdf:resource="http://identifiers.org/kegg.compound/C00506" />
         <rdf:li rdf:resource="http://identifiers.org/chebi/CHEBI:13094" />
         <rdf:li rdf:resource="http://identifiers.org/chebi/CHEBI:17285" />
         <rdf:li rdf:resource="http://identifiers.org/chebi/CHEBI:44466" />
         <rdf:li rdf:resource="http://identifiers.org/chebi/CHEBI:44513" />
         <rdf:li rdf:resource="http://identifiers.org/chebi/CHEBI:44590" />
         <rdf:li rdf:resource="http://identifiers.org/chebi/CHEBI:44708" />
         <rdf:li rdf:resource="http://identifiers.org/chebi/CHEBI:58090" />
         <rdf:li rdf:resource="http://identifiers.org/chebi/CHEBI:6206" />
         <rdf:li rdf:resource="http://identifiers.org/biocyc/META:L-CYSTEATE" />
         <rdf:li rdf:resource="http://identifiers.org/metanetx.chemical/MNXM713" />
         <rdf:li rdf:resource="http://identifiers.org/seed.compound/cpd00395" />
        </rdf:Bag>
       </bqbiol:is>
      </rdf:Description>
     </rdf:RDF>
    </annotation>
   </species>
   <species metaid="M_pap_c"
       id="M_pap_c"
       name="Adenosine 3,5-Bismonophosphate"
       compartment="c"
       hasOnlySubstanceUnits="false"
       boundaryCondition="false"
       constant="false"
       fbc:charge="0"
       fbc:chemicalFormula="C10H11N5O10P2">
    <annotation>
     <rdf:RDF xmlns:rdf="http://www.w3.org/1999/02/22-rdf-syntax-ns#"
         xmlns:bqbiol="http://biomodels.net/biology-qualifiers/">
      <rdf:Description rdf:about="#M_pap_c">
       <bqbiol:is>
        <rdf:Bag>
         <rdf:li rdf:resource="http://identifiers.org/bigg.metabolite/pap" />
         <rdf:li rdf:resource="http://identifiers.org/reactome/R-ALL-158466" />
         <rdf:li rdf:resource="http://identifiers.org/reactome/R-ALL-6809360" />
         <rdf:li rdf:resource="http://identifiers.org/reactome/R-ALL-742343" />
         <rdf:li rdf:resource="http://identifiers.org/reactome/R-ALL-8942170" />
         <rdf:li rdf:resource="http://identifiers.org/kegg.compound/C00054" />
         <rdf:li rdf:resource="http://identifiers.org/chebi/CHEBI:13735" />
         <rdf:li rdf:resource="http://identifiers.org/chebi/CHEBI:17985" />
         <rdf:li rdf:resource="http://identifiers.org/chebi/CHEBI:22240" />
         <rdf:li rdf:resource="http://identifiers.org/chebi/CHEBI:2475" />
         <rdf:li rdf:resource="http://identifiers.org/chebi/CHEBI:58343" />
         <rdf:li rdf:resource="http://identifiers.org/hmdb/HMDB00061" />
         <rdf:li rdf:resource="http://identifiers.org/hmdb/HMDB01468" />
         <rdf:li rdf:resource="http://identifiers.org/biocyc/META:3-5-ADP" />
         <rdf:li rdf:resource="http://identifiers.org/metanetx.chemical/MNXM45" />
         <rdf:li rdf:resource="http://identifiers.org/seed.compound/cpd00045" />
        </rdf:Bag>
       </bqbiol:is>
      </rdf:Description>
     </rdf:RDF>
    </annotation>
   </species>
   <species metaid="M_L2aadp_c"
       id="M_L2aadp_c"
       name="L-2-Aminoadipate"
       compartment="c"
       hasOnlySubstanceUnits="false"
       boundaryCondition="false"
       constant="false"
       fbc:charge="-1"
       fbc:chemicalFormula="C6H10NO4">
    <annotation>
     <rdf:RDF xmlns:rdf="http://www.w3.org/1999/02/22-rdf-syntax-ns#"
         xmlns:bqbiol="http://biomodels.net/biology-qualifiers/">
      <rdf:Description rdf:about="#M_L2aadp_c">
       <bqbiol:is>
        <rdf:Bag>
         <rdf:li rdf:resource="http://identifiers.org/bigg.metabolite/L2aadp" />
         <rdf:li rdf:resource="http://identifiers.org/reactome/R-ALL-35181" />
         <rdf:li rdf:resource="http://identifiers.org/reactome/R-ALL-508531" />
         <rdf:li rdf:resource="http://identifiers.org/kegg.compound/C00956" />
         <rdf:li rdf:resource="http://identifiers.org/chebi/CHEBI:13051" />
         <rdf:li rdf:resource="http://identifiers.org/chebi/CHEBI:13053" />
         <rdf:li rdf:resource="http://identifiers.org/chebi/CHEBI:17082" />
         <rdf:li rdf:resource="http://identifiers.org/chebi/CHEBI:21200" />
         <rdf:li rdf:resource="http://identifiers.org/chebi/CHEBI:21201" />
         <rdf:li rdf:resource="http://identifiers.org/chebi/CHEBI:37023" />
         <rdf:li rdf:resource="http://identifiers.org/chebi/CHEBI:46332" />
         <rdf:li rdf:resource="http://identifiers.org/chebi/CHEBI:58672" />
         <rdf:li rdf:resource="http://identifiers.org/chebi/CHEBI:6161" />
         <rdf:li rdf:resource="http://identifiers.org/biocyc/META:CPD-468" />
         <rdf:li rdf:resource="http://identifiers.org/metanetx.chemical/MNXM268" />
         <rdf:li rdf:resource="http://identifiers.org/seed.compound/cpd00705" />
        </rdf:Bag>
       </bqbiol:is>
      </rdf:Description>
     </rdf:RDF>
    </annotation>
   </species>
   <species metaid="M_L2aadp_m"
       id="M_L2aadp_m"
       name="L-2-Aminoadipate"
       compartment="m"
       hasOnlySubstanceUnits="false"
       boundaryCondition="false"
       constant="false"
       fbc:charge="-1"
       fbc:chemicalFormula="C6H10NO4">
    <annotation>
     <rdf:RDF xmlns:rdf="http://www.w3.org/1999/02/22-rdf-syntax-ns#"
         xmlns:bqbiol="http://biomodels.net/biology-qualifiers/">
      <rdf:Description rdf:about="#M_L2aadp_m">
       <bqbiol:is>
        <rdf:Bag>
         <rdf:li rdf:resource="http://identifiers.org/bigg.metabolite/L2aadp" />
         <rdf:li rdf:resource="http://identifiers.org/reactome/R-ALL-35181" />
         <rdf:li rdf:resource="http://identifiers.org/reactome/R-ALL-508531" />
         <rdf:li rdf:resource="http://identifiers.org/kegg.compound/C00956" />
         <rdf:li rdf:resource="http://identifiers.org/chebi/CHEBI:13051" />
         <rdf:li rdf:resource="http://identifiers.org/chebi/CHEBI:13053" />
         <rdf:li rdf:resource="http://identifiers.org/chebi/CHEBI:17082" />
         <rdf:li rdf:resource="http://identifiers.org/chebi/CHEBI:21200" />
         <rdf:li rdf:resource="http://identifiers.org/chebi/CHEBI:21201" />
         <rdf:li rdf:resource="http://identifiers.org/chebi/CHEBI:37023" />
         <rdf:li rdf:resource="http://identifiers.org/chebi/CHEBI:46332" />
         <rdf:li rdf:resource="http://identifiers.org/chebi/CHEBI:58672" />
         <rdf:li rdf:resource="http://identifiers.org/chebi/CHEBI:6161" />
         <rdf:li rdf:resource="http://identifiers.org/biocyc/META:CPD-468" />
         <rdf:li rdf:resource="http://identifiers.org/metanetx.chemical/MNXM268" />
         <rdf:li rdf:resource="http://identifiers.org/seed.compound/cpd00705" />
        </rdf:Bag>
       </bqbiol:is>
      </rdf:Description>
     </rdf:RDF>
    </annotation>
   </species>
   <species metaid="M_akg_m"
       id="M_akg_m"
       name="2-Oxoglutarate"
       compartment="m"
       hasOnlySubstanceUnits="false"
       boundaryCondition="false"
       constant="false"
       fbc:charge="-2"
       fbc:chemicalFormula="C5H4O5">
    <annotation>
     <rdf:RDF xmlns:rdf="http://www.w3.org/1999/02/22-rdf-syntax-ns#"
         xmlns:bqbiol="http://biomodels.net/biology-qualifiers/">
      <rdf:Description rdf:about="#M_akg_m">
       <bqbiol:is>
        <rdf:Bag>
         <rdf:li rdf:resource="http://identifiers.org/bigg.metabolite/akg" />
         <rdf:li rdf:resource="http://identifiers.org/reactome/R-ALL-113594" />
         <rdf:li rdf:resource="http://identifiers.org/reactome/R-ALL-113671" />
         <rdf:li rdf:resource="http://identifiers.org/reactome/R-ALL-29406" />
         <rdf:li rdf:resource="http://identifiers.org/reactome/R-ALL-389537" />
         <rdf:li rdf:resource="http://identifiers.org/reactome/R-ALL-5278317" />
         <rdf:li rdf:resource="http://identifiers.org/reactome/R-ALL-561075" />
         <rdf:li rdf:resource="http://identifiers.org/kegg.compound/C00026" />
         <rdf:li rdf:resource="http://identifiers.org/chebi/CHEBI:11638" />
         <rdf:li rdf:resource="http://identifiers.org/chebi/CHEBI:1253" />
         <rdf:li rdf:resource="http://identifiers.org/chebi/CHEBI:16810" />
         <rdf:li rdf:resource="http://identifiers.org/chebi/CHEBI:19748" />
         <rdf:li rdf:resource="http://identifiers.org/chebi/CHEBI:19749" />
         <rdf:li rdf:resource="http://identifiers.org/chebi/CHEBI:30915" />
         <rdf:li rdf:resource="http://identifiers.org/chebi/CHEBI:30916" />
         <rdf:li rdf:resource="http://identifiers.org/chebi/CHEBI:40661" />
         <rdf:li rdf:resource="http://identifiers.org/hmdb/HMDB00208" />
         <rdf:li rdf:resource="http://identifiers.org/hmdb/HMDB02812" />
         <rdf:li rdf:resource="http://identifiers.org/hmdb/HMDB62781" />
         <rdf:li rdf:resource="http://identifiers.org/biocyc/META:2-KETOGLUTARATE" />
         <rdf:li rdf:resource="http://identifiers.org/metanetx.chemical/MNXM20" />
         <rdf:li rdf:resource="http://identifiers.org/seed.compound/cpd00024" />
        </rdf:Bag>
       </bqbiol:is>
      </rdf:Description>
     </rdf:RDF>
    </annotation>
   </species>
   <species metaid="M_akg_c"
       id="M_akg_c"
       name="2-Oxoglutarate"
       compartment="c"
       hasOnlySubstanceUnits="false"
       boundaryCondition="false"
       constant="false"
       fbc:charge="-2"
       fbc:chemicalFormula="C5H4O5">
    <annotation>
     <rdf:RDF xmlns:rdf="http://www.w3.org/1999/02/22-rdf-syntax-ns#"
         xmlns:bqbiol="http://biomodels.net/biology-qualifiers/">
      <rdf:Description rdf:about="#M_akg_c">
       <bqbiol:is>
        <rdf:Bag>
         <rdf:li rdf:resource="http://identifiers.org/bigg.metabolite/akg" />
         <rdf:li rdf:resource="http://identifiers.org/reactome/R-ALL-113594" />
         <rdf:li rdf:resource="http://identifiers.org/reactome/R-ALL-113671" />
         <rdf:li rdf:resource="http://identifiers.org/reactome/R-ALL-29406" />
         <rdf:li rdf:resource="http://identifiers.org/reactome/R-ALL-389537" />
         <rdf:li rdf:resource="http://identifiers.org/reactome/R-ALL-5278317" />
         <rdf:li rdf:resource="http://identifiers.org/reactome/R-ALL-561075" />
         <rdf:li rdf:resource="http://identifiers.org/kegg.compound/C00026" />
         <rdf:li rdf:resource="http://identifiers.org/chebi/CHEBI:11638" />
         <rdf:li rdf:resource="http://identifiers.org/chebi/CHEBI:1253" />
         <rdf:li rdf:resource="http://identifiers.org/chebi/CHEBI:16810" />
         <rdf:li rdf:resource="http://identifiers.org/chebi/CHEBI:19748" />
         <rdf:li rdf:resource="http://identifiers.org/chebi/CHEBI:19749" />
         <rdf:li rdf:resource="http://identifiers.org/chebi/CHEBI:30915" />
         <rdf:li rdf:resource="http://identifiers.org/chebi/CHEBI:30916" />
         <rdf:li rdf:resource="http://identifiers.org/chebi/CHEBI:40661" />
         <rdf:li rdf:resource="http://identifiers.org/hmdb/HMDB00208" />
         <rdf:li rdf:resource="http://identifiers.org/hmdb/HMDB02812" />
         <rdf:li rdf:resource="http://identifiers.org/hmdb/HMDB62781" />
         <rdf:li rdf:resource="http://identifiers.org/biocyc/META:2-KETOGLUTARATE" />
         <rdf:li rdf:resource="http://identifiers.org/metanetx.chemical/MNXM20" />
         <rdf:li rdf:resource="http://identifiers.org/seed.compound/cpd00024" />
        </rdf:Bag>
       </bqbiol:is>
      </rdf:Description>
     </rdf:RDF>
    </annotation>
   </species>
   <species metaid="M_2dr1p_c"
       id="M_2dr1p_c"
       name="2-Deoxy-D-Ribose 1-Phosphate"
       compartment="c"
       hasOnlySubstanceUnits="false"
       boundaryCondition="false"
       constant="false"
       fbc:charge="-2"
       fbc:chemicalFormula="C5H9O7P">
    <annotation>
     <rdf:RDF xmlns:rdf="http://www.w3.org/1999/02/22-rdf-syntax-ns#"
         xmlns:bqbiol="http://biomodels.net/biology-qualifiers/">
      <rdf:Description rdf:about="#M_2dr1p_c">
       <bqbiol:is>
        <rdf:Bag>
         <rdf:li rdf:resource="http://identifiers.org/bigg.metabolite/2dr1p" />
         <rdf:li rdf:resource="http://identifiers.org/reactome/R-ALL-112032" />
         <rdf:li rdf:resource="http://identifiers.org/kegg.compound/C00672" />
         <rdf:li rdf:resource="http://identifiers.org/chebi/CHEBI:1081" />
         <rdf:li rdf:resource="http://identifiers.org/chebi/CHEBI:11563" />
         <rdf:li rdf:resource="http://identifiers.org/chebi/CHEBI:19558" />
         <rdf:li rdf:resource="http://identifiers.org/chebi/CHEBI:28542" />
         <rdf:li rdf:resource="http://identifiers.org/chebi/CHEBI:57259" />
         <rdf:li rdf:resource="http://identifiers.org/chebi/CHEBI:58576" />
         <rdf:li rdf:resource="http://identifiers.org/hmdb/HMDB01351" />
         <rdf:li rdf:resource="http://identifiers.org/biocyc/META:DEOXY-D-RIBOSE-1-PHOSPHATE" />
         <rdf:li rdf:resource="http://identifiers.org/metanetx.chemical/MNXM789" />
         <rdf:li rdf:resource="http://identifiers.org/seed.compound/cpd00509" />
         <rdf:li rdf:resource="http://identifiers.org/seed.compound/cpd26845" />
        </rdf:Bag>
       </bqbiol:is>
      </rdf:Description>
     </rdf:RDF>
    </annotation>
   </species>
   <species metaid="M_drib_c"
       id="M_drib_c"
       name="2-Deoxy-D-Ribose"
       compartment="c"
       hasOnlySubstanceUnits="false"
       boundaryCondition="false"
       constant="false"
       fbc:charge="0"
       fbc:chemicalFormula="C5H10O4">
    <annotation>
     <rdf:RDF xmlns:rdf="http://www.w3.org/1999/02/22-rdf-syntax-ns#"
         xmlns:bqbiol="http://biomodels.net/biology-qualifiers/">
      <rdf:Description rdf:about="#M_drib_c">
       <bqbiol:is>
        <rdf:Bag>
         <rdf:li rdf:resource="http://identifiers.org/bigg.metabolite/drib" />
         <rdf:li rdf:resource="http://identifiers.org/kegg.compound/C01801" />
         <rdf:li rdf:resource="http://identifiers.org/chebi/CHEBI:90761" />
         <rdf:li rdf:resource="http://identifiers.org/hmdb/HMDB03224" />
         <rdf:li rdf:resource="http://identifiers.org/metanetx.chemical/MNXM90412" />
         <rdf:li rdf:resource="http://identifiers.org/seed.compound/cpd01242" />
        </rdf:Bag>
       </bqbiol:is>
      </rdf:Description>
     </rdf:RDF>
    </annotation>
   </species>
   <species metaid="M_nadh_c"
       id="M_nadh_c"
       name="Nicotinamide Adenine Dinucleotide - Reduced"
       compartment="c"
       hasOnlySubstanceUnits="false"
       boundaryCondition="false"
       constant="false"
       fbc:charge="-2"
       fbc:chemicalFormula="C21H27N7O14P2">
    <annotation>
     <rdf:RDF xmlns:rdf="http://www.w3.org/1999/02/22-rdf-syntax-ns#"
         xmlns:bqbiol="http://biomodels.net/biology-qualifiers/">
      <rdf:Description rdf:about="#M_nadh_c">
       <bqbiol:is>
        <rdf:Bag>
         <rdf:li rdf:resource="http://identifiers.org/bigg.metabolite/nadh" />
         <rdf:li rdf:resource="http://identifiers.org/reactome/R-ALL-192305" />
         <rdf:li rdf:resource="http://identifiers.org/reactome/R-ALL-194697" />
         <rdf:li rdf:resource="http://identifiers.org/reactome/R-ALL-29362" />
         <rdf:li rdf:resource="http://identifiers.org/reactome/R-ALL-73473" />
         <rdf:li rdf:resource="http://identifiers.org/kegg.compound/C00004" />
         <rdf:li rdf:resource="http://identifiers.org/chebi/CHEBI:13395" />
         <rdf:li rdf:resource="http://identifiers.org/chebi/CHEBI:13396" />
         <rdf:li rdf:resource="http://identifiers.org/chebi/CHEBI:16908" />
         <rdf:li rdf:resource="http://identifiers.org/chebi/CHEBI:21902" />
         <rdf:li rdf:resource="http://identifiers.org/chebi/CHEBI:44216" />
         <rdf:li rdf:resource="http://identifiers.org/chebi/CHEBI:57945" />
         <rdf:li rdf:resource="http://identifiers.org/chebi/CHEBI:7423" />
         <rdf:li rdf:resource="http://identifiers.org/hmdb/HMDB01487" />
         <rdf:li rdf:resource="http://identifiers.org/biocyc/META:NADH" />
         <rdf:li rdf:resource="http://identifiers.org/metanetx.chemical/MNXM10" />
         <rdf:li rdf:resource="http://identifiers.org/seed.compound/cpd00004" />
        </rdf:Bag>
       </bqbiol:is>
      </rdf:Description>
     </rdf:RDF>
    </annotation>
   </species>
   <species metaid="M_nad_c"
       id="M_nad_c"
       name="Nicotinamide Adenine Dinucleotide"
       compartment="c"
       hasOnlySubstanceUnits="false"
       boundaryCondition="false"
       constant="false"
       fbc:charge="-1"
       fbc:chemicalFormula="C21H26N7O14P2">
    <annotation>
     <rdf:RDF xmlns:rdf="http://www.w3.org/1999/02/22-rdf-syntax-ns#"
         xmlns:bqbiol="http://biomodels.net/biology-qualifiers/">
      <rdf:Description rdf:about="#M_nad_c">
       <bqbiol:is>
        <rdf:Bag>
         <rdf:li rdf:resource="http://identifiers.org/bigg.metabolite/nad" />
         <rdf:li rdf:resource="http://identifiers.org/reactome/R-ALL-113526" />
         <rdf:li rdf:resource="http://identifiers.org/reactome/R-ALL-192307" />
         <rdf:li rdf:resource="http://identifiers.org/reactome/R-ALL-194653" />
         <rdf:li rdf:resource="http://identifiers.org/reactome/R-ALL-29360" />
         <rdf:li rdf:resource="http://identifiers.org/reactome/R-ALL-352330" />
         <rdf:li rdf:resource="http://identifiers.org/kegg.compound/C00003" />
         <rdf:li rdf:resource="http://identifiers.org/chebi/CHEBI:13393" />
         <rdf:li rdf:resource="http://identifiers.org/chebi/CHEBI:13394" />
         <rdf:li rdf:resource="http://identifiers.org/chebi/CHEBI:15846" />
         <rdf:li rdf:resource="http://identifiers.org/chebi/CHEBI:21901" />
         <rdf:li rdf:resource="http://identifiers.org/chebi/CHEBI:29867" />
         <rdf:li rdf:resource="http://identifiers.org/chebi/CHEBI:44214" />
         <rdf:li rdf:resource="http://identifiers.org/chebi/CHEBI:44215" />
         <rdf:li rdf:resource="http://identifiers.org/chebi/CHEBI:44281" />
         <rdf:li rdf:resource="http://identifiers.org/chebi/CHEBI:57540" />
         <rdf:li rdf:resource="http://identifiers.org/chebi/CHEBI:7422" />
         <rdf:li rdf:resource="http://identifiers.org/kegg.drug/D00002" />
         <rdf:li rdf:resource="http://identifiers.org/hmdb/HMDB00902" />
         <rdf:li rdf:resource="http://identifiers.org/biocyc/META:NAD" />
         <rdf:li rdf:resource="http://identifiers.org/metanetx.chemical/MNXM8" />
         <rdf:li rdf:resource="http://identifiers.org/seed.compound/cpd00003" />
        </rdf:Bag>
       </bqbiol:is>
      </rdf:Description>
     </rdf:RDF>
    </annotation>
   </species>
   <species metaid="M_2hb_c"
       id="M_2hb_c"
       name="2-Hydroxybutyrate"
       compartment="c"
       hasOnlySubstanceUnits="false"
       boundaryCondition="false"
       constant="false"
       fbc:charge="-1"
       fbc:chemicalFormula="C4H7O3">
    <annotation>
     <rdf:RDF xmlns:rdf="http://www.w3.org/1999/02/22-rdf-syntax-ns#"
         xmlns:bqbiol="http://biomodels.net/biology-qualifiers/">
      <rdf:Description rdf:about="#M_2hb_c">
       <bqbiol:is>
        <rdf:Bag>
         <rdf:li rdf:resource="http://identifiers.org/bigg.metabolite/2hb" />
         <rdf:li rdf:resource="http://identifiers.org/kegg.compound/C05984" />
         <rdf:li rdf:resource="http://identifiers.org/chebi/CHEBI:1148" />
         <rdf:li rdf:resource="http://identifiers.org/chebi/CHEBI:50613" />
         <rdf:li rdf:resource="http://identifiers.org/chebi/CHEBI:64552" />
         <rdf:li rdf:resource="http://identifiers.org/chebi/CHEBI:675746" />
         <rdf:li rdf:resource="http://identifiers.org/chebi/CHEBI:73709" />
         <rdf:li rdf:resource="http://identifiers.org/hmdb/HMDB00008" />
         <rdf:li rdf:resource="http://identifiers.org/lipidmaps/LMFA01050004" />
         <rdf:li rdf:resource="http://identifiers.org/lipidmaps/LMFA01050342" />
         <rdf:li rdf:resource="http://identifiers.org/biocyc/META:CPD-3564" />
         <rdf:li rdf:resource="http://identifiers.org/metanetx.chemical/MNXM722772" />
         <rdf:li rdf:resource="http://identifiers.org/seed.compound/cpd03561" />
        </rdf:Bag>
       </bqbiol:is>
      </rdf:Description>
     </rdf:RDF>
    </annotation>
   </species>
   <species metaid="M_2obut_c"
       id="M_2obut_c"
       name="2-Oxobutanoate"
       compartment="c"
       hasOnlySubstanceUnits="false"
       boundaryCondition="false"
       constant="false"
       fbc:charge="-1"
       fbc:chemicalFormula="C4H5O3">
    <annotation>
     <rdf:RDF xmlns:rdf="http://www.w3.org/1999/02/22-rdf-syntax-ns#"
         xmlns:bqbiol="http://biomodels.net/biology-qualifiers/">
      <rdf:Description rdf:about="#M_2obut_c">
       <bqbiol:is>
        <rdf:Bag>
         <rdf:li rdf:resource="http://identifiers.org/bigg.metabolite/2obut" />
         <rdf:li rdf:resource="http://identifiers.org/reactome/R-ALL-936714" />
         <rdf:li rdf:resource="http://identifiers.org/kegg.compound/C00109" />
         <rdf:li rdf:resource="http://identifiers.org/chebi/CHEBI:11636" />
         <rdf:li rdf:resource="http://identifiers.org/chebi/CHEBI:1250" />
         <rdf:li rdf:resource="http://identifiers.org/chebi/CHEBI:16763" />
         <rdf:li rdf:resource="http://identifiers.org/chebi/CHEBI:19741" />
         <rdf:li rdf:resource="http://identifiers.org/chebi/CHEBI:19743" />
         <rdf:li rdf:resource="http://identifiers.org/chebi/CHEBI:30831" />
         <rdf:li rdf:resource="http://identifiers.org/chebi/CHEBI:39748" />
         <rdf:li rdf:resource="http://identifiers.org/hmdb/HMDB00005" />
         <rdf:li rdf:resource="http://identifiers.org/hmdb/HMDB06544" />
         <rdf:li rdf:resource="http://identifiers.org/lipidmaps/LMFA01060002" />
         <rdf:li rdf:resource="http://identifiers.org/biocyc/META:2-OXOBUTANOATE" />
         <rdf:li rdf:resource="http://identifiers.org/metanetx.chemical/MNXM159" />
         <rdf:li rdf:resource="http://identifiers.org/seed.compound/cpd00094" />
        </rdf:Bag>
       </bqbiol:is>
      </rdf:Description>
     </rdf:RDF>
    </annotation>
   </species>
   <species metaid="M_h_e"
       id="M_h_e"
       name="Proton"
       compartment="e"
       hasOnlySubstanceUnits="false"
       boundaryCondition="false"
       constant="false"
       fbc:charge="0"
       fbc:chemicalFormula="H">
    <annotation>
     <rdf:RDF xmlns:rdf="http://www.w3.org/1999/02/22-rdf-syntax-ns#"
         xmlns:bqbiol="http://biomodels.net/biology-qualifiers/">
      <rdf:Description rdf:about="#M_h_e">
       <bqbiol:is>
        <rdf:Bag>
         <rdf:li rdf:resource="http://identifiers.org/bigg.metabolite/h" />
         <rdf:li rdf:resource="http://identifiers.org/reactome/R-ALL-1132304" />
         <rdf:li rdf:resource="http://identifiers.org/reactome/R-ALL-113529" />
         <rdf:li rdf:resource="http://identifiers.org/reactome/R-ALL-1470067" />
         <rdf:li rdf:resource="http://identifiers.org/reactome/R-ALL-156540" />
         <rdf:li rdf:resource="http://identifiers.org/reactome/R-ALL-163953" />
         <rdf:li rdf:resource="http://identifiers.org/reactome/R-ALL-193465" />
         <rdf:li rdf:resource="http://identifiers.org/reactome/R-ALL-194688" />
         <rdf:li rdf:resource="http://identifiers.org/reactome/R-ALL-2000349" />
         <rdf:li rdf:resource="http://identifiers.org/reactome/R-ALL-2872447" />
         <rdf:li rdf:resource="http://identifiers.org/reactome/R-ALL-351626" />
         <rdf:li rdf:resource="http://identifiers.org/reactome/R-ALL-372511" />
         <rdf:li rdf:resource="http://identifiers.org/reactome/R-ALL-374900" />
         <rdf:li rdf:resource="http://identifiers.org/reactome/R-ALL-425969" />
         <rdf:li rdf:resource="http://identifiers.org/reactome/R-ALL-425978" />
         <rdf:li rdf:resource="http://identifiers.org/reactome/R-ALL-425999" />
         <rdf:li rdf:resource="http://identifiers.org/reactome/R-ALL-427899" />
         <rdf:li rdf:resource="http://identifiers.org/reactome/R-ALL-428040" />
         <rdf:li rdf:resource="http://identifiers.org/reactome/R-ALL-428548" />
         <rdf:li rdf:resource="http://identifiers.org/reactome/R-ALL-5668577" />
         <rdf:li rdf:resource="http://identifiers.org/reactome/R-ALL-70106" />
         <rdf:li rdf:resource="http://identifiers.org/reactome/R-ALL-74722" />
         <rdf:li rdf:resource="http://identifiers.org/kegg.compound/C00080" />
         <rdf:li rdf:resource="http://identifiers.org/chebi/CHEBI:10744" />
         <rdf:li rdf:resource="http://identifiers.org/chebi/CHEBI:13357" />
         <rdf:li rdf:resource="http://identifiers.org/chebi/CHEBI:15378" />
         <rdf:li rdf:resource="http://identifiers.org/chebi/CHEBI:5584" />
         <rdf:li rdf:resource="http://identifiers.org/hmdb/HMDB59597" />
         <rdf:li rdf:resource="http://identifiers.org/biocyc/META:PROTON" />
         <rdf:li rdf:resource="http://identifiers.org/metanetx.chemical/MNXM1" />
         <rdf:li rdf:resource="http://identifiers.org/seed.compound/cpd00067" />
        </rdf:Bag>
       </bqbiol:is>
      </rdf:Description>
     </rdf:RDF>
    </annotation>
   </species>
   <species metaid="M_2hb_e"
       id="M_2hb_e"
       name="2-Hydroxybutyrate"
       compartment="e"
       hasOnlySubstanceUnits="false"
       boundaryCondition="false"
       constant="false"
       fbc:charge="-1"
       fbc:chemicalFormula="C4H7O3">
    <annotation>
     <rdf:RDF xmlns:rdf="http://www.w3.org/1999/02/22-rdf-syntax-ns#"
         xmlns:bqbiol="http://biomodels.net/biology-qualifiers/">
      <rdf:Description rdf:about="#M_2hb_e">
       <bqbiol:is>
        <rdf:Bag>
         <rdf:li rdf:resource="http://identifiers.org/bigg.metabolite/2hb" />
         <rdf:li rdf:resource="http://identifiers.org/kegg.compound/C05984" />
         <rdf:li rdf:resource="http://identifiers.org/chebi/CHEBI:1148" />
         <rdf:li rdf:resource="http://identifiers.org/chebi/CHEBI:50613" />
         <rdf:li rdf:resource="http://identifiers.org/chebi/CHEBI:64552" />
         <rdf:li rdf:resource="http://identifiers.org/chebi/CHEBI:675746" />
         <rdf:li rdf:resource="http://identifiers.org/chebi/CHEBI:73709" />
         <rdf:li rdf:resource="http://identifiers.org/hmdb/HMDB00008" />
         <rdf:li rdf:resource="http://identifiers.org/lipidmaps/LMFA01050004" />
         <rdf:li rdf:resource="http://identifiers.org/lipidmaps/LMFA01050342" />
         <rdf:li rdf:resource="http://identifiers.org/biocyc/META:CPD-3564" />
         <rdf:li rdf:resource="http://identifiers.org/metanetx.chemical/MNXM722772" />
         <rdf:li rdf:resource="http://identifiers.org/seed.compound/cpd03561" />
        </rdf:Bag>
       </bqbiol:is>
      </rdf:Description>
     </rdf:RDF>
    </annotation>
   </species>
   <species metaid="M_hco3_e"
       id="M_hco3_e"
       name="Bicarbonate"
       compartment="e"
       hasOnlySubstanceUnits="false"
       boundaryCondition="false"
       constant="false"
       fbc:charge="-1"
       fbc:chemicalFormula="CHO3">
    <annotation>
     <rdf:RDF xmlns:rdf="http://www.w3.org/1999/02/22-rdf-syntax-ns#"
         xmlns:bqbiol="http://biomodels.net/biology-qualifiers/">
      <rdf:Description rdf:about="#M_hco3_e">
       <bqbiol:is>
        <rdf:Bag>
         <rdf:li rdf:resource="http://identifiers.org/bigg.metabolite/hco3" />
         <rdf:li rdf:resource="http://identifiers.org/reactome/R-ALL-111627" />
         <rdf:li rdf:resource="http://identifiers.org/reactome/R-ALL-29896" />
         <rdf:li rdf:resource="http://identifiers.org/reactome/R-ALL-425425" />
         <rdf:li rdf:resource="http://identifiers.org/kegg.compound/C00288" />
         <rdf:li rdf:resource="http://identifiers.org/kegg.compound/C01353" />
         <rdf:li rdf:resource="http://identifiers.org/chebi/CHEBI:13351" />
         <rdf:li rdf:resource="http://identifiers.org/chebi/CHEBI:13363" />
         <rdf:li rdf:resource="http://identifiers.org/chebi/CHEBI:17544" />
         <rdf:li rdf:resource="http://identifiers.org/chebi/CHEBI:22863" />
         <rdf:li rdf:resource="http://identifiers.org/chebi/CHEBI:23017" />
         <rdf:li rdf:resource="http://identifiers.org/chebi/CHEBI:23744" />
         <rdf:li rdf:resource="http://identifiers.org/chebi/CHEBI:28976" />
         <rdf:li rdf:resource="http://identifiers.org/chebi/CHEBI:29201" />
         <rdf:li rdf:resource="http://identifiers.org/chebi/CHEBI:3401" />
         <rdf:li rdf:resource="http://identifiers.org/chebi/CHEBI:40961" />
         <rdf:li rdf:resource="http://identifiers.org/chebi/CHEBI:41605" />
         <rdf:li rdf:resource="http://identifiers.org/chebi/CHEBI:41609" />
         <rdf:li rdf:resource="http://identifiers.org/chebi/CHEBI:5589" />
         <rdf:li rdf:resource="http://identifiers.org/hmdb/HMDB00595" />
         <rdf:li rdf:resource="http://identifiers.org/hmdb/HMDB03538" />
         <rdf:li rdf:resource="http://identifiers.org/hmdb/HMDB31453" />
         <rdf:li rdf:resource="http://identifiers.org/biocyc/META:CO3" />
         <rdf:li rdf:resource="http://identifiers.org/biocyc/META:H2CO3" />
         <rdf:li rdf:resource="http://identifiers.org/biocyc/META:HCO3" />
         <rdf:li rdf:resource="http://identifiers.org/metanetx.chemical/MNXM60" />
         <rdf:li rdf:resource="http://identifiers.org/seed.compound/cpd00242" />
        </rdf:Bag>
       </bqbiol:is>
      </rdf:Description>
     </rdf:RDF>
    </annotation>
   </species>
   <species metaid="M_hco3_c"
       id="M_hco3_c"
       name="Bicarbonate"
       compartment="c"
       hasOnlySubstanceUnits="false"
       boundaryCondition="false"
       constant="false"
       fbc:charge="-1"
       fbc:chemicalFormula="CHO3">
    <annotation>
     <rdf:RDF xmlns:rdf="http://www.w3.org/1999/02/22-rdf-syntax-ns#"
         xmlns:bqbiol="http://biomodels.net/biology-qualifiers/">
      <rdf:Description rdf:about="#M_hco3_c">
       <bqbiol:is>
        <rdf:Bag>
         <rdf:li rdf:resource="http://identifiers.org/bigg.metabolite/hco3" />
         <rdf:li rdf:resource="http://identifiers.org/reactome/R-ALL-111627" />
         <rdf:li rdf:resource="http://identifiers.org/reactome/R-ALL-29896" />
         <rdf:li rdf:resource="http://identifiers.org/reactome/R-ALL-425425" />
         <rdf:li rdf:resource="http://identifiers.org/kegg.compound/C00288" />
         <rdf:li rdf:resource="http://identifiers.org/kegg.compound/C01353" />
         <rdf:li rdf:resource="http://identifiers.org/chebi/CHEBI:13351" />
         <rdf:li rdf:resource="http://identifiers.org/chebi/CHEBI:13363" />
         <rdf:li rdf:resource="http://identifiers.org/chebi/CHEBI:17544" />
         <rdf:li rdf:resource="http://identifiers.org/chebi/CHEBI:22863" />
         <rdf:li rdf:resource="http://identifiers.org/chebi/CHEBI:23017" />
         <rdf:li rdf:resource="http://identifiers.org/chebi/CHEBI:23744" />
         <rdf:li rdf:resource="http://identifiers.org/chebi/CHEBI:28976" />
         <rdf:li rdf:resource="http://identifiers.org/chebi/CHEBI:29201" />
         <rdf:li rdf:resource="http://identifiers.org/chebi/CHEBI:3401" />
         <rdf:li rdf:resource="http://identifiers.org/chebi/CHEBI:40961" />
         <rdf:li rdf:resource="http://identifiers.org/chebi/CHEBI:41605" />
         <rdf:li rdf:resource="http://identifiers.org/chebi/CHEBI:41609" />
         <rdf:li rdf:resource="http://identifiers.org/chebi/CHEBI:5589" />
         <rdf:li rdf:resource="http://identifiers.org/hmdb/HMDB00595" />
         <rdf:li rdf:resource="http://identifiers.org/hmdb/HMDB03538" />
         <rdf:li rdf:resource="http://identifiers.org/hmdb/HMDB31453" />
         <rdf:li rdf:resource="http://identifiers.org/biocyc/META:CO3" />
         <rdf:li rdf:resource="http://identifiers.org/biocyc/META:H2CO3" />
         <rdf:li rdf:resource="http://identifiers.org/biocyc/META:HCO3" />
         <rdf:li rdf:resource="http://identifiers.org/metanetx.chemical/MNXM60" />
         <rdf:li rdf:resource="http://identifiers.org/seed.compound/cpd00242" />
        </rdf:Bag>
       </bqbiol:is>
      </rdf:Description>
     </rdf:RDF>
    </annotation>
   </species>
   <species metaid="M_na1_e"
       id="M_na1_e"
       name="Sodium"
       compartment="e"
       hasOnlySubstanceUnits="false"
       boundaryCondition="false"
       constant="false"
       fbc:charge="1"
       fbc:chemicalFormula="Na">
    <annotation>
     <rdf:RDF xmlns:rdf="http://www.w3.org/1999/02/22-rdf-syntax-ns#"
         xmlns:bqbiol="http://biomodels.net/biology-qualifiers/">
      <rdf:Description rdf:about="#M_na1_e">
       <bqbiol:is>
        <rdf:Bag>
         <rdf:li rdf:resource="http://identifiers.org/bigg.metabolite/na1" />
         <rdf:li rdf:resource="http://identifiers.org/reactome/R-ALL-2872443" />
         <rdf:li rdf:resource="http://identifiers.org/reactome/R-ALL-2892454" />
         <rdf:li rdf:resource="http://identifiers.org/reactome/R-ALL-425958" />
         <rdf:li rdf:resource="http://identifiers.org/reactome/R-ALL-425971" />
         <rdf:li rdf:resource="http://identifiers.org/reactome/R-ALL-425977" />
         <rdf:li rdf:resource="http://identifiers.org/reactome/R-ALL-74113" />
         <rdf:li rdf:resource="http://identifiers.org/reactome/R-ALL-83910" />
         <rdf:li rdf:resource="http://identifiers.org/kegg.compound/C01330" />
         <rdf:li rdf:resource="http://identifiers.org/chebi/CHEBI:26717" />
         <rdf:li rdf:resource="http://identifiers.org/chebi/CHEBI:29101" />
         <rdf:li rdf:resource="http://identifiers.org/chebi/CHEBI:49766" />
         <rdf:li rdf:resource="http://identifiers.org/chebi/CHEBI:9175" />
         <rdf:li rdf:resource="http://identifiers.org/hmdb/HMDB00588" />
         <rdf:li rdf:resource="http://identifiers.org/biocyc/META:NA+" />
         <rdf:li rdf:resource="http://identifiers.org/metanetx.chemical/MNXM27" />
         <rdf:li rdf:resource="http://identifiers.org/seed.compound/cpd00971" />
        </rdf:Bag>
       </bqbiol:is>
      </rdf:Description>
     </rdf:RDF>
    </annotation>
   </species>
   <species metaid="M_na1_c"
       id="M_na1_c"
       name="Sodium"
       compartment="c"
       hasOnlySubstanceUnits="false"
       boundaryCondition="false"
       constant="false"
       fbc:charge="1"
       fbc:chemicalFormula="Na">
    <annotation>
     <rdf:RDF xmlns:rdf="http://www.w3.org/1999/02/22-rdf-syntax-ns#"
         xmlns:bqbiol="http://biomodels.net/biology-qualifiers/">
      <rdf:Description rdf:about="#M_na1_c">
       <bqbiol:is>
        <rdf:Bag>
         <rdf:li rdf:resource="http://identifiers.org/bigg.metabolite/na1" />
         <rdf:li rdf:resource="http://identifiers.org/reactome/R-ALL-2872443" />
         <rdf:li rdf:resource="http://identifiers.org/reactome/R-ALL-2892454" />
         <rdf:li rdf:resource="http://identifiers.org/reactome/R-ALL-425958" />
         <rdf:li rdf:resource="http://identifiers.org/reactome/R-ALL-425971" />
         <rdf:li rdf:resource="http://identifiers.org/reactome/R-ALL-425977" />
         <rdf:li rdf:resource="http://identifiers.org/reactome/R-ALL-74113" />
         <rdf:li rdf:resource="http://identifiers.org/reactome/R-ALL-83910" />
         <rdf:li rdf:resource="http://identifiers.org/kegg.compound/C01330" />
         <rdf:li rdf:resource="http://identifiers.org/chebi/CHEBI:26717" />
         <rdf:li rdf:resource="http://identifiers.org/chebi/CHEBI:29101" />
         <rdf:li rdf:resource="http://identifiers.org/chebi/CHEBI:49766" />
         <rdf:li rdf:resource="http://identifiers.org/chebi/CHEBI:9175" />
         <rdf:li rdf:resource="http://identifiers.org/hmdb/HMDB00588" />
         <rdf:li rdf:resource="http://identifiers.org/biocyc/META:NA+" />
         <rdf:li rdf:resource="http://identifiers.org/metanetx.chemical/MNXM27" />
         <rdf:li rdf:resource="http://identifiers.org/seed.compound/cpd00971" />
        </rdf:Bag>
       </bqbiol:is>
      </rdf:Description>
     </rdf:RDF>
    </annotation>
   </species>
   <species metaid="M_2mcit_c"
       id="M_2mcit_c"
       name="2-Methylcitrate"
       compartment="c"
       hasOnlySubstanceUnits="false"
       boundaryCondition="false"
       constant="false"
       fbc:charge="-3"
       fbc:chemicalFormula="C7H7O7">
    <annotation>
     <rdf:RDF xmlns:rdf="http://www.w3.org/1999/02/22-rdf-syntax-ns#"
         xmlns:bqbiol="http://biomodels.net/biology-qualifiers/">
      <rdf:Description rdf:about="#M_2mcit_c">
       <bqbiol:is>
        <rdf:Bag>
         <rdf:li rdf:resource="http://identifiers.org/bigg.metabolite/2mcit" />
         <rdf:li rdf:resource="http://identifiers.org/kegg.compound/C02225" />
         <rdf:li rdf:resource="http://identifiers.org/chebi/CHEBI:10860" />
         <rdf:li rdf:resource="http://identifiers.org/chebi/CHEBI:11592" />
         <rdf:li rdf:resource="http://identifiers.org/chebi/CHEBI:11618" />
         <rdf:li rdf:resource="http://identifiers.org/chebi/CHEBI:1203" />
         <rdf:li rdf:resource="http://identifiers.org/chebi/CHEBI:15598" />
         <rdf:li rdf:resource="http://identifiers.org/chebi/CHEBI:19630" />
         <rdf:li rdf:resource="http://identifiers.org/chebi/CHEBI:19695" />
         <rdf:li rdf:resource="http://identifiers.org/chebi/CHEBI:19696" />
         <rdf:li rdf:resource="http://identifiers.org/chebi/CHEBI:30835" />
         <rdf:li rdf:resource="http://identifiers.org/chebi/CHEBI:30836" />
         <rdf:li rdf:resource="http://identifiers.org/chebi/CHEBI:50948" />
         <rdf:li rdf:resource="http://identifiers.org/chebi/CHEBI:58853" />
         <rdf:li rdf:resource="http://identifiers.org/hmdb/HMDB00379" />
         <rdf:li rdf:resource="http://identifiers.org/hmdb/HMDB03610" />
         <rdf:li rdf:resource="http://identifiers.org/lipidmaps/LMFA01050442" />
         <rdf:li rdf:resource="http://identifiers.org/biocyc/META:CPD-622" />
         <rdf:li rdf:resource="http://identifiers.org/metanetx.chemical/MNXM90279" />
         <rdf:li rdf:resource="http://identifiers.org/seed.compound/cpd01501" />
         <rdf:li rdf:resource="http://identifiers.org/seed.compound/cpd24620" />
        </rdf:Bag>
       </bqbiol:is>
      </rdf:Description>
     </rdf:RDF>
    </annotation>
   </species>
   <species metaid="M_2mcit_e"
       id="M_2mcit_e"
       name="2-Methylcitrate"
       compartment="e"
       hasOnlySubstanceUnits="false"
       boundaryCondition="false"
       constant="false"
       fbc:charge="-3"
       fbc:chemicalFormula="C7H7O7">
    <annotation>
     <rdf:RDF xmlns:rdf="http://www.w3.org/1999/02/22-rdf-syntax-ns#"
         xmlns:bqbiol="http://biomodels.net/biology-qualifiers/">
      <rdf:Description rdf:about="#M_2mcit_e">
       <bqbiol:is>
        <rdf:Bag>
         <rdf:li rdf:resource="http://identifiers.org/bigg.metabolite/2mcit" />
         <rdf:li rdf:resource="http://identifiers.org/kegg.compound/C02225" />
         <rdf:li rdf:resource="http://identifiers.org/chebi/CHEBI:10860" />
         <rdf:li rdf:resource="http://identifiers.org/chebi/CHEBI:11592" />
         <rdf:li rdf:resource="http://identifiers.org/chebi/CHEBI:11618" />
         <rdf:li rdf:resource="http://identifiers.org/chebi/CHEBI:1203" />
         <rdf:li rdf:resource="http://identifiers.org/chebi/CHEBI:15598" />
         <rdf:li rdf:resource="http://identifiers.org/chebi/CHEBI:19630" />
         <rdf:li rdf:resource="http://identifiers.org/chebi/CHEBI:19695" />
         <rdf:li rdf:resource="http://identifiers.org/chebi/CHEBI:19696" />
         <rdf:li rdf:resource="http://identifiers.org/chebi/CHEBI:30835" />
         <rdf:li rdf:resource="http://identifiers.org/chebi/CHEBI:30836" />
         <rdf:li rdf:resource="http://identifiers.org/chebi/CHEBI:50948" />
         <rdf:li rdf:resource="http://identifiers.org/chebi/CHEBI:58853" />
         <rdf:li rdf:resource="http://identifiers.org/hmdb/HMDB00379" />
         <rdf:li rdf:resource="http://identifiers.org/hmdb/HMDB03610" />
         <rdf:li rdf:resource="http://identifiers.org/lipidmaps/LMFA01050442" />
         <rdf:li rdf:resource="http://identifiers.org/biocyc/META:CPD-622" />
         <rdf:li rdf:resource="http://identifiers.org/metanetx.chemical/MNXM90279" />
         <rdf:li rdf:resource="http://identifiers.org/seed.compound/cpd01501" />
         <rdf:li rdf:resource="http://identifiers.org/seed.compound/cpd24620" />
        </rdf:Bag>
       </bqbiol:is>
      </rdf:Description>
     </rdf:RDF>
    </annotation>
   </species>
   <species metaid="M_nadh_m"
       id="M_nadh_m"
       name="Nicotinamide Adenine Dinucleotide - Reduced"
       compartment="m"
       hasOnlySubstanceUnits="false"
       boundaryCondition="false"
       constant="false"
       fbc:charge="-2"
       fbc:chemicalFormula="C21H27N7O14P2">
    <annotation>
     <rdf:RDF xmlns:rdf="http://www.w3.org/1999/02/22-rdf-syntax-ns#"
         xmlns:bqbiol="http://biomodels.net/biology-qualifiers/">
      <rdf:Description rdf:about="#M_nadh_m">
       <bqbiol:is>
        <rdf:Bag>
         <rdf:li rdf:resource="http://identifiers.org/bigg.metabolite/nadh" />
         <rdf:li rdf:resource="http://identifiers.org/reactome/R-ALL-192305" />
         <rdf:li rdf:resource="http://identifiers.org/reactome/R-ALL-194697" />
         <rdf:li rdf:resource="http://identifiers.org/reactome/R-ALL-29362" />
         <rdf:li rdf:resource="http://identifiers.org/reactome/R-ALL-73473" />
         <rdf:li rdf:resource="http://identifiers.org/kegg.compound/C00004" />
         <rdf:li rdf:resource="http://identifiers.org/chebi/CHEBI:13395" />
         <rdf:li rdf:resource="http://identifiers.org/chebi/CHEBI:13396" />
         <rdf:li rdf:resource="http://identifiers.org/chebi/CHEBI:16908" />
         <rdf:li rdf:resource="http://identifiers.org/chebi/CHEBI:21902" />
         <rdf:li rdf:resource="http://identifiers.org/chebi/CHEBI:44216" />
         <rdf:li rdf:resource="http://identifiers.org/chebi/CHEBI:57945" />
         <rdf:li rdf:resource="http://identifiers.org/chebi/CHEBI:7423" />
         <rdf:li rdf:resource="http://identifiers.org/hmdb/HMDB01487" />
         <rdf:li rdf:resource="http://identifiers.org/biocyc/META:NADH" />
         <rdf:li rdf:resource="http://identifiers.org/metanetx.chemical/MNXM10" />
         <rdf:li rdf:resource="http://identifiers.org/seed.compound/cpd00004" />
        </rdf:Bag>
       </bqbiol:is>
      </rdf:Description>
     </rdf:RDF>
    </annotation>
   </species>
   <species metaid="M_nad_m"
       id="M_nad_m"
       name="Nicotinamide Adenine Dinucleotide"
       compartment="m"
       hasOnlySubstanceUnits="false"
       boundaryCondition="false"
       constant="false"
       fbc:charge="-1"
       fbc:chemicalFormula="C21H26N7O14P2">
    <annotation>
     <rdf:RDF xmlns:rdf="http://www.w3.org/1999/02/22-rdf-syntax-ns#"
         xmlns:bqbiol="http://biomodels.net/biology-qualifiers/">
      <rdf:Description rdf:about="#M_nad_m">
       <bqbiol:is>
        <rdf:Bag>
         <rdf:li rdf:resource="http://identifiers.org/bigg.metabolite/nad" />
         <rdf:li rdf:resource="http://identifiers.org/reactome/R-ALL-113526" />
         <rdf:li rdf:resource="http://identifiers.org/reactome/R-ALL-192307" />
         <rdf:li rdf:resource="http://identifiers.org/reactome/R-ALL-194653" />
         <rdf:li rdf:resource="http://identifiers.org/reactome/R-ALL-29360" />
         <rdf:li rdf:resource="http://identifiers.org/reactome/R-ALL-352330" />
         <rdf:li rdf:resource="http://identifiers.org/kegg.compound/C00003" />
         <rdf:li rdf:resource="http://identifiers.org/chebi/CHEBI:13393" />
         <rdf:li rdf:resource="http://identifiers.org/chebi/CHEBI:13394" />
         <rdf:li rdf:resource="http://identifiers.org/chebi/CHEBI:15846" />
         <rdf:li rdf:resource="http://identifiers.org/chebi/CHEBI:21901" />
         <rdf:li rdf:resource="http://identifiers.org/chebi/CHEBI:29867" />
         <rdf:li rdf:resource="http://identifiers.org/chebi/CHEBI:44214" />
         <rdf:li rdf:resource="http://identifiers.org/chebi/CHEBI:44215" />
         <rdf:li rdf:resource="http://identifiers.org/chebi/CHEBI:44281" />
         <rdf:li rdf:resource="http://identifiers.org/chebi/CHEBI:57540" />
         <rdf:li rdf:resource="http://identifiers.org/chebi/CHEBI:7422" />
         <rdf:li rdf:resource="http://identifiers.org/kegg.drug/D00002" />
         <rdf:li rdf:resource="http://identifiers.org/hmdb/HMDB00902" />
         <rdf:li rdf:resource="http://identifiers.org/biocyc/META:NAD" />
         <rdf:li rdf:resource="http://identifiers.org/metanetx.chemical/MNXM8" />
         <rdf:li rdf:resource="http://identifiers.org/seed.compound/cpd00003" />
        </rdf:Bag>
       </bqbiol:is>
      </rdf:Description>
     </rdf:RDF>
    </annotation>
   </species>
   <species metaid="M_2oxoadp_m"
       id="M_2oxoadp_m"
       name="2-Oxoadipate"
       compartment="m"
       hasOnlySubstanceUnits="false"
       boundaryCondition="false"
       constant="false"
       fbc:charge="-2"
       fbc:chemicalFormula="C6H6O5">
    <annotation>
     <rdf:RDF xmlns:rdf="http://www.w3.org/1999/02/22-rdf-syntax-ns#"
         xmlns:bqbiol="http://biomodels.net/biology-qualifiers/">
      <rdf:Description rdf:about="#M_2oxoadp_m">
       <bqbiol:is>
        <rdf:Bag>
         <rdf:li rdf:resource="http://identifiers.org/bigg.metabolite/2oxoadp" />
         <rdf:li rdf:resource="http://identifiers.org/reactome/R-ALL-113577" />
         <rdf:li rdf:resource="http://identifiers.org/reactome/R-ALL-70951" />
         <rdf:li rdf:resource="http://identifiers.org/kegg.compound/C00322" />
         <rdf:li rdf:resource="http://identifiers.org/chebi/CHEBI:11635" />
         <rdf:li rdf:resource="http://identifiers.org/chebi/CHEBI:1247" />
         <rdf:li rdf:resource="http://identifiers.org/chebi/CHEBI:15753" />
         <rdf:li rdf:resource="http://identifiers.org/chebi/CHEBI:19737" />
         <rdf:li rdf:resource="http://identifiers.org/chebi/CHEBI:57499" />
         <rdf:li rdf:resource="http://identifiers.org/hmdb/HMDB00225" />
         <rdf:li rdf:resource="http://identifiers.org/lipidmaps/LMFA01170121" />
         <rdf:li rdf:resource="http://identifiers.org/biocyc/META:2K-ADIPATE" />
         <rdf:li rdf:resource="http://identifiers.org/metanetx.chemical/MNXM263" />
         <rdf:li rdf:resource="http://identifiers.org/seed.compound/cpd00269" />
        </rdf:Bag>
       </bqbiol:is>
      </rdf:Description>
     </rdf:RDF>
    </annotation>
   </species>
   <species metaid="M_coa_m"
       id="M_coa_m"
       name="Coenzyme A"
       compartment="m"
       hasOnlySubstanceUnits="false"
       boundaryCondition="false"
       constant="false"
       fbc:charge="-4"
       fbc:chemicalFormula="C21H32N7O16P3S">
    <annotation>
     <rdf:RDF xmlns:rdf="http://www.w3.org/1999/02/22-rdf-syntax-ns#"
         xmlns:bqbiol="http://biomodels.net/biology-qualifiers/">
      <rdf:Description rdf:about="#M_coa_m">
       <bqbiol:is>
        <rdf:Bag>
         <rdf:li rdf:resource="http://identifiers.org/bigg.metabolite/coa" />
         <rdf:li rdf:resource="http://identifiers.org/reactome/R-ALL-162743" />
         <rdf:li rdf:resource="http://identifiers.org/reactome/R-ALL-1678675" />
         <rdf:li rdf:resource="http://identifiers.org/reactome/R-ALL-193514" />
         <rdf:li rdf:resource="http://identifiers.org/reactome/R-ALL-2485002" />
         <rdf:li rdf:resource="http://identifiers.org/reactome/R-ALL-29374" />
         <rdf:li rdf:resource="http://identifiers.org/reactome/R-ALL-76194" />
         <rdf:li rdf:resource="http://identifiers.org/reactome/R-ALL-8939024" />
         <rdf:li rdf:resource="http://identifiers.org/kegg.compound/C00010" />
         <rdf:li rdf:resource="http://identifiers.org/chebi/CHEBI:13294" />
         <rdf:li rdf:resource="http://identifiers.org/chebi/CHEBI:13295" />
         <rdf:li rdf:resource="http://identifiers.org/chebi/CHEBI:13298" />
         <rdf:li rdf:resource="http://identifiers.org/chebi/CHEBI:15346" />
         <rdf:li rdf:resource="http://identifiers.org/chebi/CHEBI:23355" />
         <rdf:li rdf:resource="http://identifiers.org/chebi/CHEBI:3771" />
         <rdf:li rdf:resource="http://identifiers.org/chebi/CHEBI:41597" />
         <rdf:li rdf:resource="http://identifiers.org/chebi/CHEBI:41631" />
         <rdf:li rdf:resource="http://identifiers.org/chebi/CHEBI:57287" />
         <rdf:li rdf:resource="http://identifiers.org/chebi/CHEBI:741566" />
         <rdf:li rdf:resource="http://identifiers.org/hmdb/HMDB01423" />
         <rdf:li rdf:resource="http://identifiers.org/hmdb/HMDB62184" />
         <rdf:li rdf:resource="http://identifiers.org/biocyc/META:CO-A" />
         <rdf:li rdf:resource="http://identifiers.org/biocyc/META:COA-GROUP" />
         <rdf:li rdf:resource="http://identifiers.org/metanetx.chemical/MNXM12" />
         <rdf:li rdf:resource="http://identifiers.org/seed.compound/cpd00010" />
         <rdf:li rdf:resource="http://identifiers.org/seed.compound/cpd22528" />
        </rdf:Bag>
       </bqbiol:is>
      </rdf:Description>
     </rdf:RDF>
    </annotation>
   </species>
   <species metaid="M_co2_m"
       id="M_co2_m"
       name="Carbon Dioxide"
       compartment="m"
       hasOnlySubstanceUnits="false"
       boundaryCondition="false"
       constant="false"
       fbc:charge="0"
       fbc:chemicalFormula="CO2">
    <annotation>
     <rdf:RDF xmlns:rdf="http://www.w3.org/1999/02/22-rdf-syntax-ns#"
         xmlns:bqbiol="http://biomodels.net/biology-qualifiers/">
      <rdf:Description rdf:about="#M_co2_m">
       <bqbiol:is>
        <rdf:Bag>
         <rdf:li rdf:resource="http://identifiers.org/bigg.metabolite/co2" />
         <rdf:li rdf:resource="http://identifiers.org/reactome/R-ALL-1132345" />
         <rdf:li rdf:resource="http://identifiers.org/reactome/R-ALL-113528" />
         <rdf:li rdf:resource="http://identifiers.org/reactome/R-ALL-1237009" />
         <rdf:li rdf:resource="http://identifiers.org/reactome/R-ALL-159751" />
         <rdf:li rdf:resource="http://identifiers.org/reactome/R-ALL-159942" />
         <rdf:li rdf:resource="http://identifiers.org/reactome/R-ALL-189480" />
         <rdf:li rdf:resource="http://identifiers.org/reactome/R-ALL-29376" />
         <rdf:li rdf:resource="http://identifiers.org/reactome/R-ALL-389536" />
         <rdf:li rdf:resource="http://identifiers.org/reactome/R-ALL-5668565" />
         <rdf:li rdf:resource="http://identifiers.org/kegg.compound/C00011" />
         <rdf:li rdf:resource="http://identifiers.org/chebi/CHEBI:13282" />
         <rdf:li rdf:resource="http://identifiers.org/chebi/CHEBI:13283" />
         <rdf:li rdf:resource="http://identifiers.org/chebi/CHEBI:13284" />
         <rdf:li rdf:resource="http://identifiers.org/chebi/CHEBI:13285" />
         <rdf:li rdf:resource="http://identifiers.org/chebi/CHEBI:16526" />
         <rdf:li rdf:resource="http://identifiers.org/chebi/CHEBI:23011" />
         <rdf:li rdf:resource="http://identifiers.org/chebi/CHEBI:3283" />
         <rdf:li rdf:resource="http://identifiers.org/chebi/CHEBI:48829" />
         <rdf:li rdf:resource="http://identifiers.org/kegg.drug/D00004" />
         <rdf:li rdf:resource="http://identifiers.org/hmdb/HMDB01967" />
         <rdf:li rdf:resource="http://identifiers.org/biocyc/META:CARBON-DIOXIDE" />
         <rdf:li rdf:resource="http://identifiers.org/metanetx.chemical/MNXM13" />
         <rdf:li rdf:resource="http://identifiers.org/seed.compound/cpd00011" />
        </rdf:Bag>
       </bqbiol:is>
      </rdf:Description>
     </rdf:RDF>
    </annotation>
   </species>
   <species metaid="M_glutcoa_m"
       id="M_glutcoa_m"
       name="Glutaryl Coenzyme A"
       compartment="m"
       hasOnlySubstanceUnits="false"
       boundaryCondition="false"
       constant="false"
       fbc:charge="-5"
       fbc:chemicalFormula="C26H37N7O19P3S">
    <annotation>
     <rdf:RDF xmlns:rdf="http://www.w3.org/1999/02/22-rdf-syntax-ns#"
         xmlns:bqbiol="http://biomodels.net/biology-qualifiers/">
      <rdf:Description rdf:about="#M_glutcoa_m">
       <bqbiol:is>
        <rdf:Bag>
         <rdf:li rdf:resource="http://identifiers.org/bigg.metabolite/glutcoa" />
         <rdf:li rdf:resource="http://identifiers.org/reactome/R-ALL-70955" />
         <rdf:li rdf:resource="http://identifiers.org/kegg.compound/C00527" />
         <rdf:li rdf:resource="http://identifiers.org/chebi/CHEBI:14326" />
         <rdf:li rdf:resource="http://identifiers.org/chebi/CHEBI:15524" />
         <rdf:li rdf:resource="http://identifiers.org/chebi/CHEBI:24332" />
         <rdf:li rdf:resource="http://identifiers.org/chebi/CHEBI:5436" />
         <rdf:li rdf:resource="http://identifiers.org/chebi/CHEBI:57378" />
         <rdf:li rdf:resource="http://identifiers.org/hmdb/HMDB01339" />
         <rdf:li rdf:resource="http://identifiers.org/lipidmaps/LMFA07050324" />
         <rdf:li rdf:resource="http://identifiers.org/biocyc/META:GLUTARYL-COA" />
         <rdf:li rdf:resource="http://identifiers.org/metanetx.chemical/MNXM382" />
         <rdf:li rdf:resource="http://identifiers.org/seed.compound/cpd00413" />
        </rdf:Bag>
       </bqbiol:is>
      </rdf:Description>
     </rdf:RDF>
    </annotation>
   </species>
   <species metaid="M_2oxoadp_c"
       id="M_2oxoadp_c"
       name="2-Oxoadipate"
       compartment="c"
       hasOnlySubstanceUnits="false"
       boundaryCondition="false"
       constant="false"
       fbc:charge="-2"
       fbc:chemicalFormula="C6H6O5">
    <annotation>
     <rdf:RDF xmlns:rdf="http://www.w3.org/1999/02/22-rdf-syntax-ns#"
         xmlns:bqbiol="http://biomodels.net/biology-qualifiers/">
      <rdf:Description rdf:about="#M_2oxoadp_c">
       <bqbiol:is>
        <rdf:Bag>
         <rdf:li rdf:resource="http://identifiers.org/bigg.metabolite/2oxoadp" />
         <rdf:li rdf:resource="http://identifiers.org/reactome/R-ALL-113577" />
         <rdf:li rdf:resource="http://identifiers.org/reactome/R-ALL-70951" />
         <rdf:li rdf:resource="http://identifiers.org/kegg.compound/C00322" />
         <rdf:li rdf:resource="http://identifiers.org/chebi/CHEBI:11635" />
         <rdf:li rdf:resource="http://identifiers.org/chebi/CHEBI:1247" />
         <rdf:li rdf:resource="http://identifiers.org/chebi/CHEBI:15753" />
         <rdf:li rdf:resource="http://identifiers.org/chebi/CHEBI:19737" />
         <rdf:li rdf:resource="http://identifiers.org/chebi/CHEBI:57499" />
         <rdf:li rdf:resource="http://identifiers.org/hmdb/HMDB00225" />
         <rdf:li rdf:resource="http://identifiers.org/lipidmaps/LMFA01170121" />
         <rdf:li rdf:resource="http://identifiers.org/biocyc/META:2K-ADIPATE" />
         <rdf:li rdf:resource="http://identifiers.org/metanetx.chemical/MNXM263" />
         <rdf:li rdf:resource="http://identifiers.org/seed.compound/cpd00269" />
        </rdf:Bag>
       </bqbiol:is>
      </rdf:Description>
     </rdf:RDF>
    </annotation>
   </species>
   <species metaid="M_34dhmald_c"
       id="M_34dhmald_c"
       name="3,4-Dihydroxymandelaldehyde"
       compartment="c"
       hasOnlySubstanceUnits="false"
       boundaryCondition="false"
       constant="false"
       fbc:charge="0"
       fbc:chemicalFormula="C8H8O4">
    <annotation>
     <rdf:RDF xmlns:rdf="http://www.w3.org/1999/02/22-rdf-syntax-ns#"
         xmlns:bqbiol="http://biomodels.net/biology-qualifiers/">
      <rdf:Description rdf:about="#M_34dhmald_c">
       <bqbiol:is>
        <rdf:Bag>
         <rdf:li rdf:resource="http://identifiers.org/bigg.metabolite/34dhmald" />
         <rdf:li rdf:resource="http://identifiers.org/reactome/R-ALL-5279533" />
         <rdf:li rdf:resource="http://identifiers.org/kegg.compound/C05577" />
         <rdf:li rdf:resource="http://identifiers.org/chebi/CHEBI:1382" />
         <rdf:li rdf:resource="http://identifiers.org/chebi/CHEBI:19883" />
         <rdf:li rdf:resource="http://identifiers.org/chebi/CHEBI:27852" />
         <rdf:li rdf:resource="http://identifiers.org/hmdb/HMDB04057" />
         <rdf:li rdf:resource="http://identifiers.org/hmdb/HMDB06242" />
         <rdf:li rdf:resource="http://identifiers.org/biocyc/META:DIHYDROXYPHENYLGLYCOLALDEHYDE" />
         <rdf:li rdf:resource="http://identifiers.org/metanetx.chemical/MNXM1633" />
         <rdf:li rdf:resource="http://identifiers.org/seed.compound/cpd03307" />
        </rdf:Bag>
       </bqbiol:is>
      </rdf:Description>
     </rdf:RDF>
    </annotation>
   </species>
   <species metaid="M_34dhoxpeg_c"
       id="M_34dhoxpeg_c"
       name="3,4-Dihydroxyphenylethyleneglycol"
       compartment="c"
       hasOnlySubstanceUnits="false"
       boundaryCondition="false"
       constant="false"
       fbc:charge="0"
       fbc:chemicalFormula="C8H10O4">
    <annotation>
     <rdf:RDF xmlns:rdf="http://www.w3.org/1999/02/22-rdf-syntax-ns#"
         xmlns:bqbiol="http://biomodels.net/biology-qualifiers/">
      <rdf:Description rdf:about="#M_34dhoxpeg_c">
       <bqbiol:is>
        <rdf:Bag>
         <rdf:li rdf:resource="http://identifiers.org/bigg.metabolite/34dhoxpeg" />
         <rdf:li rdf:resource="http://identifiers.org/kegg.compound/C05576" />
         <rdf:li rdf:resource="http://identifiers.org/chebi/CHEBI:1387" />
         <rdf:li rdf:resource="http://identifiers.org/hmdb/HMDB00318" />
         <rdf:li rdf:resource="http://identifiers.org/hmdb/HMDB05870" />
         <rdf:li rdf:resource="http://identifiers.org/biocyc/META:CPD-11878" />
         <rdf:li rdf:resource="http://identifiers.org/metanetx.chemical/MNXM2931" />
         <rdf:li rdf:resource="http://identifiers.org/seed.compound/cpd03306" />
        </rdf:Bag>
       </bqbiol:is>
      </rdf:Description>
     </rdf:RDF>
    </annotation>
   </species>
   <species metaid="M_34dhoxpeg_e"
       id="M_34dhoxpeg_e"
       name="3,4-Dihydroxyphenylethyleneglycol"
       compartment="e"
       hasOnlySubstanceUnits="false"
       boundaryCondition="false"
       constant="false"
       fbc:charge="0"
       fbc:chemicalFormula="C8H10O4">
    <annotation>
     <rdf:RDF xmlns:rdf="http://www.w3.org/1999/02/22-rdf-syntax-ns#"
         xmlns:bqbiol="http://biomodels.net/biology-qualifiers/">
      <rdf:Description rdf:about="#M_34dhoxpeg_e">
       <bqbiol:is>
        <rdf:Bag>
         <rdf:li rdf:resource="http://identifiers.org/bigg.metabolite/34dhoxpeg" />
         <rdf:li rdf:resource="http://identifiers.org/kegg.compound/C05576" />
         <rdf:li rdf:resource="http://identifiers.org/chebi/CHEBI:1387" />
         <rdf:li rdf:resource="http://identifiers.org/hmdb/HMDB00318" />
         <rdf:li rdf:resource="http://identifiers.org/hmdb/HMDB05870" />
         <rdf:li rdf:resource="http://identifiers.org/biocyc/META:CPD-11878" />
         <rdf:li rdf:resource="http://identifiers.org/metanetx.chemical/MNXM2931" />
         <rdf:li rdf:resource="http://identifiers.org/seed.compound/cpd03306" />
        </rdf:Bag>
       </bqbiol:is>
      </rdf:Description>
     </rdf:RDF>
    </annotation>
   </species>
   <species metaid="M_34dhpha_c"
       id="M_34dhpha_c"
       name="(3,4-Dihydroxyphenyl)Acetate"
       compartment="c"
       hasOnlySubstanceUnits="false"
       boundaryCondition="false"
       constant="false"
       fbc:charge="-1"
       fbc:chemicalFormula="C8H7O4">
    <annotation>
     <rdf:RDF xmlns:rdf="http://www.w3.org/1999/02/22-rdf-syntax-ns#"
         xmlns:bqbiol="http://biomodels.net/biology-qualifiers/">
      <rdf:Description rdf:about="#M_34dhpha_c">
       <bqbiol:is>
        <rdf:Bag>
         <rdf:li rdf:resource="http://identifiers.org/bigg.metabolite/34dhpha" />
         <rdf:li rdf:resource="http://identifiers.org/kegg.compound/C01161" />
         <rdf:li rdf:resource="http://identifiers.org/chebi/CHEBI:11696" />
         <rdf:li rdf:resource="http://identifiers.org/chebi/CHEBI:11697" />
         <rdf:li rdf:resource="http://identifiers.org/chebi/CHEBI:1386" />
         <rdf:li rdf:resource="http://identifiers.org/chebi/CHEBI:17612" />
         <rdf:li rdf:resource="http://identifiers.org/chebi/CHEBI:19889" />
         <rdf:li rdf:resource="http://identifiers.org/chebi/CHEBI:41936" />
         <rdf:li rdf:resource="http://identifiers.org/chebi/CHEBI:41941" />
         <rdf:li rdf:resource="http://identifiers.org/hmdb/HMDB01336" />
         <rdf:li rdf:resource="http://identifiers.org/biocyc/META:CPD-782" />
         <rdf:li rdf:resource="http://identifiers.org/metanetx.chemical/MNXM645" />
         <rdf:li rdf:resource="http://identifiers.org/seed.compound/cpd00854" />
        </rdf:Bag>
       </bqbiol:is>
      </rdf:Description>
     </rdf:RDF>
    </annotation>
   </species>
   <species metaid="M_amet_c"
       id="M_amet_c"
       name="S-Adenosyl-L-Methionine"
       compartment="c"
       hasOnlySubstanceUnits="false"
       boundaryCondition="false"
       constant="false"
       fbc:charge="1"
       fbc:chemicalFormula="C15H23N6O5S">
    <annotation>
     <rdf:RDF xmlns:rdf="http://www.w3.org/1999/02/22-rdf-syntax-ns#"
         xmlns:bqbiol="http://biomodels.net/biology-qualifiers/">
      <rdf:Description rdf:about="#M_amet_c">
       <bqbiol:is>
        <rdf:Bag>
         <rdf:li rdf:resource="http://identifiers.org/bigg.metabolite/amet" />
         <rdf:li rdf:resource="http://identifiers.org/reactome/R-ALL-2162265" />
         <rdf:li rdf:resource="http://identifiers.org/reactome/R-ALL-353113" />
         <rdf:li rdf:resource="http://identifiers.org/reactome/R-ALL-5279190" />
         <rdf:li rdf:resource="http://identifiers.org/reactome/R-ALL-71284" />
         <rdf:li rdf:resource="http://identifiers.org/reactome/R-ALL-77087" />
         <rdf:li rdf:resource="http://identifiers.org/kegg.compound/C00019" />
         <rdf:li rdf:resource="http://identifiers.org/chebi/CHEBI:10786" />
         <rdf:li rdf:resource="http://identifiers.org/chebi/CHEBI:10833" />
         <rdf:li rdf:resource="http://identifiers.org/chebi/CHEBI:12742" />
         <rdf:li rdf:resource="http://identifiers.org/chebi/CHEBI:12757" />
         <rdf:li rdf:resource="http://identifiers.org/chebi/CHEBI:12760" />
         <rdf:li rdf:resource="http://identifiers.org/chebi/CHEBI:15414" />
         <rdf:li rdf:resource="http://identifiers.org/chebi/CHEBI:22036" />
         <rdf:li rdf:resource="http://identifiers.org/chebi/CHEBI:33442" />
         <rdf:li rdf:resource="http://identifiers.org/chebi/CHEBI:45607" />
         <rdf:li rdf:resource="http://identifiers.org/chebi/CHEBI:527887" />
         <rdf:li rdf:resource="http://identifiers.org/chebi/CHEBI:59789" />
         <rdf:li rdf:resource="http://identifiers.org/chebi/CHEBI:67040" />
         <rdf:li rdf:resource="http://identifiers.org/chebi/CHEBI:8946" />
         <rdf:li rdf:resource="http://identifiers.org/hmdb/HMDB01185" />
         <rdf:li rdf:resource="http://identifiers.org/hmdb/HMDB62709" />
         <rdf:li rdf:resource="http://identifiers.org/biocyc/META:S-ADENOSYLMETHIONINE" />
         <rdf:li rdf:resource="http://identifiers.org/metanetx.chemical/MNXM16" />
         <rdf:li rdf:resource="http://identifiers.org/seed.compound/cpd00017" />
        </rdf:Bag>
       </bqbiol:is>
      </rdf:Description>
     </rdf:RDF>
    </annotation>
   </species>
   <species metaid="M_ahcys_c"
       id="M_ahcys_c"
       name="S-Adenosyl-L-Homocysteine"
       compartment="c"
       hasOnlySubstanceUnits="false"
       boundaryCondition="false"
       constant="false"
       fbc:charge="0"
       fbc:chemicalFormula="C14H20N6O5S">
    <annotation>
     <rdf:RDF xmlns:rdf="http://www.w3.org/1999/02/22-rdf-syntax-ns#"
         xmlns:bqbiol="http://biomodels.net/biology-qualifiers/">
      <rdf:Description rdf:about="#M_ahcys_c">
       <bqbiol:is>
        <rdf:Bag>
         <rdf:li rdf:resource="http://identifiers.org/bigg.metabolite/ahcys" />
         <rdf:li rdf:resource="http://identifiers.org/reactome/R-ALL-2162252" />
         <rdf:li rdf:resource="http://identifiers.org/reactome/R-ALL-5278409" />
         <rdf:li rdf:resource="http://identifiers.org/reactome/R-ALL-71285" />
         <rdf:li rdf:resource="http://identifiers.org/reactome/R-ALL-77502" />
         <rdf:li rdf:resource="http://identifiers.org/kegg.compound/C00021" />
         <rdf:li rdf:resource="http://identifiers.org/chebi/CHEBI:12741" />
         <rdf:li rdf:resource="http://identifiers.org/chebi/CHEBI:12759" />
         <rdf:li rdf:resource="http://identifiers.org/chebi/CHEBI:12761" />
         <rdf:li rdf:resource="http://identifiers.org/chebi/CHEBI:16680" />
         <rdf:li rdf:resource="http://identifiers.org/chebi/CHEBI:22034" />
         <rdf:li rdf:resource="http://identifiers.org/chebi/CHEBI:45495" />
         <rdf:li rdf:resource="http://identifiers.org/chebi/CHEBI:57856" />
         <rdf:li rdf:resource="http://identifiers.org/chebi/CHEBI:67009" />
         <rdf:li rdf:resource="http://identifiers.org/chebi/CHEBI:8945" />
         <rdf:li rdf:resource="http://identifiers.org/hmdb/HMDB00939" />
         <rdf:li rdf:resource="http://identifiers.org/biocyc/META:ADENOSYL-HOMO-CYS" />
         <rdf:li rdf:resource="http://identifiers.org/metanetx.chemical/MNXM19" />
         <rdf:li rdf:resource="http://identifiers.org/seed.compound/cpd00019" />
        </rdf:Bag>
       </bqbiol:is>
      </rdf:Description>
     </rdf:RDF>
    </annotation>
   </species>
   <species metaid="M_homoval_c"
       id="M_homoval_c"
       name="Homovanillate"
       compartment="c"
       hasOnlySubstanceUnits="false"
       boundaryCondition="false"
       constant="false"
       fbc:charge="-1"
       fbc:chemicalFormula="C9H9O4">
    <annotation>
     <rdf:RDF xmlns:rdf="http://www.w3.org/1999/02/22-rdf-syntax-ns#"
         xmlns:bqbiol="http://biomodels.net/biology-qualifiers/">
      <rdf:Description rdf:about="#M_homoval_c">
       <bqbiol:is>
        <rdf:Bag>
         <rdf:li rdf:resource="http://identifiers.org/bigg.metabolite/homoval" />
         <rdf:li rdf:resource="http://identifiers.org/metanetx.chemical/MNXM162963" />
        </rdf:Bag>
       </bqbiol:is>
      </rdf:Description>
     </rdf:RDF>
    </annotation>
   </species>
   <species metaid="M_34dhphe_e"
       id="M_34dhphe_e"
       name="L-Dopa"
       compartment="e"
       hasOnlySubstanceUnits="false"
       boundaryCondition="false"
       constant="false"
       fbc:charge="0"
       fbc:chemicalFormula="C9H11NO4">
    <annotation>
     <rdf:RDF xmlns:rdf="http://www.w3.org/1999/02/22-rdf-syntax-ns#"
         xmlns:bqbiol="http://biomodels.net/biology-qualifiers/">
      <rdf:Description rdf:about="#M_34dhphe_e">
       <bqbiol:is>
        <rdf:Bag>
         <rdf:li rdf:resource="http://identifiers.org/bigg.metabolite/34dhphe" />
         <rdf:li rdf:resource="http://identifiers.org/metanetx.chemical/MNXM162631" />
        </rdf:Bag>
       </bqbiol:is>
      </rdf:Description>
     </rdf:RDF>
    </annotation>
   </species>
   <species metaid="M_34dhphe_c"
       id="M_34dhphe_c"
       name="L-Dopa"
       compartment="c"
       hasOnlySubstanceUnits="false"
       boundaryCondition="false"
       constant="false"
       fbc:charge="0"
       fbc:chemicalFormula="C9H11NO4">
    <annotation>
     <rdf:RDF xmlns:rdf="http://www.w3.org/1999/02/22-rdf-syntax-ns#"
         xmlns:bqbiol="http://biomodels.net/biology-qualifiers/">
      <rdf:Description rdf:about="#M_34dhphe_c">
       <bqbiol:is>
        <rdf:Bag>
         <rdf:li rdf:resource="http://identifiers.org/bigg.metabolite/34dhphe" />
         <rdf:li rdf:resource="http://identifiers.org/metanetx.chemical/MNXM162631" />
        </rdf:Bag>
       </bqbiol:is>
      </rdf:Description>
     </rdf:RDF>
    </annotation>
   </species>
   <species metaid="M_34dhpac_c"
       id="M_34dhpac_c"
       name="3,4-Dihydroxyphenylacetaldehyde"
       compartment="c"
       hasOnlySubstanceUnits="false"
       boundaryCondition="false"
       constant="false"
       fbc:charge="0"
       fbc:chemicalFormula="C8H8O3">
    <annotation>
     <rdf:RDF xmlns:rdf="http://www.w3.org/1999/02/22-rdf-syntax-ns#"
         xmlns:bqbiol="http://biomodels.net/biology-qualifiers/">
      <rdf:Description rdf:about="#M_34dhpac_c">
       <bqbiol:is>
        <rdf:Bag>
         <rdf:li rdf:resource="http://identifiers.org/bigg.metabolite/34dhpac" />
         <rdf:li rdf:resource="http://identifiers.org/kegg.compound/C04043" />
         <rdf:li rdf:resource="http://identifiers.org/chebi/CHEBI:1385" />
         <rdf:li rdf:resource="http://identifiers.org/chebi/CHEBI:19888" />
         <rdf:li rdf:resource="http://identifiers.org/chebi/CHEBI:27978" />
         <rdf:li rdf:resource="http://identifiers.org/hmdb/HMDB03791" />
         <rdf:li rdf:resource="http://identifiers.org/hmdb/HMDB06256" />
         <rdf:li rdf:resource="http://identifiers.org/hmdb/HMDB06778" />
         <rdf:li rdf:resource="http://identifiers.org/biocyc/META:34-DIHYDROXYPHENYLACETALDEHYDE" />
         <rdf:li rdf:resource="http://identifiers.org/metanetx.chemical/MNXM1401" />
         <rdf:li rdf:resource="http://identifiers.org/seed.compound/cpd02500" />
        </rdf:Bag>
       </bqbiol:is>
      </rdf:Description>
     </rdf:RDF>
    </annotation>
   </species>
   <species metaid="M_34dhoxmand_c"
       id="M_34dhoxmand_c"
       name="3,4-Dihydroxymandelate"
       compartment="c"
       hasOnlySubstanceUnits="false"
       boundaryCondition="false"
       constant="false"
       fbc:charge="-1"
       fbc:chemicalFormula="C8H7O5">
    <annotation>
     <rdf:RDF xmlns:rdf="http://www.w3.org/1999/02/22-rdf-syntax-ns#"
         xmlns:bqbiol="http://biomodels.net/biology-qualifiers/">
      <rdf:Description rdf:about="#M_34dhoxmand_c">
       <bqbiol:is>
        <rdf:Bag>
         <rdf:li rdf:resource="http://identifiers.org/bigg.metabolite/34dhoxmand" />
         <rdf:li rdf:resource="http://identifiers.org/metanetx.chemical/MNXM90911" />
        </rdf:Bag>
       </bqbiol:is>
      </rdf:Description>
     </rdf:RDF>
    </annotation>
   </species>
   <species metaid="M_34hpp_m"
       id="M_34hpp_m"
       name="3-(4-Hydroxyphenyl)Pyruvate"
       compartment="m"
       hasOnlySubstanceUnits="false"
       boundaryCondition="false"
       constant="false"
       fbc:charge="-1"
       fbc:chemicalFormula="C9H7O4">
    <annotation>
     <rdf:RDF xmlns:rdf="http://www.w3.org/1999/02/22-rdf-syntax-ns#"
         xmlns:bqbiol="http://biomodels.net/biology-qualifiers/">
      <rdf:Description rdf:about="#M_34hpp_m">
       <bqbiol:is>
        <rdf:Bag>
         <rdf:li rdf:resource="http://identifiers.org/bigg.metabolite/34hpp" />
         <rdf:li rdf:resource="http://identifiers.org/reactome/R-ALL-31365" />
         <rdf:li rdf:resource="http://identifiers.org/kegg.compound/C01179" />
         <rdf:li rdf:resource="http://identifiers.org/chebi/CHEBI:11725" />
         <rdf:li rdf:resource="http://identifiers.org/chebi/CHEBI:11727" />
         <rdf:li rdf:resource="http://identifiers.org/chebi/CHEBI:12016" />
         <rdf:li rdf:resource="http://identifiers.org/chebi/CHEBI:1431" />
         <rdf:li rdf:resource="http://identifiers.org/chebi/CHEBI:15999" />
         <rdf:li rdf:resource="http://identifiers.org/chebi/CHEBI:20425" />
         <rdf:li rdf:resource="http://identifiers.org/chebi/CHEBI:20426" />
         <rdf:li rdf:resource="http://identifiers.org/chebi/CHEBI:36242" />
         <rdf:li rdf:resource="http://identifiers.org/chebi/CHEBI:42422" />
         <rdf:li rdf:resource="http://identifiers.org/chebi/CHEBI:594665" />
         <rdf:li rdf:resource="http://identifiers.org/hmdb/HMDB00707" />
         <rdf:li rdf:resource="http://identifiers.org/biocyc/META:P-HYDROXY-PHENYLPYRUVATE" />
         <rdf:li rdf:resource="http://identifiers.org/metanetx.chemical/MNXM153" />
         <rdf:li rdf:resource="http://identifiers.org/seed.compound/cpd00868" />
        </rdf:Bag>
       </bqbiol:is>
      </rdf:Description>
     </rdf:RDF>
    </annotation>
   </species>
   <species metaid="M_34hpl_m"
       id="M_34hpl_m"
       name="3-(4-Hydroxyphenyl)Lactate"
       compartment="m"
       hasOnlySubstanceUnits="false"
       boundaryCondition="false"
       constant="false"
       fbc:charge="-1"
       fbc:chemicalFormula="C9H9O4">
    <annotation>
     <rdf:RDF xmlns:rdf="http://www.w3.org/1999/02/22-rdf-syntax-ns#"
         xmlns:bqbiol="http://biomodels.net/biology-qualifiers/">
      <rdf:Description rdf:about="#M_34hpl_m">
       <bqbiol:is>
        <rdf:Bag>
         <rdf:li rdf:resource="http://identifiers.org/bigg.metabolite/34hpl" />
         <rdf:li rdf:resource="http://identifiers.org/kegg.compound/C03672" />
         <rdf:li rdf:resource="http://identifiers.org/chebi/CHEBI:1117" />
         <rdf:li rdf:resource="http://identifiers.org/chebi/CHEBI:11726" />
         <rdf:li rdf:resource="http://identifiers.org/chebi/CHEBI:1430" />
         <rdf:li rdf:resource="http://identifiers.org/chebi/CHEBI:17385" />
         <rdf:li rdf:resource="http://identifiers.org/chebi/CHEBI:19598" />
         <rdf:li rdf:resource="http://identifiers.org/chebi/CHEBI:19600" />
         <rdf:li rdf:resource="http://identifiers.org/chebi/CHEBI:19932" />
         <rdf:li rdf:resource="http://identifiers.org/chebi/CHEBI:28403" />
         <rdf:li rdf:resource="http://identifiers.org/chebi/CHEBI:36659" />
         <rdf:li rdf:resource="http://identifiers.org/hmdb/HMDB00755" />
         <rdf:li rdf:resource="http://identifiers.org/biocyc/META:4-HYDROXYPHENYLLACTATE" />
         <rdf:li rdf:resource="http://identifiers.org/metanetx.chemical/MNXM114141" />
         <rdf:li rdf:resource="http://identifiers.org/seed.compound/cpd02305" />
        </rdf:Bag>
       </bqbiol:is>
      </rdf:Description>
     </rdf:RDF>
    </annotation>
   </species>
   <species metaid="M_co2_c"
       id="M_co2_c"
       name="Carbon Dioxide"
       compartment="c"
       hasOnlySubstanceUnits="false"
       boundaryCondition="false"
       constant="false"
       fbc:charge="0"
       fbc:chemicalFormula="CO2">
    <annotation>
     <rdf:RDF xmlns:rdf="http://www.w3.org/1999/02/22-rdf-syntax-ns#"
         xmlns:bqbiol="http://biomodels.net/biology-qualifiers/">
      <rdf:Description rdf:about="#M_co2_c">
       <bqbiol:is>
        <rdf:Bag>
         <rdf:li rdf:resource="http://identifiers.org/bigg.metabolite/co2" />
         <rdf:li rdf:resource="http://identifiers.org/reactome/R-ALL-1132345" />
         <rdf:li rdf:resource="http://identifiers.org/reactome/R-ALL-113528" />
         <rdf:li rdf:resource="http://identifiers.org/reactome/R-ALL-1237009" />
         <rdf:li rdf:resource="http://identifiers.org/reactome/R-ALL-159751" />
         <rdf:li rdf:resource="http://identifiers.org/reactome/R-ALL-159942" />
         <rdf:li rdf:resource="http://identifiers.org/reactome/R-ALL-189480" />
         <rdf:li rdf:resource="http://identifiers.org/reactome/R-ALL-29376" />
         <rdf:li rdf:resource="http://identifiers.org/reactome/R-ALL-389536" />
         <rdf:li rdf:resource="http://identifiers.org/reactome/R-ALL-5668565" />
         <rdf:li rdf:resource="http://identifiers.org/kegg.compound/C00011" />
         <rdf:li rdf:resource="http://identifiers.org/chebi/CHEBI:13282" />
         <rdf:li rdf:resource="http://identifiers.org/chebi/CHEBI:13283" />
         <rdf:li rdf:resource="http://identifiers.org/chebi/CHEBI:13284" />
         <rdf:li rdf:resource="http://identifiers.org/chebi/CHEBI:13285" />
         <rdf:li rdf:resource="http://identifiers.org/chebi/CHEBI:16526" />
         <rdf:li rdf:resource="http://identifiers.org/chebi/CHEBI:23011" />
         <rdf:li rdf:resource="http://identifiers.org/chebi/CHEBI:3283" />
         <rdf:li rdf:resource="http://identifiers.org/chebi/CHEBI:48829" />
         <rdf:li rdf:resource="http://identifiers.org/kegg.drug/D00004" />
         <rdf:li rdf:resource="http://identifiers.org/hmdb/HMDB01967" />
         <rdf:li rdf:resource="http://identifiers.org/biocyc/META:CARBON-DIOXIDE" />
         <rdf:li rdf:resource="http://identifiers.org/metanetx.chemical/MNXM13" />
         <rdf:li rdf:resource="http://identifiers.org/seed.compound/cpd00011" />
        </rdf:Bag>
       </bqbiol:is>
      </rdf:Description>
     </rdf:RDF>
    </annotation>
   </species>
   <species metaid="M_34hpp_c"
       id="M_34hpp_c"
       name="3-(4-Hydroxyphenyl)Pyruvate"
       compartment="c"
       hasOnlySubstanceUnits="false"
       boundaryCondition="false"
       constant="false"
       fbc:charge="-1"
       fbc:chemicalFormula="C9H7O4">
    <annotation>
     <rdf:RDF xmlns:rdf="http://www.w3.org/1999/02/22-rdf-syntax-ns#"
         xmlns:bqbiol="http://biomodels.net/biology-qualifiers/">
      <rdf:Description rdf:about="#M_34hpp_c">
       <bqbiol:is>
        <rdf:Bag>
         <rdf:li rdf:resource="http://identifiers.org/bigg.metabolite/34hpp" />
         <rdf:li rdf:resource="http://identifiers.org/reactome/R-ALL-31365" />
         <rdf:li rdf:resource="http://identifiers.org/kegg.compound/C01179" />
         <rdf:li rdf:resource="http://identifiers.org/chebi/CHEBI:11725" />
         <rdf:li rdf:resource="http://identifiers.org/chebi/CHEBI:11727" />
         <rdf:li rdf:resource="http://identifiers.org/chebi/CHEBI:12016" />
         <rdf:li rdf:resource="http://identifiers.org/chebi/CHEBI:1431" />
         <rdf:li rdf:resource="http://identifiers.org/chebi/CHEBI:15999" />
         <rdf:li rdf:resource="http://identifiers.org/chebi/CHEBI:20425" />
         <rdf:li rdf:resource="http://identifiers.org/chebi/CHEBI:20426" />
         <rdf:li rdf:resource="http://identifiers.org/chebi/CHEBI:36242" />
         <rdf:li rdf:resource="http://identifiers.org/chebi/CHEBI:42422" />
         <rdf:li rdf:resource="http://identifiers.org/chebi/CHEBI:594665" />
         <rdf:li rdf:resource="http://identifiers.org/hmdb/HMDB00707" />
         <rdf:li rdf:resource="http://identifiers.org/biocyc/META:P-HYDROXY-PHENYLPYRUVATE" />
         <rdf:li rdf:resource="http://identifiers.org/metanetx.chemical/MNXM153" />
         <rdf:li rdf:resource="http://identifiers.org/seed.compound/cpd00868" />
        </rdf:Bag>
       </bqbiol:is>
      </rdf:Description>
     </rdf:RDF>
    </annotation>
   </species>
   <species metaid="M_hgentis_c"
       id="M_hgentis_c"
       name="Homogentisate"
       compartment="c"
       hasOnlySubstanceUnits="false"
       boundaryCondition="false"
       constant="false"
       fbc:charge="0"
       fbc:chemicalFormula="C8H7O4">
    <annotation>
     <rdf:RDF xmlns:rdf="http://www.w3.org/1999/02/22-rdf-syntax-ns#"
         xmlns:bqbiol="http://biomodels.net/biology-qualifiers/">
      <rdf:Description rdf:about="#M_hgentis_c">
       <bqbiol:is>
        <rdf:Bag>
         <rdf:li rdf:resource="http://identifiers.org/bigg.metabolite/hgentis" />
         <rdf:li rdf:resource="http://identifiers.org/reactome/R-ALL-30337" />
         <rdf:li rdf:resource="http://identifiers.org/kegg.compound/C00544" />
         <rdf:li rdf:resource="http://identifiers.org/chebi/CHEBI:11452" />
         <rdf:li rdf:resource="http://identifiers.org/chebi/CHEBI:14410" />
         <rdf:li rdf:resource="http://identifiers.org/chebi/CHEBI:16169" />
         <rdf:li rdf:resource="http://identifiers.org/chebi/CHEBI:24615" />
         <rdf:li rdf:resource="http://identifiers.org/chebi/CHEBI:44744" />
         <rdf:li rdf:resource="http://identifiers.org/chebi/CHEBI:44747" />
         <rdf:li rdf:resource="http://identifiers.org/chebi/CHEBI:5755" />
         <rdf:li rdf:resource="http://identifiers.org/hmdb/HMDB00130" />
         <rdf:li rdf:resource="http://identifiers.org/biocyc/META:HOMOGENTISATE" />
         <rdf:li rdf:resource="http://identifiers.org/metanetx.chemical/MNXM345" />
         <rdf:li rdf:resource="http://identifiers.org/seed.compound/cpd00426" />
        </rdf:Bag>
       </bqbiol:is>
      </rdf:Description>
     </rdf:RDF>
    </annotation>
   </species>
   <species metaid="M_35cgmp_c"
       id="M_35cgmp_c"
       name="3,5-Cyclic Guanosine Monophosphate"
       compartment="c"
       hasOnlySubstanceUnits="false"
       boundaryCondition="false"
       constant="false"
       fbc:charge="-1"
       fbc:chemicalFormula="C10H11N5O7P">
    <annotation>
     <rdf:RDF xmlns:rdf="http://www.w3.org/1999/02/22-rdf-syntax-ns#"
         xmlns:bqbiol="http://biomodels.net/biology-qualifiers/">
      <rdf:Description rdf:about="#M_35cgmp_c">
       <bqbiol:is>
        <rdf:Bag>
         <rdf:li rdf:resource="http://identifiers.org/bigg.metabolite/35cgmp" />
         <rdf:li rdf:resource="http://identifiers.org/kegg.compound/C00942" />
         <rdf:li rdf:resource="http://identifiers.org/chebi/CHEBI:11675" />
         <rdf:li rdf:resource="http://identifiers.org/chebi/CHEBI:1327" />
         <rdf:li rdf:resource="http://identifiers.org/chebi/CHEBI:14377" />
         <rdf:li rdf:resource="http://identifiers.org/chebi/CHEBI:16356" />
         <rdf:li rdf:resource="http://identifiers.org/chebi/CHEBI:19829" />
         <rdf:li rdf:resource="http://identifiers.org/chebi/CHEBI:39915" />
         <rdf:li rdf:resource="http://identifiers.org/chebi/CHEBI:44955" />
         <rdf:li rdf:resource="http://identifiers.org/chebi/CHEBI:44957" />
         <rdf:li rdf:resource="http://identifiers.org/chebi/CHEBI:57746" />
         <rdf:li rdf:resource="http://identifiers.org/hmdb/HMDB01314" />
         <rdf:li rdf:resource="http://identifiers.org/biocyc/META:CGMP" />
         <rdf:li rdf:resource="http://identifiers.org/metanetx.chemical/MNXM665" />
         <rdf:li rdf:resource="http://identifiers.org/seed.compound/cpd00697" />
        </rdf:Bag>
       </bqbiol:is>
      </rdf:Description>
     </rdf:RDF>
    </annotation>
   </species>
   <species metaid="M_35cgmp_n"
       id="M_35cgmp_n"
       name="3,5-Cyclic Guanosine Monophosphate"
       compartment="n"
       hasOnlySubstanceUnits="false"
       boundaryCondition="false"
       constant="false"
       fbc:charge="-1"
       fbc:chemicalFormula="C10H11N5O7P">
    <annotation>
     <rdf:RDF xmlns:rdf="http://www.w3.org/1999/02/22-rdf-syntax-ns#"
         xmlns:bqbiol="http://biomodels.net/biology-qualifiers/">
      <rdf:Description rdf:about="#M_35cgmp_n">
       <bqbiol:is>
        <rdf:Bag>
         <rdf:li rdf:resource="http://identifiers.org/bigg.metabolite/35cgmp" />
         <rdf:li rdf:resource="http://identifiers.org/kegg.compound/C00942" />
         <rdf:li rdf:resource="http://identifiers.org/chebi/CHEBI:11675" />
         <rdf:li rdf:resource="http://identifiers.org/chebi/CHEBI:1327" />
         <rdf:li rdf:resource="http://identifiers.org/chebi/CHEBI:14377" />
         <rdf:li rdf:resource="http://identifiers.org/chebi/CHEBI:16356" />
         <rdf:li rdf:resource="http://identifiers.org/chebi/CHEBI:19829" />
         <rdf:li rdf:resource="http://identifiers.org/chebi/CHEBI:39915" />
         <rdf:li rdf:resource="http://identifiers.org/chebi/CHEBI:44955" />
         <rdf:li rdf:resource="http://identifiers.org/chebi/CHEBI:44957" />
         <rdf:li rdf:resource="http://identifiers.org/chebi/CHEBI:57746" />
         <rdf:li rdf:resource="http://identifiers.org/hmdb/HMDB01314" />
         <rdf:li rdf:resource="http://identifiers.org/biocyc/META:CGMP" />
         <rdf:li rdf:resource="http://identifiers.org/metanetx.chemical/MNXM665" />
         <rdf:li rdf:resource="http://identifiers.org/seed.compound/cpd00697" />
        </rdf:Bag>
       </bqbiol:is>
      </rdf:Description>
     </rdf:RDF>
    </annotation>
   </species>
   <species metaid="M_3aib_m"
       id="M_3aib_m"
       name="(S)-3-Aminoisobutyric Acid"
       compartment="m"
       hasOnlySubstanceUnits="false"
       boundaryCondition="false"
       constant="false"
       fbc:charge="0"
       fbc:chemicalFormula="C4H9NO2">
    <annotation>
     <rdf:RDF xmlns:rdf="http://www.w3.org/1999/02/22-rdf-syntax-ns#"
         xmlns:bqbiol="http://biomodels.net/biology-qualifiers/">
      <rdf:Description rdf:about="#M_3aib_m">
       <bqbiol:is>
        <rdf:Bag>
         <rdf:li rdf:resource="http://identifiers.org/bigg.metabolite/3aib" />
         <rdf:li rdf:resource="http://identifiers.org/reactome/R-ALL-73619" />
         <rdf:li rdf:resource="http://identifiers.org/reactome/R-ALL-909779" />
         <rdf:li rdf:resource="http://identifiers.org/kegg.compound/C01205" />
         <rdf:li rdf:resource="http://identifiers.org/chebi/CHEBI:10981" />
         <rdf:li rdf:resource="http://identifiers.org/chebi/CHEBI:16320" />
         <rdf:li rdf:resource="http://identifiers.org/chebi/CHEBI:18661" />
         <rdf:li rdf:resource="http://identifiers.org/chebi/CHEBI:320" />
         <rdf:li rdf:resource="http://identifiers.org/chebi/CHEBI:49097" />
         <rdf:li rdf:resource="http://identifiers.org/chebi/CHEBI:57731" />
         <rdf:li rdf:resource="http://identifiers.org/hmdb/HMDB02299" />
         <rdf:li rdf:resource="http://identifiers.org/lipidmaps/LMFA01100049" />
         <rdf:li rdf:resource="http://identifiers.org/biocyc/META:CPD-471" />
         <rdf:li rdf:resource="http://identifiers.org/metanetx.chemical/MNXM786" />
         <rdf:li rdf:resource="http://identifiers.org/seed.compound/cpd00886" />
        </rdf:Bag>
       </bqbiol:is>
      </rdf:Description>
     </rdf:RDF>
    </annotation>
   </species>
   <species metaid="M_2mop_m"
       id="M_2mop_m"
       name="2-Methyl-3-Oxopropanoate"
       compartment="m"
       hasOnlySubstanceUnits="false"
       boundaryCondition="false"
       constant="false"
       fbc:charge="-1"
       fbc:chemicalFormula="C4H5O3">
    <annotation>
     <rdf:RDF xmlns:rdf="http://www.w3.org/1999/02/22-rdf-syntax-ns#"
         xmlns:bqbiol="http://biomodels.net/biology-qualifiers/">
      <rdf:Description rdf:about="#M_2mop_m">
       <bqbiol:is>
        <rdf:Bag>
         <rdf:li rdf:resource="http://identifiers.org/bigg.metabolite/2mop" />
         <rdf:li rdf:resource="http://identifiers.org/reactome/R-ALL-30004" />
         <rdf:li rdf:resource="http://identifiers.org/kegg.compound/C00349" />
         <rdf:li rdf:resource="http://identifiers.org/chebi/CHEBI:11609" />
         <rdf:li rdf:resource="http://identifiers.org/chebi/CHEBI:11610" />
         <rdf:li rdf:resource="http://identifiers.org/chebi/CHEBI:1193" />
         <rdf:li rdf:resource="http://identifiers.org/chebi/CHEBI:16256" />
         <rdf:li rdf:resource="http://identifiers.org/chebi/CHEBI:19682" />
         <rdf:li rdf:resource="http://identifiers.org/chebi/CHEBI:57700" />
         <rdf:li rdf:resource="http://identifiers.org/hmdb/HMDB01172" />
         <rdf:li rdf:resource="http://identifiers.org/lipidmaps/LMFA01060193" />
         <rdf:li rdf:resource="http://identifiers.org/biocyc/META:CPD-12179" />
         <rdf:li rdf:resource="http://identifiers.org/metanetx.chemical/MNXM305" />
         <rdf:li rdf:resource="http://identifiers.org/seed.compound/cpd00287" />
         <rdf:li rdf:resource="http://identifiers.org/seed.compound/cpd23282" />
        </rdf:Bag>
       </bqbiol:is>
      </rdf:Description>
     </rdf:RDF>
    </annotation>
   </species>
   <species metaid="M_glu__L_m"
       id="M_glu__L_m"
       name="L-Glutamate"
       compartment="m"
       hasOnlySubstanceUnits="false"
       boundaryCondition="false"
       constant="false"
       fbc:charge="-1"
       fbc:chemicalFormula="C5H8NO4">
    <annotation>
     <rdf:RDF xmlns:rdf="http://www.w3.org/1999/02/22-rdf-syntax-ns#"
         xmlns:bqbiol="http://biomodels.net/biology-qualifiers/">
      <rdf:Description rdf:about="#M_glu__L_m">
       <bqbiol:is>
        <rdf:Bag>
         <rdf:li rdf:resource="http://identifiers.org/bigg.metabolite/glu__L" />
         <rdf:li rdf:resource="http://identifiers.org/reactome/R-ALL-113552" />
         <rdf:li rdf:resource="http://identifiers.org/reactome/R-ALL-210382" />
         <rdf:li rdf:resource="http://identifiers.org/reactome/R-ALL-29404" />
         <rdf:li rdf:resource="http://identifiers.org/reactome/R-ALL-428614" />
         <rdf:li rdf:resource="http://identifiers.org/kegg.compound/C00025" />
         <rdf:li rdf:resource="http://identifiers.org/kegg.compound/C00302" />
         <rdf:li rdf:resource="http://identifiers.org/chebi/CHEBI:13107" />
         <rdf:li rdf:resource="http://identifiers.org/chebi/CHEBI:14321" />
         <rdf:li rdf:resource="http://identifiers.org/chebi/CHEBI:16015" />
         <rdf:li rdf:resource="http://identifiers.org/chebi/CHEBI:18237" />
         <rdf:li rdf:resource="http://identifiers.org/chebi/CHEBI:21301" />
         <rdf:li rdf:resource="http://identifiers.org/chebi/CHEBI:21304" />
         <rdf:li rdf:resource="http://identifiers.org/chebi/CHEBI:24314" />
         <rdf:li rdf:resource="http://identifiers.org/chebi/CHEBI:29985" />
         <rdf:li rdf:resource="http://identifiers.org/chebi/CHEBI:29987" />
         <rdf:li rdf:resource="http://identifiers.org/chebi/CHEBI:29988" />
         <rdf:li rdf:resource="http://identifiers.org/chebi/CHEBI:42825" />
         <rdf:li rdf:resource="http://identifiers.org/chebi/CHEBI:5431" />
         <rdf:li rdf:resource="http://identifiers.org/chebi/CHEBI:6224" />
         <rdf:li rdf:resource="http://identifiers.org/chebi/CHEBI:76051" />
         <rdf:li rdf:resource="http://identifiers.org/kegg.drug/D00007" />
         <rdf:li rdf:resource="http://identifiers.org/kegg.drug/D04341" />
         <rdf:li rdf:resource="http://identifiers.org/hmdb/HMDB00148" />
         <rdf:li rdf:resource="http://identifiers.org/hmdb/HMDB60475" />
         <rdf:li rdf:resource="http://identifiers.org/biocyc/META:GLT" />
         <rdf:li rdf:resource="http://identifiers.org/biocyc/META:Glutamates" />
         <rdf:li rdf:resource="http://identifiers.org/metanetx.chemical/MNXM89557" />
         <rdf:li rdf:resource="http://identifiers.org/seed.compound/cpd00023" />
         <rdf:li rdf:resource="http://identifiers.org/seed.compound/cpd19002" />
         <rdf:li rdf:resource="http://identifiers.org/seed.compound/cpd27177" />
        </rdf:Bag>
       </bqbiol:is>
      </rdf:Description>
     </rdf:RDF>
    </annotation>
   </species>
   <species metaid="M_3aib_c"
       id="M_3aib_c"
       name="(S)-3-Aminoisobutyric Acid"
       compartment="c"
       hasOnlySubstanceUnits="false"
       boundaryCondition="false"
       constant="false"
       fbc:charge="0"
       fbc:chemicalFormula="C4H9NO2">
    <annotation>
     <rdf:RDF xmlns:rdf="http://www.w3.org/1999/02/22-rdf-syntax-ns#"
         xmlns:bqbiol="http://biomodels.net/biology-qualifiers/">
      <rdf:Description rdf:about="#M_3aib_c">
       <bqbiol:is>
        <rdf:Bag>
         <rdf:li rdf:resource="http://identifiers.org/bigg.metabolite/3aib" />
         <rdf:li rdf:resource="http://identifiers.org/reactome/R-ALL-73619" />
         <rdf:li rdf:resource="http://identifiers.org/reactome/R-ALL-909779" />
         <rdf:li rdf:resource="http://identifiers.org/kegg.compound/C01205" />
         <rdf:li rdf:resource="http://identifiers.org/chebi/CHEBI:10981" />
         <rdf:li rdf:resource="http://identifiers.org/chebi/CHEBI:16320" />
         <rdf:li rdf:resource="http://identifiers.org/chebi/CHEBI:18661" />
         <rdf:li rdf:resource="http://identifiers.org/chebi/CHEBI:320" />
         <rdf:li rdf:resource="http://identifiers.org/chebi/CHEBI:49097" />
         <rdf:li rdf:resource="http://identifiers.org/chebi/CHEBI:57731" />
         <rdf:li rdf:resource="http://identifiers.org/hmdb/HMDB02299" />
         <rdf:li rdf:resource="http://identifiers.org/lipidmaps/LMFA01100049" />
         <rdf:li rdf:resource="http://identifiers.org/biocyc/META:CPD-471" />
         <rdf:li rdf:resource="http://identifiers.org/metanetx.chemical/MNXM786" />
         <rdf:li rdf:resource="http://identifiers.org/seed.compound/cpd00886" />
        </rdf:Bag>
       </bqbiol:is>
      </rdf:Description>
     </rdf:RDF>
    </annotation>
   </species>
   <species metaid="M_3dphb_m"
       id="M_3dphb_m"
       name="3-Decaprenyl-4-Hydroxybenzoate"
       compartment="m"
       hasOnlySubstanceUnits="false"
       boundaryCondition="false"
       constant="false"
       fbc:charge="-1"
       fbc:chemicalFormula="C57H85O3">
    <annotation>
     <rdf:RDF xmlns:rdf="http://www.w3.org/1999/02/22-rdf-syntax-ns#"
         xmlns:bqbiol="http://biomodels.net/biology-qualifiers/">
      <rdf:Description rdf:about="#M_3dphb_m">
       <bqbiol:is>
        <rdf:Bag>
         <rdf:li rdf:resource="http://identifiers.org/bigg.metabolite/3dphb" />
         <rdf:li rdf:resource="http://identifiers.org/metanetx.chemical/MNXM91406" />
        </rdf:Bag>
       </bqbiol:is>
      </rdf:Description>
     </rdf:RDF>
    </annotation>
   </species>
   <species metaid="M_3dpdhb_m"
       id="M_3dpdhb_m"
       name="3-Decaprenyl-4,5-Dihdydroxybenzoate"
       compartment="m"
       hasOnlySubstanceUnits="false"
       boundaryCondition="false"
       constant="false"
       fbc:charge="-1"
       fbc:chemicalFormula="C57H85O4">
    <annotation>
     <rdf:RDF xmlns:rdf="http://www.w3.org/1999/02/22-rdf-syntax-ns#"
         xmlns:bqbiol="http://biomodels.net/biology-qualifiers/">
      <rdf:Description rdf:about="#M_3dpdhb_m">
       <bqbiol:is>
        <rdf:Bag>
         <rdf:li rdf:resource="http://identifiers.org/bigg.metabolite/3dpdhb" />
         <rdf:li rdf:resource="http://identifiers.org/metanetx.chemical/MNXM91405" />
        </rdf:Bag>
       </bqbiol:is>
      </rdf:Description>
     </rdf:RDF>
    </annotation>
   </species>
   <species metaid="M_3dsphgn_c"
       id="M_3dsphgn_c"
       name="(2S)-1-Hydroxy-3-Oxooctadecan-2-Aminium"
       compartment="c"
       hasOnlySubstanceUnits="false"
       boundaryCondition="false"
       constant="false"
       fbc:charge="1"
       fbc:chemicalFormula="C18H38NO2">
    <annotation>
     <rdf:RDF xmlns:rdf="http://www.w3.org/1999/02/22-rdf-syntax-ns#"
         xmlns:bqbiol="http://biomodels.net/biology-qualifiers/">
      <rdf:Description rdf:about="#M_3dsphgn_c">
       <bqbiol:is>
        <rdf:Bag>
         <rdf:li rdf:resource="http://identifiers.org/bigg.metabolite/3dsphgn" />
         <rdf:li rdf:resource="http://identifiers.org/reactome/R-ALL-428182" />
         <rdf:li rdf:resource="http://identifiers.org/kegg.compound/C02934" />
         <rdf:li rdf:resource="http://identifiers.org/chebi/CHEBI:11776" />
         <rdf:li rdf:resource="http://identifiers.org/chebi/CHEBI:11783" />
         <rdf:li rdf:resource="http://identifiers.org/chebi/CHEBI:1489" />
         <rdf:li rdf:resource="http://identifiers.org/chebi/CHEBI:17862" />
         <rdf:li rdf:resource="http://identifiers.org/chebi/CHEBI:19991" />
         <rdf:li rdf:resource="http://identifiers.org/chebi/CHEBI:58299" />
         <rdf:li rdf:resource="http://identifiers.org/hmdb/HMDB01480" />
         <rdf:li rdf:resource="http://identifiers.org/hmdb/HMDB62571" />
         <rdf:li rdf:resource="http://identifiers.org/lipidmaps/LMSP01020002" />
         <rdf:li rdf:resource="http://identifiers.org/biocyc/META:DEHYDROSPHINGANINE" />
         <rdf:li rdf:resource="http://identifiers.org/metanetx.chemical/MNXM559" />
         <rdf:li rdf:resource="http://identifiers.org/seed.compound/cpd01879" />
        </rdf:Bag>
       </bqbiol:is>
      </rdf:Description>
     </rdf:RDF>
    </annotation>
   </species>
   <species metaid="M_sphgn_c"
       id="M_sphgn_c"
       name="Sphinganine"
       compartment="c"
       hasOnlySubstanceUnits="false"
       boundaryCondition="false"
       constant="false"
       fbc:charge="1"
       fbc:chemicalFormula="C18H40NO2">
    <annotation>
     <rdf:RDF xmlns:rdf="http://www.w3.org/1999/02/22-rdf-syntax-ns#"
         xmlns:bqbiol="http://biomodels.net/biology-qualifiers/">
      <rdf:Description rdf:about="#M_sphgn_c">
       <bqbiol:is>
        <rdf:Bag>
         <rdf:li rdf:resource="http://identifiers.org/bigg.metabolite/sphgn" />
         <rdf:li rdf:resource="http://identifiers.org/reactome/R-ALL-428163" />
         <rdf:li rdf:resource="http://identifiers.org/reactome/R-ALL-428694" />
         <rdf:li rdf:resource="http://identifiers.org/kegg.compound/C00836" />
         <rdf:li rdf:resource="http://identifiers.org/chebi/CHEBI:15099" />
         <rdf:li rdf:resource="http://identifiers.org/chebi/CHEBI:16566" />
         <rdf:li rdf:resource="http://identifiers.org/chebi/CHEBI:26736" />
         <rdf:li rdf:resource="http://identifiers.org/chebi/CHEBI:26737" />
         <rdf:li rdf:resource="http://identifiers.org/chebi/CHEBI:549953" />
         <rdf:li rdf:resource="http://identifiers.org/chebi/CHEBI:57817" />
         <rdf:li rdf:resource="http://identifiers.org/chebi/CHEBI:9221" />
         <rdf:li rdf:resource="http://identifiers.org/hmdb/HMDB00269" />
         <rdf:li rdf:resource="http://identifiers.org/lipidmaps/LMSP01020001" />
         <rdf:li rdf:resource="http://identifiers.org/biocyc/META:CPD-13612" />
         <rdf:li rdf:resource="http://identifiers.org/biocyc/META:DIHYDRO-SPHINGOSINE" />
         <rdf:li rdf:resource="http://identifiers.org/metanetx.chemical/MNXM302" />
         <rdf:li rdf:resource="http://identifiers.org/seed.compound/cpd00623" />
         <rdf:li rdf:resource="http://identifiers.org/seed.compound/cpd26862" />
        </rdf:Bag>
       </bqbiol:is>
      </rdf:Description>
     </rdf:RDF>
    </annotation>
   </species>
   <species metaid="M_3hanthrn_c"
       id="M_3hanthrn_c"
       name="3-Hydroxyanthranilate"
       compartment="c"
       hasOnlySubstanceUnits="false"
       boundaryCondition="false"
       constant="false"
       fbc:charge="0"
       fbc:chemicalFormula="C7H7NO3">
    <annotation>
     <rdf:RDF xmlns:rdf="http://www.w3.org/1999/02/22-rdf-syntax-ns#"
         xmlns:bqbiol="http://biomodels.net/biology-qualifiers/">
      <rdf:Description rdf:about="#M_3hanthrn_c">
       <bqbiol:is>
        <rdf:Bag>
         <rdf:li rdf:resource="http://identifiers.org/bigg.metabolite/3hanthrn" />
         <rdf:li rdf:resource="http://identifiers.org/reactome/R-ALL-30487" />
         <rdf:li rdf:resource="http://identifiers.org/kegg.compound/C00632" />
         <rdf:li rdf:resource="http://identifiers.org/chebi/CHEBI:11800" />
         <rdf:li rdf:resource="http://identifiers.org/chebi/CHEBI:11826" />
         <rdf:li rdf:resource="http://identifiers.org/chebi/CHEBI:1536" />
         <rdf:li rdf:resource="http://identifiers.org/chebi/CHEBI:15793" />
         <rdf:li rdf:resource="http://identifiers.org/chebi/CHEBI:20061" />
         <rdf:li rdf:resource="http://identifiers.org/chebi/CHEBI:36559" />
         <rdf:li rdf:resource="http://identifiers.org/chebi/CHEBI:39887" />
         <rdf:li rdf:resource="http://identifiers.org/chebi/CHEBI:61149" />
         <rdf:li rdf:resource="http://identifiers.org/chebi/CHEBI:61150" />
         <rdf:li rdf:resource="http://identifiers.org/hmdb/HMDB01476" />
         <rdf:li rdf:resource="http://identifiers.org/biocyc/META:3-HYDROXY-ANTHRANILATE" />
         <rdf:li rdf:resource="http://identifiers.org/biocyc/META:CPD-9520" />
         <rdf:li rdf:resource="http://identifiers.org/metanetx.chemical/MNXM359" />
         <rdf:li rdf:resource="http://identifiers.org/seed.compound/cpd00483" />
         <rdf:li rdf:resource="http://identifiers.org/seed.compound/cpd25715" />
        </rdf:Bag>
       </bqbiol:is>
      </rdf:Description>
     </rdf:RDF>
    </annotation>
   </species>
   <species metaid="M_cmusa_c"
       id="M_cmusa_c"
       name="Cis,Cis-2-Amino-3-(3-Oxoprop-1-Enyl)But-2-Enedioate"
       compartment="c"
       hasOnlySubstanceUnits="false"
       boundaryCondition="false"
       constant="false"
       fbc:charge="-1"
       fbc:chemicalFormula="C7H6NO5">
    <annotation>
     <rdf:RDF xmlns:rdf="http://www.w3.org/1999/02/22-rdf-syntax-ns#"
         xmlns:bqbiol="http://biomodels.net/biology-qualifiers/">
      <rdf:Description rdf:about="#M_cmusa_c">
       <bqbiol:is>
        <rdf:Bag>
         <rdf:li rdf:resource="http://identifiers.org/bigg.metabolite/cmusa" />
         <rdf:li rdf:resource="http://identifiers.org/reactome/R-ALL-36027" />
         <rdf:li rdf:resource="http://identifiers.org/kegg.compound/C04409" />
         <rdf:li rdf:resource="http://identifiers.org/chebi/CHEBI:11504" />
         <rdf:li rdf:resource="http://identifiers.org/chebi/CHEBI:11505" />
         <rdf:li rdf:resource="http://identifiers.org/chebi/CHEBI:16328" />
         <rdf:li rdf:resource="http://identifiers.org/chebi/CHEBI:19447" />
         <rdf:li rdf:resource="http://identifiers.org/chebi/CHEBI:19448" />
         <rdf:li rdf:resource="http://identifiers.org/chebi/CHEBI:29044" />
         <rdf:li rdf:resource="http://identifiers.org/chebi/CHEBI:77612" />
         <rdf:li rdf:resource="http://identifiers.org/chebi/CHEBI:77803" />
         <rdf:li rdf:resource="http://identifiers.org/chebi/CHEBI:994" />
         <rdf:li rdf:resource="http://identifiers.org/chebi/CHEBI:995" />
         <rdf:li rdf:resource="http://identifiers.org/hmdb/HMDB01330" />
         <rdf:li rdf:resource="http://identifiers.org/hmdb/HMDB62578" />
         <rdf:li rdf:resource="http://identifiers.org/metanetx.chemical/MNXM1372" />
         <rdf:li rdf:resource="http://identifiers.org/seed.compound/cpd02692" />
         <rdf:li rdf:resource="http://identifiers.org/seed.compound/cpd28653" />
        </rdf:Bag>
       </bqbiol:is>
      </rdf:Description>
     </rdf:RDF>
    </annotation>
   </species>
   <species metaid="M_b2coa_m"
       id="M_b2coa_m"
       name="Crotonoyl Coenzyme A"
       compartment="m"
       hasOnlySubstanceUnits="false"
       boundaryCondition="false"
       constant="false"
       fbc:charge="-4"
       fbc:chemicalFormula="C25H36N7O17P3S">
    <annotation>
     <rdf:RDF xmlns:rdf="http://www.w3.org/1999/02/22-rdf-syntax-ns#"
         xmlns:bqbiol="http://biomodels.net/biology-qualifiers/">
      <rdf:Description rdf:about="#M_b2coa_m">
       <bqbiol:is>
        <rdf:Bag>
         <rdf:li rdf:resource="http://identifiers.org/bigg.metabolite/b2coa" />
         <rdf:li rdf:resource="http://identifiers.org/reactome/R-ALL-71045" />
         <rdf:li rdf:resource="http://identifiers.org/reactome/R-ALL-77313" />
         <rdf:li rdf:resource="http://identifiers.org/kegg.compound/C00877" />
         <rdf:li rdf:resource="http://identifiers.org/chebi/CHEBI:11531" />
         <rdf:li rdf:resource="http://identifiers.org/chebi/CHEBI:13921" />
         <rdf:li rdf:resource="http://identifiers.org/chebi/CHEBI:14031" />
         <rdf:li rdf:resource="http://identifiers.org/chebi/CHEBI:14032" />
         <rdf:li rdf:resource="http://identifiers.org/chebi/CHEBI:15473" />
         <rdf:li rdf:resource="http://identifiers.org/chebi/CHEBI:23408" />
         <rdf:li rdf:resource="http://identifiers.org/chebi/CHEBI:36926" />
         <rdf:li rdf:resource="http://identifiers.org/chebi/CHEBI:3928" />
         <rdf:li rdf:resource="http://identifiers.org/chebi/CHEBI:41612" />
         <rdf:li rdf:resource="http://identifiers.org/chebi/CHEBI:57332" />
         <rdf:li rdf:resource="http://identifiers.org/chebi/CHEBI:58669" />
         <rdf:li rdf:resource="http://identifiers.org/hmdb/HMDB02009" />
         <rdf:li rdf:resource="http://identifiers.org/hmdb/HMDB59627" />
         <rdf:li rdf:resource="http://identifiers.org/hmdb/HMDB62466" />
         <rdf:li rdf:resource="http://identifiers.org/lipidmaps/LMFA07050307" />
         <rdf:li rdf:resource="http://identifiers.org/biocyc/META:CROTONYL-COA" />
         <rdf:li rdf:resource="http://identifiers.org/metanetx.chemical/MNXM214" />
         <rdf:li rdf:resource="http://identifiers.org/seed.compound/cpd00650" />
        </rdf:Bag>
       </bqbiol:is>
      </rdf:Description>
     </rdf:RDF>
    </annotation>
   </species>
   <species metaid="M_3hbcoa__R_m"
       id="M_3hbcoa__R_m"
       name="(R)-3-Hydroxybutanoyl Coenzyme A"
       compartment="m"
       hasOnlySubstanceUnits="false"
       boundaryCondition="false"
       constant="false"
       fbc:charge="-4"
       fbc:chemicalFormula="C25H38N7O18P3S">
    <annotation>
     <rdf:RDF xmlns:rdf="http://www.w3.org/1999/02/22-rdf-syntax-ns#"
         xmlns:bqbiol="http://biomodels.net/biology-qualifiers/">
      <rdf:Description rdf:about="#M_3hbcoa__R_m">
       <bqbiol:is>
        <rdf:Bag>
         <rdf:li rdf:resource="http://identifiers.org/bigg.metabolite/3hbcoa__R" />
         <rdf:li rdf:resource="http://identifiers.org/metanetx.chemical/MNXM162788" />
        </rdf:Bag>
       </bqbiol:is>
      </rdf:Description>
     </rdf:RDF>
    </annotation>
   </species>
   <species metaid="M_3hibutcoa_m"
       id="M_3hibutcoa_m"
       name="(S)-3-Hydroxyisobutyryl Coenzyme A"
       compartment="m"
       hasOnlySubstanceUnits="false"
       boundaryCondition="false"
       constant="false"
       fbc:charge="-4"
       fbc:chemicalFormula="C25H38N7O18P3S">
    <annotation>
     <rdf:RDF xmlns:rdf="http://www.w3.org/1999/02/22-rdf-syntax-ns#"
         xmlns:bqbiol="http://biomodels.net/biology-qualifiers/">
      <rdf:Description rdf:about="#M_3hibutcoa_m">
       <bqbiol:is>
        <rdf:Bag>
         <rdf:li rdf:resource="http://identifiers.org/bigg.metabolite/3hibutcoa" />
         <rdf:li rdf:resource="http://identifiers.org/kegg.compound/C06000" />
         <rdf:li rdf:resource="http://identifiers.org/chebi/CHEBI:18753" />
         <rdf:li rdf:resource="http://identifiers.org/chebi/CHEBI:28259" />
         <rdf:li rdf:resource="http://identifiers.org/chebi/CHEBI:399" />
         <rdf:li rdf:resource="http://identifiers.org/chebi/CHEBI:62611" />
         <rdf:li rdf:resource="http://identifiers.org/hmdb/HMDB01052" />
         <rdf:li rdf:resource="http://identifiers.org/lipidmaps/LMFA07050157" />
         <rdf:li rdf:resource="http://identifiers.org/biocyc/META:CPD-12173" />
         <rdf:li rdf:resource="http://identifiers.org/metanetx.chemical/MNXM90341" />
         <rdf:li rdf:resource="http://identifiers.org/seed.compound/cpd03572" />
        </rdf:Bag>
       </bqbiol:is>
      </rdf:Description>
     </rdf:RDF>
    </annotation>
   </species>
   <species metaid="M_3hmp_m"
       id="M_3hmp_m"
       name="3-Hydroxy-2-Methylpropanoate"
       compartment="m"
       hasOnlySubstanceUnits="false"
       boundaryCondition="false"
       constant="false"
       fbc:charge="-1"
       fbc:chemicalFormula="C4H7O3">
    <annotation>
     <rdf:RDF xmlns:rdf="http://www.w3.org/1999/02/22-rdf-syntax-ns#"
         xmlns:bqbiol="http://biomodels.net/biology-qualifiers/">
      <rdf:Description rdf:about="#M_3hmp_m">
       <bqbiol:is>
        <rdf:Bag>
         <rdf:li rdf:resource="http://identifiers.org/bigg.metabolite/3hmp" />
         <rdf:li rdf:resource="http://identifiers.org/reactome/R-ALL-573404" />
         <rdf:li rdf:resource="http://identifiers.org/kegg.compound/C01188" />
         <rdf:li rdf:resource="http://identifiers.org/chebi/CHEBI:11805" />
         <rdf:li rdf:resource="http://identifiers.org/chebi/CHEBI:1516" />
         <rdf:li rdf:resource="http://identifiers.org/chebi/CHEBI:18064" />
         <rdf:li rdf:resource="http://identifiers.org/hmdb/HMDB62640" />
         <rdf:li rdf:resource="http://identifiers.org/biocyc/META:3-HYDROXY-ISOBUTYRATE" />
         <rdf:li rdf:resource="http://identifiers.org/metanetx.chemical/MNXM396" />
         <rdf:li rdf:resource="http://identifiers.org/seed.compound/cpd00876" />
        </rdf:Bag>
       </bqbiol:is>
      </rdf:Description>
     </rdf:RDF>
    </annotation>
   </species>
   <species metaid="M_glu__L_c"
       id="M_glu__L_c"
       name="L-Glutamate"
       compartment="c"
       hasOnlySubstanceUnits="false"
       boundaryCondition="false"
       constant="false"
       fbc:charge="-1"
       fbc:chemicalFormula="C5H8NO4">
    <annotation>
     <rdf:RDF xmlns:rdf="http://www.w3.org/1999/02/22-rdf-syntax-ns#"
         xmlns:bqbiol="http://biomodels.net/biology-qualifiers/">
      <rdf:Description rdf:about="#M_glu__L_c">
       <bqbiol:is>
        <rdf:Bag>
         <rdf:li rdf:resource="http://identifiers.org/bigg.metabolite/glu__L" />
         <rdf:li rdf:resource="http://identifiers.org/reactome/R-ALL-113552" />
         <rdf:li rdf:resource="http://identifiers.org/reactome/R-ALL-210382" />
         <rdf:li rdf:resource="http://identifiers.org/reactome/R-ALL-29404" />
         <rdf:li rdf:resource="http://identifiers.org/reactome/R-ALL-428614" />
         <rdf:li rdf:resource="http://identifiers.org/kegg.compound/C00025" />
         <rdf:li rdf:resource="http://identifiers.org/kegg.compound/C00302" />
         <rdf:li rdf:resource="http://identifiers.org/chebi/CHEBI:13107" />
         <rdf:li rdf:resource="http://identifiers.org/chebi/CHEBI:14321" />
         <rdf:li rdf:resource="http://identifiers.org/chebi/CHEBI:16015" />
         <rdf:li rdf:resource="http://identifiers.org/chebi/CHEBI:18237" />
         <rdf:li rdf:resource="http://identifiers.org/chebi/CHEBI:21301" />
         <rdf:li rdf:resource="http://identifiers.org/chebi/CHEBI:21304" />
         <rdf:li rdf:resource="http://identifiers.org/chebi/CHEBI:24314" />
         <rdf:li rdf:resource="http://identifiers.org/chebi/CHEBI:29985" />
         <rdf:li rdf:resource="http://identifiers.org/chebi/CHEBI:29987" />
         <rdf:li rdf:resource="http://identifiers.org/chebi/CHEBI:29988" />
         <rdf:li rdf:resource="http://identifiers.org/chebi/CHEBI:42825" />
         <rdf:li rdf:resource="http://identifiers.org/chebi/CHEBI:5431" />
         <rdf:li rdf:resource="http://identifiers.org/chebi/CHEBI:6224" />
         <rdf:li rdf:resource="http://identifiers.org/chebi/CHEBI:76051" />
         <rdf:li rdf:resource="http://identifiers.org/kegg.drug/D00007" />
         <rdf:li rdf:resource="http://identifiers.org/kegg.drug/D04341" />
         <rdf:li rdf:resource="http://identifiers.org/hmdb/HMDB00148" />
         <rdf:li rdf:resource="http://identifiers.org/hmdb/HMDB60475" />
         <rdf:li rdf:resource="http://identifiers.org/biocyc/META:GLT" />
         <rdf:li rdf:resource="http://identifiers.org/biocyc/META:Glutamates" />
         <rdf:li rdf:resource="http://identifiers.org/metanetx.chemical/MNXM89557" />
         <rdf:li rdf:resource="http://identifiers.org/seed.compound/cpd00023" />
         <rdf:li rdf:resource="http://identifiers.org/seed.compound/cpd19002" />
         <rdf:li rdf:resource="http://identifiers.org/seed.compound/cpd27177" />
        </rdf:Bag>
       </bqbiol:is>
      </rdf:Description>
     </rdf:RDF>
    </annotation>
   </species>
   <species metaid="M_hLkynr_c"
       id="M_hLkynr_c"
       name="3-Hydroxy-L-Kynurenine"
       compartment="c"
       hasOnlySubstanceUnits="false"
       boundaryCondition="false"
       constant="false"
       fbc:charge="0"
       fbc:chemicalFormula="C10H12N2O4">
    <annotation>
     <rdf:RDF xmlns:rdf="http://www.w3.org/1999/02/22-rdf-syntax-ns#"
         xmlns:bqbiol="http://biomodels.net/biology-qualifiers/">
      <rdf:Description rdf:about="#M_hLkynr_c">
       <bqbiol:is>
        <rdf:Bag>
         <rdf:li rdf:resource="http://identifiers.org/bigg.metabolite/hLkynr" />
         <rdf:li rdf:resource="http://identifiers.org/reactome/R-ALL-34351" />
         <rdf:li rdf:resource="http://identifiers.org/kegg.compound/C03227" />
         <rdf:li rdf:resource="http://identifiers.org/chebi/CHEBI:11823" />
         <rdf:li rdf:resource="http://identifiers.org/chebi/CHEBI:1530" />
         <rdf:li rdf:resource="http://identifiers.org/chebi/CHEBI:17380" />
         <rdf:li rdf:resource="http://identifiers.org/chebi/CHEBI:20055" />
         <rdf:li rdf:resource="http://identifiers.org/chebi/CHEBI:58125" />
         <rdf:li rdf:resource="http://identifiers.org/hmdb/HMDB11631" />
         <rdf:li rdf:resource="http://identifiers.org/biocyc/META:3-HYDROXY-L-KYNURENINE" />
         <rdf:li rdf:resource="http://identifiers.org/metanetx.chemical/MNXM576" />
         <rdf:li rdf:resource="http://identifiers.org/seed.compound/cpd02065" />
        </rdf:Bag>
       </bqbiol:is>
      </rdf:Description>
     </rdf:RDF>
    </annotation>
   </species>
   <species metaid="M_42A3HP24DB_c"
       id="M_42A3HP24DB_c"
       name="4-(2-Amino-3-Hydroxyphenyl)-2,4-Dioxobutanoate"
       compartment="c"
       hasOnlySubstanceUnits="false"
       boundaryCondition="false"
       constant="false"
       fbc:charge="-1"
       fbc:chemicalFormula="C10H8NO5">
    <annotation>
     <rdf:RDF xmlns:rdf="http://www.w3.org/1999/02/22-rdf-syntax-ns#"
         xmlns:bqbiol="http://biomodels.net/biology-qualifiers/">
      <rdf:Description rdf:about="#M_42A3HP24DB_c">
       <bqbiol:is>
        <rdf:Bag>
         <rdf:li rdf:resource="http://identifiers.org/bigg.metabolite/42A3HP24DB" />
         <rdf:li rdf:resource="http://identifiers.org/metanetx.chemical/MNXM163203" />
        </rdf:Bag>
       </bqbiol:is>
      </rdf:Description>
     </rdf:RDF>
    </annotation>
   </species>
   <species metaid="M_dopa_c"
       id="M_dopa_c"
       name="Dopamine"
       compartment="c"
       hasOnlySubstanceUnits="false"
       boundaryCondition="false"
       constant="false"
       fbc:charge="1"
       fbc:chemicalFormula="C8H12NO2">
    <annotation>
     <rdf:RDF xmlns:rdf="http://www.w3.org/1999/02/22-rdf-syntax-ns#"
         xmlns:bqbiol="http://biomodels.net/biology-qualifiers/">
      <rdf:Description rdf:about="#M_dopa_c">
       <bqbiol:is>
        <rdf:Bag>
         <rdf:li rdf:resource="http://identifiers.org/bigg.metabolite/dopa" />
         <rdf:li rdf:resource="http://identifiers.org/reactome/R-ALL-159362" />
         <rdf:li rdf:resource="http://identifiers.org/reactome/R-ALL-351601" />
         <rdf:li rdf:resource="http://identifiers.org/reactome/R-ALL-380873" />
         <rdf:li rdf:resource="http://identifiers.org/kegg.compound/C03758" />
         <rdf:li rdf:resource="http://identifiers.org/chebi/CHEBI:11695" />
         <rdf:li rdf:resource="http://identifiers.org/chebi/CHEBI:11930" />
         <rdf:li rdf:resource="http://identifiers.org/chebi/CHEBI:14203" />
         <rdf:li rdf:resource="http://identifiers.org/chebi/CHEBI:1764" />
         <rdf:li rdf:resource="http://identifiers.org/chebi/CHEBI:18243" />
         <rdf:li rdf:resource="http://identifiers.org/chebi/CHEBI:23886" />
         <rdf:li rdf:resource="http://identifiers.org/chebi/CHEBI:43686" />
         <rdf:li rdf:resource="http://identifiers.org/chebi/CHEBI:59905" />
         <rdf:li rdf:resource="http://identifiers.org/kegg.drug/D07870" />
         <rdf:li rdf:resource="http://identifiers.org/hmdb/HMDB00073" />
         <rdf:li rdf:resource="http://identifiers.org/biocyc/META:DOPAMINE" />
         <rdf:li rdf:resource="http://identifiers.org/metanetx.chemical/MNXM205" />
         <rdf:li rdf:resource="http://identifiers.org/seed.compound/cpd02357" />
        </rdf:Bag>
       </bqbiol:is>
      </rdf:Description>
     </rdf:RDF>
    </annotation>
   </species>
   <species metaid="M_coa_c"
       id="M_coa_c"
       name="Coenzyme A"
       compartment="c"
       hasOnlySubstanceUnits="false"
       boundaryCondition="false"
       constant="false"
       fbc:charge="-4"
       fbc:chemicalFormula="C21H32N7O16P3S">
    <annotation>
     <rdf:RDF xmlns:rdf="http://www.w3.org/1999/02/22-rdf-syntax-ns#"
         xmlns:bqbiol="http://biomodels.net/biology-qualifiers/">
      <rdf:Description rdf:about="#M_coa_c">
       <bqbiol:is>
        <rdf:Bag>
         <rdf:li rdf:resource="http://identifiers.org/bigg.metabolite/coa" />
         <rdf:li rdf:resource="http://identifiers.org/reactome/R-ALL-162743" />
         <rdf:li rdf:resource="http://identifiers.org/reactome/R-ALL-1678675" />
         <rdf:li rdf:resource="http://identifiers.org/reactome/R-ALL-193514" />
         <rdf:li rdf:resource="http://identifiers.org/reactome/R-ALL-2485002" />
         <rdf:li rdf:resource="http://identifiers.org/reactome/R-ALL-29374" />
         <rdf:li rdf:resource="http://identifiers.org/reactome/R-ALL-76194" />
         <rdf:li rdf:resource="http://identifiers.org/reactome/R-ALL-8939024" />
         <rdf:li rdf:resource="http://identifiers.org/kegg.compound/C00010" />
         <rdf:li rdf:resource="http://identifiers.org/chebi/CHEBI:13294" />
         <rdf:li rdf:resource="http://identifiers.org/chebi/CHEBI:13295" />
         <rdf:li rdf:resource="http://identifiers.org/chebi/CHEBI:13298" />
         <rdf:li rdf:resource="http://identifiers.org/chebi/CHEBI:15346" />
         <rdf:li rdf:resource="http://identifiers.org/chebi/CHEBI:23355" />
         <rdf:li rdf:resource="http://identifiers.org/chebi/CHEBI:3771" />
         <rdf:li rdf:resource="http://identifiers.org/chebi/CHEBI:41597" />
         <rdf:li rdf:resource="http://identifiers.org/chebi/CHEBI:41631" />
         <rdf:li rdf:resource="http://identifiers.org/chebi/CHEBI:57287" />
         <rdf:li rdf:resource="http://identifiers.org/chebi/CHEBI:741566" />
         <rdf:li rdf:resource="http://identifiers.org/hmdb/HMDB01423" />
         <rdf:li rdf:resource="http://identifiers.org/hmdb/HMDB62184" />
         <rdf:li rdf:resource="http://identifiers.org/biocyc/META:CO-A" />
         <rdf:li rdf:resource="http://identifiers.org/biocyc/META:COA-GROUP" />
         <rdf:li rdf:resource="http://identifiers.org/metanetx.chemical/MNXM12" />
         <rdf:li rdf:resource="http://identifiers.org/seed.compound/cpd00010" />
         <rdf:li rdf:resource="http://identifiers.org/seed.compound/cpd22528" />
        </rdf:Bag>
       </bqbiol:is>
      </rdf:Description>
     </rdf:RDF>
    </annotation>
   </species>
   <species metaid="M_3hpcoa_c"
       id="M_3hpcoa_c"
       name="3-Hydroxypropanoyl Coenzyme A"
       compartment="c"
       hasOnlySubstanceUnits="false"
       boundaryCondition="false"
       constant="false"
       fbc:charge="-4"
       fbc:chemicalFormula="C24H36N7O18P3S">
    <annotation>
     <rdf:RDF xmlns:rdf="http://www.w3.org/1999/02/22-rdf-syntax-ns#"
         xmlns:bqbiol="http://biomodels.net/biology-qualifiers/">
      <rdf:Description rdf:about="#M_3hpcoa_c">
       <bqbiol:is>
        <rdf:Bag>
         <rdf:li rdf:resource="http://identifiers.org/bigg.metabolite/3hpcoa" />
         <rdf:li rdf:resource="http://identifiers.org/kegg.compound/C05668" />
         <rdf:li rdf:resource="http://identifiers.org/chebi/CHEBI:1554" />
         <rdf:li rdf:resource="http://identifiers.org/chebi/CHEBI:20080" />
         <rdf:li rdf:resource="http://identifiers.org/chebi/CHEBI:27762" />
         <rdf:li rdf:resource="http://identifiers.org/chebi/CHEBI:58528" />
         <rdf:li rdf:resource="http://identifiers.org/hmdb/HMDB62572" />
         <rdf:li rdf:resource="http://identifiers.org/lipidmaps/LMFA07050226" />
         <rdf:li rdf:resource="http://identifiers.org/biocyc/META:3-HYDROXY-PROPIONYL-COA" />
         <rdf:li rdf:resource="http://identifiers.org/metanetx.chemical/MNXM1263" />
         <rdf:li rdf:resource="http://identifiers.org/seed.compound/cpd03375" />
        </rdf:Bag>
       </bqbiol:is>
      </rdf:Description>
     </rdf:RDF>
    </annotation>
   </species>
   <species metaid="M_3hpp_c"
       id="M_3hpp_c"
       name="3-Hydroxypropionate"
       compartment="c"
       hasOnlySubstanceUnits="false"
       boundaryCondition="false"
       constant="false"
       fbc:charge="-1"
       fbc:chemicalFormula="C3H5O3">
    <annotation>
     <rdf:RDF xmlns:rdf="http://www.w3.org/1999/02/22-rdf-syntax-ns#"
         xmlns:bqbiol="http://biomodels.net/biology-qualifiers/">
      <rdf:Description rdf:about="#M_3hpp_c">
       <bqbiol:is>
        <rdf:Bag>
         <rdf:li rdf:resource="http://identifiers.org/bigg.metabolite/3hpp" />
         <rdf:li rdf:resource="http://identifiers.org/kegg.compound/C01013" />
         <rdf:li rdf:resource="http://identifiers.org/chebi/CHEBI:11836" />
         <rdf:li rdf:resource="http://identifiers.org/chebi/CHEBI:1553" />
         <rdf:li rdf:resource="http://identifiers.org/chebi/CHEBI:16510" />
         <rdf:li rdf:resource="http://identifiers.org/chebi/CHEBI:20071" />
         <rdf:li rdf:resource="http://identifiers.org/chebi/CHEBI:20079" />
         <rdf:li rdf:resource="http://identifiers.org/chebi/CHEBI:33404" />
         <rdf:li rdf:resource="http://identifiers.org/chebi/CHEBI:40000" />
         <rdf:li rdf:resource="http://identifiers.org/hmdb/HMDB00700" />
         <rdf:li rdf:resource="http://identifiers.org/biocyc/META:3-HYDROXY-PROPIONATE" />
         <rdf:li rdf:resource="http://identifiers.org/metanetx.chemical/MNXM872" />
         <rdf:li rdf:resource="http://identifiers.org/seed.compound/cpd00745" />
        </rdf:Bag>
       </bqbiol:is>
      </rdf:Description>
     </rdf:RDF>
    </annotation>
   </species>
   <species metaid="M_msa_c"
       id="M_msa_c"
       name="3-Oxopropanoate"
       compartment="c"
       hasOnlySubstanceUnits="false"
       boundaryCondition="false"
       constant="false"
       fbc:charge="-1"
       fbc:chemicalFormula="C3H3O3">
    <annotation>
     <rdf:RDF xmlns:rdf="http://www.w3.org/1999/02/22-rdf-syntax-ns#"
         xmlns:bqbiol="http://biomodels.net/biology-qualifiers/">
      <rdf:Description rdf:about="#M_msa_c">
       <bqbiol:is>
        <rdf:Bag>
         <rdf:li rdf:resource="http://identifiers.org/bigg.metabolite/msa" />
         <rdf:li rdf:resource="http://identifiers.org/reactome/R-ALL-909783" />
         <rdf:li rdf:resource="http://identifiers.org/kegg.compound/C00222" />
         <rdf:li rdf:resource="http://identifiers.org/chebi/CHEBI:11877" />
         <rdf:li rdf:resource="http://identifiers.org/chebi/CHEBI:14564" />
         <rdf:li rdf:resource="http://identifiers.org/chebi/CHEBI:1651" />
         <rdf:li rdf:resource="http://identifiers.org/chebi/CHEBI:17960" />
         <rdf:li rdf:resource="http://identifiers.org/chebi/CHEBI:20180" />
         <rdf:li rdf:resource="http://identifiers.org/chebi/CHEBI:33190" />
         <rdf:li rdf:resource="http://identifiers.org/hmdb/HMDB11111" />
         <rdf:li rdf:resource="http://identifiers.org/hmdb/HMDB11666" />
         <rdf:li rdf:resource="http://identifiers.org/biocyc/META:MALONATE-S-ALD" />
         <rdf:li rdf:resource="http://identifiers.org/metanetx.chemical/MNXM244" />
         <rdf:li rdf:resource="http://identifiers.org/seed.compound/cpd00191" />
        </rdf:Bag>
       </bqbiol:is>
      </rdf:Description>
     </rdf:RDF>
    </annotation>
   </species>
   <species metaid="M_3hxkynam_c"
       id="M_3hxkynam_c"
       name="3-Hydroxykynurenamine"
       compartment="c"
       hasOnlySubstanceUnits="false"
       boundaryCondition="false"
       constant="false"
       fbc:charge="1"
       fbc:chemicalFormula="C9H13N2O2">
    <annotation>
     <rdf:RDF xmlns:rdf="http://www.w3.org/1999/02/22-rdf-syntax-ns#"
         xmlns:bqbiol="http://biomodels.net/biology-qualifiers/">
      <rdf:Description rdf:about="#M_3hxkynam_c">
       <bqbiol:is>
        <rdf:Bag>
         <rdf:li rdf:resource="http://identifiers.org/bigg.metabolite/3hxkynam" />
         <rdf:li rdf:resource="http://identifiers.org/kegg.compound/C05636" />
         <rdf:li rdf:resource="http://identifiers.org/chebi/CHEBI:1546" />
         <rdf:li rdf:resource="http://identifiers.org/chebi/CHEBI:20074" />
         <rdf:li rdf:resource="http://identifiers.org/chebi/CHEBI:27421" />
         <rdf:li rdf:resource="http://identifiers.org/hmdb/HMDB60281" />
         <rdf:li rdf:resource="http://identifiers.org/metanetx.chemical/MNXM36534" />
         <rdf:li rdf:resource="http://identifiers.org/seed.compound/cpd03347" />
        </rdf:Bag>
       </bqbiol:is>
      </rdf:Description>
     </rdf:RDF>
    </annotation>
   </species>
   <species metaid="M_48dhoxquin_c"
       id="M_48dhoxquin_c"
       name="Quinoline-4,8-Diol"
       compartment="c"
       hasOnlySubstanceUnits="false"
       boundaryCondition="false"
       constant="false"
       fbc:charge="0"
       fbc:chemicalFormula="C9H7NO2">
    <annotation>
     <rdf:RDF xmlns:rdf="http://www.w3.org/1999/02/22-rdf-syntax-ns#"
         xmlns:bqbiol="http://biomodels.net/biology-qualifiers/">
      <rdf:Description rdf:about="#M_48dhoxquin_c">
       <bqbiol:is>
        <rdf:Bag>
         <rdf:li rdf:resource="http://identifiers.org/bigg.metabolite/48dhoxquin" />
         <rdf:li rdf:resource="http://identifiers.org/kegg.compound/C05637" />
         <rdf:li rdf:resource="http://identifiers.org/chebi/CHEBI:1759" />
         <rdf:li rdf:resource="http://identifiers.org/chebi/CHEBI:26505" />
         <rdf:li rdf:resource="http://identifiers.org/chebi/CHEBI:28883" />
         <rdf:li rdf:resource="http://identifiers.org/hmdb/HMDB60289" />
         <rdf:li rdf:resource="http://identifiers.org/metanetx.chemical/MNXM9073" />
         <rdf:li rdf:resource="http://identifiers.org/seed.compound/cpd03348" />
        </rdf:Bag>
       </bqbiol:is>
      </rdf:Description>
     </rdf:RDF>
    </annotation>
   </species>
   <species metaid="M_3mox4hpac_c"
       id="M_3mox4hpac_c"
       name="(4-Hydroxy-3-Methoxyphenyl)Acetaldehyde"
       compartment="c"
       hasOnlySubstanceUnits="false"
       boundaryCondition="false"
       constant="false"
       fbc:charge="0"
       fbc:chemicalFormula="C9H10O3">
    <annotation>
     <rdf:RDF xmlns:rdf="http://www.w3.org/1999/02/22-rdf-syntax-ns#"
         xmlns:bqbiol="http://biomodels.net/biology-qualifiers/">
      <rdf:Description rdf:about="#M_3mox4hpac_c">
       <bqbiol:is>
        <rdf:Bag>
         <rdf:li rdf:resource="http://identifiers.org/bigg.metabolite/3mox4hpac" />
         <rdf:li rdf:resource="http://identifiers.org/kegg.compound/C05581" />
         <rdf:li rdf:resource="http://identifiers.org/chebi/CHEBI:1574" />
         <rdf:li rdf:resource="http://identifiers.org/chebi/CHEBI:20107" />
         <rdf:li rdf:resource="http://identifiers.org/chebi/CHEBI:28111" />
         <rdf:li rdf:resource="http://identifiers.org/hmdb/HMDB05175" />
         <rdf:li rdf:resource="http://identifiers.org/metanetx.chemical/MNXM4183" />
         <rdf:li rdf:resource="http://identifiers.org/seed.compound/cpd03311" />
        </rdf:Bag>
       </bqbiol:is>
      </rdf:Description>
     </rdf:RDF>
    </annotation>
   </species>
   <species metaid="M_3mlda_c"
       id="M_3mlda_c"
       name="3-Methylimidazoleacetic Acid"
       compartment="c"
       hasOnlySubstanceUnits="false"
       boundaryCondition="false"
       constant="false"
       fbc:charge="-1"
       fbc:chemicalFormula="C6H7N2O2">
    <annotation>
     <rdf:RDF xmlns:rdf="http://www.w3.org/1999/02/22-rdf-syntax-ns#"
         xmlns:bqbiol="http://biomodels.net/biology-qualifiers/">
      <rdf:Description rdf:about="#M_3mlda_c">
       <bqbiol:is>
        <rdf:Bag>
         <rdf:li rdf:resource="http://identifiers.org/bigg.metabolite/3mlda" />
         <rdf:li rdf:resource="http://identifiers.org/metanetx.chemical/MNXM91418" />
        </rdf:Bag>
       </bqbiol:is>
      </rdf:Description>
     </rdf:RDF>
    </annotation>
   </species>
   <species metaid="M_3mlda_e"
       id="M_3mlda_e"
       name="3-Methylimidazoleacetic Acid"
       compartment="e"
       hasOnlySubstanceUnits="false"
       boundaryCondition="false"
       constant="false"
       fbc:charge="-1"
       fbc:chemicalFormula="C6H7N2O2">
    <annotation>
     <rdf:RDF xmlns:rdf="http://www.w3.org/1999/02/22-rdf-syntax-ns#"
         xmlns:bqbiol="http://biomodels.net/biology-qualifiers/">
      <rdf:Description rdf:about="#M_3mlda_e">
       <bqbiol:is>
        <rdf:Bag>
         <rdf:li rdf:resource="http://identifiers.org/bigg.metabolite/3mlda" />
         <rdf:li rdf:resource="http://identifiers.org/metanetx.chemical/MNXM91418" />
        </rdf:Bag>
       </bqbiol:is>
      </rdf:Description>
     </rdf:RDF>
    </annotation>
   </species>
   <species metaid="M_3mob_c"
       id="M_3mob_c"
       name="3-Methyl-2-Oxobutanoate"
       compartment="c"
       hasOnlySubstanceUnits="false"
       boundaryCondition="false"
       constant="false"
       fbc:charge="-1"
       fbc:chemicalFormula="C5H7O3">
    <annotation>
     <rdf:RDF xmlns:rdf="http://www.w3.org/1999/02/22-rdf-syntax-ns#"
         xmlns:bqbiol="http://biomodels.net/biology-qualifiers/">
      <rdf:Description rdf:about="#M_3mob_c">
       <bqbiol:is>
        <rdf:Bag>
         <rdf:li rdf:resource="http://identifiers.org/bigg.metabolite/3mob" />
         <rdf:li rdf:resource="http://identifiers.org/kegg.compound/C00141" />
         <rdf:li rdf:resource="http://identifiers.org/chebi/CHEBI:11851" />
         <rdf:li rdf:resource="http://identifiers.org/chebi/CHEBI:132177" />
         <rdf:li rdf:resource="http://identifiers.org/chebi/CHEBI:1584" />
         <rdf:li rdf:resource="http://identifiers.org/chebi/CHEBI:16530" />
         <rdf:li rdf:resource="http://identifiers.org/chebi/CHEBI:20115" />
         <rdf:li rdf:resource="http://identifiers.org/chebi/CHEBI:43714" />
         <rdf:li rdf:resource="http://identifiers.org/hmdb/HMDB00019" />
         <rdf:li rdf:resource="http://identifiers.org/hmdb/HMDB04260" />
         <rdf:li rdf:resource="http://identifiers.org/lipidmaps/LMFA01020274" />
         <rdf:li rdf:resource="http://identifiers.org/biocyc/META:2-KETO-ISOVALERATE" />
         <rdf:li rdf:resource="http://identifiers.org/metanetx.chemical/MNXM238" />
         <rdf:li rdf:resource="http://identifiers.org/seed.compound/cpd00123" />
        </rdf:Bag>
       </bqbiol:is>
      </rdf:Description>
     </rdf:RDF>
    </annotation>
   </species>
   <species metaid="M_3mob_m"
       id="M_3mob_m"
       name="3-Methyl-2-Oxobutanoate"
       compartment="m"
       hasOnlySubstanceUnits="false"
       boundaryCondition="false"
       constant="false"
       fbc:charge="-1"
       fbc:chemicalFormula="C5H7O3">
    <annotation>
     <rdf:RDF xmlns:rdf="http://www.w3.org/1999/02/22-rdf-syntax-ns#"
         xmlns:bqbiol="http://biomodels.net/biology-qualifiers/">
      <rdf:Description rdf:about="#M_3mob_m">
       <bqbiol:is>
        <rdf:Bag>
         <rdf:li rdf:resource="http://identifiers.org/bigg.metabolite/3mob" />
         <rdf:li rdf:resource="http://identifiers.org/kegg.compound/C00141" />
         <rdf:li rdf:resource="http://identifiers.org/chebi/CHEBI:11851" />
         <rdf:li rdf:resource="http://identifiers.org/chebi/CHEBI:132177" />
         <rdf:li rdf:resource="http://identifiers.org/chebi/CHEBI:1584" />
         <rdf:li rdf:resource="http://identifiers.org/chebi/CHEBI:16530" />
         <rdf:li rdf:resource="http://identifiers.org/chebi/CHEBI:20115" />
         <rdf:li rdf:resource="http://identifiers.org/chebi/CHEBI:43714" />
         <rdf:li rdf:resource="http://identifiers.org/hmdb/HMDB00019" />
         <rdf:li rdf:resource="http://identifiers.org/hmdb/HMDB04260" />
         <rdf:li rdf:resource="http://identifiers.org/lipidmaps/LMFA01020274" />
         <rdf:li rdf:resource="http://identifiers.org/biocyc/META:2-KETO-ISOVALERATE" />
         <rdf:li rdf:resource="http://identifiers.org/metanetx.chemical/MNXM238" />
         <rdf:li rdf:resource="http://identifiers.org/seed.compound/cpd00123" />
        </rdf:Bag>
       </bqbiol:is>
      </rdf:Description>
     </rdf:RDF>
    </annotation>
   </species>
   <species metaid="M_3mop_c"
       id="M_3mop_c"
       name="3-Methyl-2-Oxopentanoate"
       compartment="c"
       hasOnlySubstanceUnits="false"
       boundaryCondition="false"
       constant="false"
       fbc:charge="-1"
       fbc:chemicalFormula="C6H9O3">
    <annotation>
     <rdf:RDF xmlns:rdf="http://www.w3.org/1999/02/22-rdf-syntax-ns#"
         xmlns:bqbiol="http://biomodels.net/biology-qualifiers/">
      <rdf:Description rdf:about="#M_3mop_c">
       <bqbiol:is>
        <rdf:Bag>
         <rdf:li rdf:resource="http://identifiers.org/bigg.metabolite/3mop" />
         <rdf:li rdf:resource="http://identifiers.org/kegg.compound/C00671" />
         <rdf:li rdf:resource="http://identifiers.org/chebi/CHEBI:10888" />
         <rdf:li rdf:resource="http://identifiers.org/chebi/CHEBI:11049" />
         <rdf:li rdf:resource="http://identifiers.org/chebi/CHEBI:15614" />
         <rdf:li rdf:resource="http://identifiers.org/chebi/CHEBI:18567" />
         <rdf:li rdf:resource="http://identifiers.org/chebi/CHEBI:18568" />
         <rdf:li rdf:resource="http://identifiers.org/chebi/CHEBI:18755" />
         <rdf:li rdf:resource="http://identifiers.org/chebi/CHEBI:213" />
         <rdf:li rdf:resource="http://identifiers.org/chebi/CHEBI:35146" />
         <rdf:li rdf:resource="http://identifiers.org/chebi/CHEBI:401" />
         <rdf:li rdf:resource="http://identifiers.org/lipidmaps/LMFA01020275" />
         <rdf:li rdf:resource="http://identifiers.org/biocyc/META:2-KETO-3-METHYL-VALERATE" />
         <rdf:li rdf:resource="http://identifiers.org/metanetx.chemical/MNXM439" />
         <rdf:li rdf:resource="http://identifiers.org/seed.compound/cpd00508" />
        </rdf:Bag>
       </bqbiol:is>
      </rdf:Description>
     </rdf:RDF>
    </annotation>
   </species>
   <species metaid="M_3mop_m"
       id="M_3mop_m"
       name="3-Methyl-2-Oxopentanoate"
       compartment="m"
       hasOnlySubstanceUnits="false"
       boundaryCondition="false"
       constant="false"
       fbc:charge="-1"
       fbc:chemicalFormula="C6H9O3">
    <annotation>
     <rdf:RDF xmlns:rdf="http://www.w3.org/1999/02/22-rdf-syntax-ns#"
         xmlns:bqbiol="http://biomodels.net/biology-qualifiers/">
      <rdf:Description rdf:about="#M_3mop_m">
       <bqbiol:is>
        <rdf:Bag>
         <rdf:li rdf:resource="http://identifiers.org/bigg.metabolite/3mop" />
         <rdf:li rdf:resource="http://identifiers.org/kegg.compound/C00671" />
         <rdf:li rdf:resource="http://identifiers.org/chebi/CHEBI:10888" />
         <rdf:li rdf:resource="http://identifiers.org/chebi/CHEBI:11049" />
         <rdf:li rdf:resource="http://identifiers.org/chebi/CHEBI:15614" />
         <rdf:li rdf:resource="http://identifiers.org/chebi/CHEBI:18567" />
         <rdf:li rdf:resource="http://identifiers.org/chebi/CHEBI:18568" />
         <rdf:li rdf:resource="http://identifiers.org/chebi/CHEBI:18755" />
         <rdf:li rdf:resource="http://identifiers.org/chebi/CHEBI:213" />
         <rdf:li rdf:resource="http://identifiers.org/chebi/CHEBI:35146" />
         <rdf:li rdf:resource="http://identifiers.org/chebi/CHEBI:401" />
         <rdf:li rdf:resource="http://identifiers.org/lipidmaps/LMFA01020275" />
         <rdf:li rdf:resource="http://identifiers.org/biocyc/META:2-KETO-3-METHYL-VALERATE" />
         <rdf:li rdf:resource="http://identifiers.org/metanetx.chemical/MNXM439" />
         <rdf:li rdf:resource="http://identifiers.org/seed.compound/cpd00508" />
        </rdf:Bag>
       </bqbiol:is>
      </rdf:Description>
     </rdf:RDF>
    </annotation>
   </species>
   <species metaid="M_3m4hpga_c"
       id="M_3m4hpga_c"
       name="3-Methoxy-4-Hydroxyphenylglycolaldehyde"
       compartment="c"
       hasOnlySubstanceUnits="false"
       boundaryCondition="false"
       constant="false"
       fbc:charge="0"
       fbc:chemicalFormula="C9H10O4">
    <annotation>
     <rdf:RDF xmlns:rdf="http://www.w3.org/1999/02/22-rdf-syntax-ns#"
         xmlns:bqbiol="http://biomodels.net/biology-qualifiers/">
      <rdf:Description rdf:about="#M_3m4hpga_c">
       <bqbiol:is>
        <rdf:Bag>
         <rdf:li rdf:resource="http://identifiers.org/bigg.metabolite/3m4hpga" />
         <rdf:li rdf:resource="http://identifiers.org/metanetx.chemical/MNXM162904" />
        </rdf:Bag>
       </bqbiol:is>
      </rdf:Description>
     </rdf:RDF>
    </annotation>
   </species>
   <species metaid="M_3mox4hoxm_c"
       id="M_3mox4hoxm_c"
       name="3-Methoxy-4-Hydroxymandelate"
       compartment="c"
       hasOnlySubstanceUnits="false"
       boundaryCondition="false"
       constant="false"
       fbc:charge="-1"
       fbc:chemicalFormula="C9H9O5">
    <annotation>
     <rdf:RDF xmlns:rdf="http://www.w3.org/1999/02/22-rdf-syntax-ns#"
         xmlns:bqbiol="http://biomodels.net/biology-qualifiers/">
      <rdf:Description rdf:about="#M_3mox4hoxm_c">
       <bqbiol:is>
        <rdf:Bag>
         <rdf:li rdf:resource="http://identifiers.org/bigg.metabolite/3mox4hoxm" />
         <rdf:li rdf:resource="http://identifiers.org/metanetx.chemical/MNXM163196" />
        </rdf:Bag>
       </bqbiol:is>
      </rdf:Description>
     </rdf:RDF>
    </annotation>
   </species>
   <species metaid="M_3moxtyr_c"
       id="M_3moxtyr_c"
       name="3-Methoxytyramine"
       compartment="c"
       hasOnlySubstanceUnits="false"
       boundaryCondition="false"
       constant="false"
       fbc:charge="0"
       fbc:chemicalFormula="C9H14NO2">
    <annotation>
     <rdf:RDF xmlns:rdf="http://www.w3.org/1999/02/22-rdf-syntax-ns#"
         xmlns:bqbiol="http://biomodels.net/biology-qualifiers/">
      <rdf:Description rdf:about="#M_3moxtyr_c">
       <bqbiol:is>
        <rdf:Bag>
         <rdf:li rdf:resource="http://identifiers.org/bigg.metabolite/3moxtyr" />
         <rdf:li rdf:resource="http://identifiers.org/kegg.compound/C05587" />
         <rdf:li rdf:resource="http://identifiers.org/chebi/CHEBI:1582" />
         <rdf:li rdf:resource="http://identifiers.org/hmdb/HMDB00022" />
         <rdf:li rdf:resource="http://identifiers.org/hmdb/HMDB06022" />
         <rdf:li rdf:resource="http://identifiers.org/biocyc/META:CPD-7650" />
         <rdf:li rdf:resource="http://identifiers.org/metanetx.chemical/MNXM3848" />
         <rdf:li rdf:resource="http://identifiers.org/seed.compound/cpd03316" />
        </rdf:Bag>
       </bqbiol:is>
      </rdf:Description>
     </rdf:RDF>
    </annotation>
   </species>
   <species metaid="M_h2o_l"
       id="M_h2o_l"
       name="Water"
       compartment="l"
       hasOnlySubstanceUnits="false"
       boundaryCondition="false"
       constant="false"
       fbc:charge="0"
       fbc:chemicalFormula="H2O">
    <annotation>
     <rdf:RDF xmlns:rdf="http://www.w3.org/1999/02/22-rdf-syntax-ns#"
         xmlns:bqbiol="http://biomodels.net/biology-qualifiers/">
      <rdf:Description rdf:about="#M_h2o_l">
       <bqbiol:is>
        <rdf:Bag>
         <rdf:li rdf:resource="http://identifiers.org/bigg.metabolite/h2o" />
         <rdf:li rdf:resource="http://identifiers.org/reactome/R-ALL-109276" />
         <rdf:li rdf:resource="http://identifiers.org/reactome/R-ALL-113518" />
         <rdf:li rdf:resource="http://identifiers.org/reactome/R-ALL-113519" />
         <rdf:li rdf:resource="http://identifiers.org/reactome/R-ALL-113521" />
         <rdf:li rdf:resource="http://identifiers.org/reactome/R-ALL-141343" />
         <rdf:li rdf:resource="http://identifiers.org/reactome/R-ALL-1605715" />
         <rdf:li rdf:resource="http://identifiers.org/reactome/R-ALL-189422" />
         <rdf:li rdf:resource="http://identifiers.org/reactome/R-ALL-2022884" />
         <rdf:li rdf:resource="http://identifiers.org/reactome/R-ALL-29356" />
         <rdf:li rdf:resource="http://identifiers.org/reactome/R-ALL-351603" />
         <rdf:li rdf:resource="http://identifiers.org/reactome/R-ALL-5278291" />
         <rdf:li rdf:resource="http://identifiers.org/reactome/R-ALL-5668574" />
         <rdf:li rdf:resource="http://identifiers.org/reactome/R-ALL-5693747" />
         <rdf:li rdf:resource="http://identifiers.org/reactome/R-ALL-8851517" />
         <rdf:li rdf:resource="http://identifiers.org/kegg.compound/C00001" />
         <rdf:li rdf:resource="http://identifiers.org/kegg.compound/C01328" />
         <rdf:li rdf:resource="http://identifiers.org/chebi/CHEBI:10743" />
         <rdf:li rdf:resource="http://identifiers.org/chebi/CHEBI:13352" />
         <rdf:li rdf:resource="http://identifiers.org/chebi/CHEBI:13365" />
         <rdf:li rdf:resource="http://identifiers.org/chebi/CHEBI:13419" />
         <rdf:li rdf:resource="http://identifiers.org/chebi/CHEBI:15377" />
         <rdf:li rdf:resource="http://identifiers.org/chebi/CHEBI:16234" />
         <rdf:li rdf:resource="http://identifiers.org/chebi/CHEBI:27313" />
         <rdf:li rdf:resource="http://identifiers.org/chebi/CHEBI:29356" />
         <rdf:li rdf:resource="http://identifiers.org/chebi/CHEBI:29412" />
         <rdf:li rdf:resource="http://identifiers.org/chebi/CHEBI:30490" />
         <rdf:li rdf:resource="http://identifiers.org/chebi/CHEBI:33813" />
         <rdf:li rdf:resource="http://identifiers.org/chebi/CHEBI:42043" />
         <rdf:li rdf:resource="http://identifiers.org/chebi/CHEBI:42857" />
         <rdf:li rdf:resource="http://identifiers.org/chebi/CHEBI:43228" />
         <rdf:li rdf:resource="http://identifiers.org/chebi/CHEBI:44292" />
         <rdf:li rdf:resource="http://identifiers.org/chebi/CHEBI:44641" />
         <rdf:li rdf:resource="http://identifiers.org/chebi/CHEBI:44701" />
         <rdf:li rdf:resource="http://identifiers.org/chebi/CHEBI:44819" />
         <rdf:li rdf:resource="http://identifiers.org/chebi/CHEBI:5585" />
         <rdf:li rdf:resource="http://identifiers.org/chebi/CHEBI:5594" />
         <rdf:li rdf:resource="http://identifiers.org/kegg.drug/D00001" />
         <rdf:li rdf:resource="http://identifiers.org/kegg.drug/D06322" />
         <rdf:li rdf:resource="http://identifiers.org/hmdb/HMDB01039" />
         <rdf:li rdf:resource="http://identifiers.org/hmdb/HMDB02111" />
         <rdf:li rdf:resource="http://identifiers.org/biocyc/META:CPD-15815" />
         <rdf:li rdf:resource="http://identifiers.org/biocyc/META:HYDROXYL-GROUP" />
         <rdf:li rdf:resource="http://identifiers.org/biocyc/META:OH" />
         <rdf:li rdf:resource="http://identifiers.org/biocyc/META:OXONIUM" />
         <rdf:li rdf:resource="http://identifiers.org/biocyc/META:WATER" />
         <rdf:li rdf:resource="http://identifiers.org/metanetx.chemical/MNXM2" />
         <rdf:li rdf:resource="http://identifiers.org/seed.compound/cpd00001" />
         <rdf:li rdf:resource="http://identifiers.org/seed.compound/cpd15275" />
         <rdf:li rdf:resource="http://identifiers.org/seed.compound/cpd27222" />
        </rdf:Bag>
       </bqbiol:is>
      </rdf:Description>
     </rdf:RDF>
    </annotation>
   </species>
   <species metaid="M_pi_l"
       id="M_pi_l"
       name="Orthophosphate"
       compartment="l"
       hasOnlySubstanceUnits="false"
       boundaryCondition="false"
       constant="false"
       fbc:charge="0"
       fbc:chemicalFormula="HO4P">
    <annotation>
     <rdf:RDF xmlns:rdf="http://www.w3.org/1999/02/22-rdf-syntax-ns#"
         xmlns:bqbiol="http://biomodels.net/biology-qualifiers/">
      <rdf:Description rdf:about="#M_pi_l">
       <bqbiol:is>
        <rdf:Bag>
         <rdf:li rdf:resource="http://identifiers.org/bigg.metabolite/pi" />
         <rdf:li rdf:resource="http://identifiers.org/reactome/R-ALL-109277" />
         <rdf:li rdf:resource="http://identifiers.org/reactome/R-ALL-113548" />
         <rdf:li rdf:resource="http://identifiers.org/reactome/R-ALL-113550" />
         <rdf:li rdf:resource="http://identifiers.org/reactome/R-ALL-113551" />
         <rdf:li rdf:resource="http://identifiers.org/reactome/R-ALL-29372" />
         <rdf:li rdf:resource="http://identifiers.org/reactome/R-ALL-5228339" />
         <rdf:li rdf:resource="http://identifiers.org/reactome/R-ALL-8851226" />
         <rdf:li rdf:resource="http://identifiers.org/reactome/R-ALL-8851513" />
         <rdf:li rdf:resource="http://identifiers.org/kegg.compound/C00009" />
         <rdf:li rdf:resource="http://identifiers.org/chebi/CHEBI:14791" />
         <rdf:li rdf:resource="http://identifiers.org/chebi/CHEBI:18367" />
         <rdf:li rdf:resource="http://identifiers.org/chebi/CHEBI:26020" />
         <rdf:li rdf:resource="http://identifiers.org/chebi/CHEBI:26078" />
         <rdf:li rdf:resource="http://identifiers.org/chebi/CHEBI:29137" />
         <rdf:li rdf:resource="http://identifiers.org/chebi/CHEBI:29139" />
         <rdf:li rdf:resource="http://identifiers.org/chebi/CHEBI:35780" />
         <rdf:li rdf:resource="http://identifiers.org/chebi/CHEBI:39739" />
         <rdf:li rdf:resource="http://identifiers.org/chebi/CHEBI:39745" />
         <rdf:li rdf:resource="http://identifiers.org/chebi/CHEBI:43470" />
         <rdf:li rdf:resource="http://identifiers.org/chebi/CHEBI:43474" />
         <rdf:li rdf:resource="http://identifiers.org/chebi/CHEBI:45024" />
         <rdf:li rdf:resource="http://identifiers.org/chebi/CHEBI:7793" />
         <rdf:li rdf:resource="http://identifiers.org/kegg.drug/D05467" />
         <rdf:li rdf:resource="http://identifiers.org/hmdb/HMDB00973" />
         <rdf:li rdf:resource="http://identifiers.org/hmdb/HMDB01429" />
         <rdf:li rdf:resource="http://identifiers.org/hmdb/HMDB02105" />
         <rdf:li rdf:resource="http://identifiers.org/hmdb/HMDB02142" />
         <rdf:li rdf:resource="http://identifiers.org/hmdb/HMDB05947" />
         <rdf:li rdf:resource="http://identifiers.org/biocyc/META:CPD-16459" />
         <rdf:li rdf:resource="http://identifiers.org/biocyc/META:PHOSPHATE-GROUP" />
         <rdf:li rdf:resource="http://identifiers.org/biocyc/META:Pi" />
         <rdf:li rdf:resource="http://identifiers.org/metanetx.chemical/MNXM9" />
         <rdf:li rdf:resource="http://identifiers.org/seed.compound/cpd00009" />
         <rdf:li rdf:resource="http://identifiers.org/seed.compound/cpd27787" />
        </rdf:Bag>
       </bqbiol:is>
      </rdf:Description>
     </rdf:RDF>
    </annotation>
   </species>
   <species metaid="M_3amp_l"
       id="M_3amp_l"
       name="3-Adenosine Monophosphate"
       compartment="l"
       hasOnlySubstanceUnits="false"
       boundaryCondition="false"
       constant="false"
       fbc:charge="-2"
       fbc:chemicalFormula="C10H12N5O7P">
    <annotation>
     <rdf:RDF xmlns:rdf="http://www.w3.org/1999/02/22-rdf-syntax-ns#"
         xmlns:bqbiol="http://biomodels.net/biology-qualifiers/">
      <rdf:Description rdf:about="#M_3amp_l">
       <bqbiol:is>
        <rdf:Bag>
         <rdf:li rdf:resource="http://identifiers.org/bigg.metabolite/3amp" />
         <rdf:li rdf:resource="http://identifiers.org/kegg.compound/C01367" />
         <rdf:li rdf:resource="http://identifiers.org/chebi/CHEBI:1333" />
         <rdf:li rdf:resource="http://identifiers.org/chebi/CHEBI:22241" />
         <rdf:li rdf:resource="http://identifiers.org/chebi/CHEBI:28931" />
         <rdf:li rdf:resource="http://identifiers.org/chebi/CHEBI:40872" />
         <rdf:li rdf:resource="http://identifiers.org/chebi/CHEBI:60880" />
         <rdf:li rdf:resource="http://identifiers.org/hmdb/HMDB03540" />
         <rdf:li rdf:resource="http://identifiers.org/hmdb/HMDB06550" />
         <rdf:li rdf:resource="http://identifiers.org/biocyc/META:CPD-3706" />
         <rdf:li rdf:resource="http://identifiers.org/metanetx.chemical/MNXM1985" />
         <rdf:li rdf:resource="http://identifiers.org/seed.compound/cpd00988" />
        </rdf:Bag>
       </bqbiol:is>
      </rdf:Description>
     </rdf:RDF>
    </annotation>
   </species>
   <species metaid="M_adn_l"
       id="M_adn_l"
       name="Adenosine"
       compartment="l"
       hasOnlySubstanceUnits="false"
       boundaryCondition="false"
       constant="false"
       fbc:charge="0"
       fbc:chemicalFormula="C10H13N5O4">
    <annotation>
     <rdf:RDF xmlns:rdf="http://www.w3.org/1999/02/22-rdf-syntax-ns#"
         xmlns:bqbiol="http://biomodels.net/biology-qualifiers/">
      <rdf:Description rdf:about="#M_adn_l">
       <bqbiol:is>
        <rdf:Bag>
         <rdf:li rdf:resource="http://identifiers.org/bigg.metabolite/adn" />
         <rdf:li rdf:resource="http://identifiers.org/reactome/R-ALL-83908" />
         <rdf:li rdf:resource="http://identifiers.org/reactome/R-ALL-83909" />
         <rdf:li rdf:resource="http://identifiers.org/reactome/R-ALL-8857850" />
         <rdf:li rdf:resource="http://identifiers.org/kegg.compound/C00212" />
         <rdf:li rdf:resource="http://identifiers.org/chebi/CHEBI:13734" />
         <rdf:li rdf:resource="http://identifiers.org/chebi/CHEBI:16335" />
         <rdf:li rdf:resource="http://identifiers.org/chebi/CHEBI:22237" />
         <rdf:li rdf:resource="http://identifiers.org/chebi/CHEBI:2472" />
         <rdf:li rdf:resource="http://identifiers.org/chebi/CHEBI:40558" />
         <rdf:li rdf:resource="http://identifiers.org/chebi/CHEBI:40825" />
         <rdf:li rdf:resource="http://identifiers.org/chebi/CHEBI:40906" />
         <rdf:li rdf:resource="http://identifiers.org/chebi/CHEBI:40911" />
         <rdf:li rdf:resource="http://identifiers.org/kegg.drug/D00045" />
         <rdf:li rdf:resource="http://identifiers.org/hmdb/HMDB00050" />
         <rdf:li rdf:resource="http://identifiers.org/hmdb/HMDB04401" />
         <rdf:li rdf:resource="http://identifiers.org/hmdb/HMDB04402" />
         <rdf:li rdf:resource="http://identifiers.org/hmdb/HMDB04421" />
         <rdf:li rdf:resource="http://identifiers.org/biocyc/META:ADENOSINE" />
         <rdf:li rdf:resource="http://identifiers.org/metanetx.chemical/MNXM212" />
         <rdf:li rdf:resource="http://identifiers.org/seed.compound/cpd00182" />
        </rdf:Bag>
       </bqbiol:is>
      </rdf:Description>
     </rdf:RDF>
    </annotation>
   </species>
   <species metaid="M_3sala_m"
       id="M_3sala_m"
       name="3-Sulfino-L-Alanine"
       compartment="m"
       hasOnlySubstanceUnits="false"
       boundaryCondition="false"
       constant="false"
       fbc:charge="-2"
       fbc:chemicalFormula="C3H5NO4S">
    <annotation>
     <rdf:RDF xmlns:rdf="http://www.w3.org/1999/02/22-rdf-syntax-ns#"
         xmlns:bqbiol="http://biomodels.net/biology-qualifiers/">
      <rdf:Description rdf:about="#M_3sala_m">
       <bqbiol:is>
        <rdf:Bag>
         <rdf:li rdf:resource="http://identifiers.org/bigg.metabolite/3sala" />
         <rdf:li rdf:resource="http://identifiers.org/reactome/R-ALL-1614519" />
         <rdf:li rdf:resource="http://identifiers.org/kegg.compound/C00606" />
         <rdf:li rdf:resource="http://identifiers.org/chebi/CHEBI:11888" />
         <rdf:li rdf:resource="http://identifiers.org/chebi/CHEBI:11889" />
         <rdf:li rdf:resource="http://identifiers.org/chebi/CHEBI:16345" />
         <rdf:li rdf:resource="http://identifiers.org/chebi/CHEBI:1664" />
         <rdf:li rdf:resource="http://identifiers.org/chebi/CHEBI:21271" />
         <rdf:li rdf:resource="http://identifiers.org/chebi/CHEBI:224037" />
         <rdf:li rdf:resource="http://identifiers.org/chebi/CHEBI:41618" />
         <rdf:li rdf:resource="http://identifiers.org/chebi/CHEBI:41721" />
         <rdf:li rdf:resource="http://identifiers.org/chebi/CHEBI:61085" />
         <rdf:li rdf:resource="http://identifiers.org/chebi/CHEBI:8973" />
         <rdf:li rdf:resource="http://identifiers.org/hmdb/HMDB00996" />
         <rdf:li rdf:resource="http://identifiers.org/hmdb/HMDB60179" />
         <rdf:li rdf:resource="http://identifiers.org/biocyc/META:3-SULFINOALANINE" />
         <rdf:li rdf:resource="http://identifiers.org/metanetx.chemical/MNXM498" />
         <rdf:li rdf:resource="http://identifiers.org/seed.compound/cpd00467" />
        </rdf:Bag>
       </bqbiol:is>
      </rdf:Description>
     </rdf:RDF>
    </annotation>
   </species>
   <species metaid="M_3sala_c"
       id="M_3sala_c"
       name="3-Sulfino-L-Alanine"
       compartment="c"
       hasOnlySubstanceUnits="false"
       boundaryCondition="false"
       constant="false"
       fbc:charge="-2"
       fbc:chemicalFormula="C3H5NO4S">
    <annotation>
     <rdf:RDF xmlns:rdf="http://www.w3.org/1999/02/22-rdf-syntax-ns#"
         xmlns:bqbiol="http://biomodels.net/biology-qualifiers/">
      <rdf:Description rdf:about="#M_3sala_c">
       <bqbiol:is>
        <rdf:Bag>
         <rdf:li rdf:resource="http://identifiers.org/bigg.metabolite/3sala" />
         <rdf:li rdf:resource="http://identifiers.org/reactome/R-ALL-1614519" />
         <rdf:li rdf:resource="http://identifiers.org/kegg.compound/C00606" />
         <rdf:li rdf:resource="http://identifiers.org/chebi/CHEBI:11888" />
         <rdf:li rdf:resource="http://identifiers.org/chebi/CHEBI:11889" />
         <rdf:li rdf:resource="http://identifiers.org/chebi/CHEBI:16345" />
         <rdf:li rdf:resource="http://identifiers.org/chebi/CHEBI:1664" />
         <rdf:li rdf:resource="http://identifiers.org/chebi/CHEBI:21271" />
         <rdf:li rdf:resource="http://identifiers.org/chebi/CHEBI:224037" />
         <rdf:li rdf:resource="http://identifiers.org/chebi/CHEBI:41618" />
         <rdf:li rdf:resource="http://identifiers.org/chebi/CHEBI:41721" />
         <rdf:li rdf:resource="http://identifiers.org/chebi/CHEBI:61085" />
         <rdf:li rdf:resource="http://identifiers.org/chebi/CHEBI:8973" />
         <rdf:li rdf:resource="http://identifiers.org/hmdb/HMDB00996" />
         <rdf:li rdf:resource="http://identifiers.org/hmdb/HMDB60179" />
         <rdf:li rdf:resource="http://identifiers.org/biocyc/META:3-SULFINOALANINE" />
         <rdf:li rdf:resource="http://identifiers.org/metanetx.chemical/MNXM498" />
         <rdf:li rdf:resource="http://identifiers.org/seed.compound/cpd00467" />
        </rdf:Bag>
       </bqbiol:is>
      </rdf:Description>
     </rdf:RDF>
    </annotation>
   </species>
   <species metaid="M_asp__L_c"
       id="M_asp__L_c"
       name="L-Aspartate"
       compartment="c"
       hasOnlySubstanceUnits="false"
       boundaryCondition="false"
       constant="false"
       fbc:charge="-1"
       fbc:chemicalFormula="C4H6NO4">
    <annotation>
     <rdf:RDF xmlns:rdf="http://www.w3.org/1999/02/22-rdf-syntax-ns#"
         xmlns:bqbiol="http://biomodels.net/biology-qualifiers/">
      <rdf:Description rdf:about="#M_asp__L_c">
       <bqbiol:is>
        <rdf:Bag>
         <rdf:li rdf:resource="http://identifiers.org/bigg.metabolite/asp__L" />
         <rdf:li rdf:resource="http://identifiers.org/reactome/R-ALL-113553" />
         <rdf:li rdf:resource="http://identifiers.org/reactome/R-ALL-29448" />
         <rdf:li rdf:resource="http://identifiers.org/kegg.compound/C00049" />
         <rdf:li rdf:resource="http://identifiers.org/kegg.compound/C16433" />
         <rdf:li rdf:resource="http://identifiers.org/chebi/CHEBI:13085" />
         <rdf:li rdf:resource="http://identifiers.org/chebi/CHEBI:132943" />
         <rdf:li rdf:resource="http://identifiers.org/chebi/CHEBI:17053" />
         <rdf:li rdf:resource="http://identifiers.org/chebi/CHEBI:21244" />
         <rdf:li rdf:resource="http://identifiers.org/chebi/CHEBI:21247" />
         <rdf:li rdf:resource="http://identifiers.org/chebi/CHEBI:22659" />
         <rdf:li rdf:resource="http://identifiers.org/chebi/CHEBI:22660" />
         <rdf:li rdf:resource="http://identifiers.org/chebi/CHEBI:29991" />
         <rdf:li rdf:resource="http://identifiers.org/chebi/CHEBI:29992" />
         <rdf:li rdf:resource="http://identifiers.org/chebi/CHEBI:29993" />
         <rdf:li rdf:resource="http://identifiers.org/chebi/CHEBI:29995" />
         <rdf:li rdf:resource="http://identifiers.org/chebi/CHEBI:35391" />
         <rdf:li rdf:resource="http://identifiers.org/chebi/CHEBI:40853" />
         <rdf:li rdf:resource="http://identifiers.org/chebi/CHEBI:40900" />
         <rdf:li rdf:resource="http://identifiers.org/chebi/CHEBI:40913" />
         <rdf:li rdf:resource="http://identifiers.org/chebi/CHEBI:40942" />
         <rdf:li rdf:resource="http://identifiers.org/chebi/CHEBI:6193" />
         <rdf:li rdf:resource="http://identifiers.org/kegg.drug/D00013" />
         <rdf:li rdf:resource="http://identifiers.org/hmdb/HMDB00191" />
         <rdf:li rdf:resource="http://identifiers.org/hmdb/HMDB62186" />
         <rdf:li rdf:resource="http://identifiers.org/hmdb/HMDB62501" />
         <rdf:li rdf:resource="http://identifiers.org/biocyc/META:L-ASPARTATE" />
         <rdf:li rdf:resource="http://identifiers.org/metanetx.chemical/MNXM42" />
         <rdf:li rdf:resource="http://identifiers.org/seed.compound/cpd00041" />
         <rdf:li rdf:resource="http://identifiers.org/seed.compound/cpd19181" />
        </rdf:Bag>
       </bqbiol:is>
      </rdf:Description>
     </rdf:RDF>
    </annotation>
   </species>
   <species metaid="M_asp__L_m"
       id="M_asp__L_m"
       name="L-Aspartate"
       compartment="m"
       hasOnlySubstanceUnits="false"
       boundaryCondition="false"
       constant="false"
       fbc:charge="-1"
       fbc:chemicalFormula="C4H6NO4">
    <annotation>
     <rdf:RDF xmlns:rdf="http://www.w3.org/1999/02/22-rdf-syntax-ns#"
         xmlns:bqbiol="http://biomodels.net/biology-qualifiers/">
      <rdf:Description rdf:about="#M_asp__L_m">
       <bqbiol:is>
        <rdf:Bag>
         <rdf:li rdf:resource="http://identifiers.org/bigg.metabolite/asp__L" />
         <rdf:li rdf:resource="http://identifiers.org/reactome/R-ALL-113553" />
         <rdf:li rdf:resource="http://identifiers.org/reactome/R-ALL-29448" />
         <rdf:li rdf:resource="http://identifiers.org/kegg.compound/C00049" />
         <rdf:li rdf:resource="http://identifiers.org/kegg.compound/C16433" />
         <rdf:li rdf:resource="http://identifiers.org/chebi/CHEBI:13085" />
         <rdf:li rdf:resource="http://identifiers.org/chebi/CHEBI:132943" />
         <rdf:li rdf:resource="http://identifiers.org/chebi/CHEBI:17053" />
         <rdf:li rdf:resource="http://identifiers.org/chebi/CHEBI:21244" />
         <rdf:li rdf:resource="http://identifiers.org/chebi/CHEBI:21247" />
         <rdf:li rdf:resource="http://identifiers.org/chebi/CHEBI:22659" />
         <rdf:li rdf:resource="http://identifiers.org/chebi/CHEBI:22660" />
         <rdf:li rdf:resource="http://identifiers.org/chebi/CHEBI:29991" />
         <rdf:li rdf:resource="http://identifiers.org/chebi/CHEBI:29992" />
         <rdf:li rdf:resource="http://identifiers.org/chebi/CHEBI:29993" />
         <rdf:li rdf:resource="http://identifiers.org/chebi/CHEBI:29995" />
         <rdf:li rdf:resource="http://identifiers.org/chebi/CHEBI:35391" />
         <rdf:li rdf:resource="http://identifiers.org/chebi/CHEBI:40853" />
         <rdf:li rdf:resource="http://identifiers.org/chebi/CHEBI:40900" />
         <rdf:li rdf:resource="http://identifiers.org/chebi/CHEBI:40913" />
         <rdf:li rdf:resource="http://identifiers.org/chebi/CHEBI:40942" />
         <rdf:li rdf:resource="http://identifiers.org/chebi/CHEBI:6193" />
         <rdf:li rdf:resource="http://identifiers.org/kegg.drug/D00013" />
         <rdf:li rdf:resource="http://identifiers.org/hmdb/HMDB00191" />
         <rdf:li rdf:resource="http://identifiers.org/hmdb/HMDB62186" />
         <rdf:li rdf:resource="http://identifiers.org/hmdb/HMDB62501" />
         <rdf:li rdf:resource="http://identifiers.org/biocyc/META:L-ASPARTATE" />
         <rdf:li rdf:resource="http://identifiers.org/metanetx.chemical/MNXM42" />
         <rdf:li rdf:resource="http://identifiers.org/seed.compound/cpd00041" />
         <rdf:li rdf:resource="http://identifiers.org/seed.compound/cpd19181" />
        </rdf:Bag>
       </bqbiol:is>
      </rdf:Description>
     </rdf:RDF>
    </annotation>
   </species>
   <species metaid="M_hyptaur_c"
       id="M_hyptaur_c"
       name="Hypotaurine"
       compartment="c"
       hasOnlySubstanceUnits="false"
       boundaryCondition="false"
       constant="false"
       fbc:charge="0"
       fbc:chemicalFormula="C2H7NO2S">
    <annotation>
     <rdf:RDF xmlns:rdf="http://www.w3.org/1999/02/22-rdf-syntax-ns#"
         xmlns:bqbiol="http://biomodels.net/biology-qualifiers/">
      <rdf:Description rdf:about="#M_hyptaur_c">
       <bqbiol:is>
        <rdf:Bag>
         <rdf:li rdf:resource="http://identifiers.org/bigg.metabolite/hyptaur" />
         <rdf:li rdf:resource="http://identifiers.org/metanetx.chemical/MNXM91617" />
        </rdf:Bag>
       </bqbiol:is>
      </rdf:Description>
     </rdf:RDF>
    </annotation>
   </species>
   <species metaid="M_3snpyr_c"
       id="M_3snpyr_c"
       name="3-Sulfinopyruvate"
       compartment="c"
       hasOnlySubstanceUnits="false"
       boundaryCondition="false"
       constant="false"
       fbc:charge="-2"
       fbc:chemicalFormula="C3H2O5S">
    <annotation>
     <rdf:RDF xmlns:rdf="http://www.w3.org/1999/02/22-rdf-syntax-ns#"
         xmlns:bqbiol="http://biomodels.net/biology-qualifiers/">
      <rdf:Description rdf:about="#M_3snpyr_c">
       <bqbiol:is>
        <rdf:Bag>
         <rdf:li rdf:resource="http://identifiers.org/bigg.metabolite/3snpyr" />
         <rdf:li rdf:resource="http://identifiers.org/metanetx.chemical/MNXM162632" />
        </rdf:Bag>
       </bqbiol:is>
      </rdf:Description>
     </rdf:RDF>
    </annotation>
   </species>
   <species metaid="M_3snpyr_m"
       id="M_3snpyr_m"
       name="3-Sulfinopyruvate"
       compartment="m"
       hasOnlySubstanceUnits="false"
       boundaryCondition="false"
       constant="false"
       fbc:charge="-2"
       fbc:chemicalFormula="C3H2O5S">
    <annotation>
     <rdf:RDF xmlns:rdf="http://www.w3.org/1999/02/22-rdf-syntax-ns#"
         xmlns:bqbiol="http://biomodels.net/biology-qualifiers/">
      <rdf:Description rdf:about="#M_3snpyr_m">
       <bqbiol:is>
        <rdf:Bag>
         <rdf:li rdf:resource="http://identifiers.org/bigg.metabolite/3snpyr" />
         <rdf:li rdf:resource="http://identifiers.org/metanetx.chemical/MNXM162632" />
        </rdf:Bag>
       </bqbiol:is>
      </rdf:Description>
     </rdf:RDF>
    </annotation>
   </species>
   <species metaid="M_so3_c"
       id="M_so3_c"
       name="Sulfite"
       compartment="c"
       hasOnlySubstanceUnits="false"
       boundaryCondition="false"
       constant="false"
       fbc:charge="-2"
       fbc:chemicalFormula="O3S">
    <annotation>
     <rdf:RDF xmlns:rdf="http://www.w3.org/1999/02/22-rdf-syntax-ns#"
         xmlns:bqbiol="http://biomodels.net/biology-qualifiers/">
      <rdf:Description rdf:about="#M_so3_c">
       <bqbiol:is>
        <rdf:Bag>
         <rdf:li rdf:resource="http://identifiers.org/bigg.metabolite/so3" />
         <rdf:li rdf:resource="http://identifiers.org/kegg.compound/C00094" />
         <rdf:li rdf:resource="http://identifiers.org/kegg.compound/C11481" />
         <rdf:li rdf:resource="http://identifiers.org/chebi/CHEBI:13367" />
         <rdf:li rdf:resource="http://identifiers.org/chebi/CHEBI:15139" />
         <rdf:li rdf:resource="http://identifiers.org/chebi/CHEBI:17137" />
         <rdf:li rdf:resource="http://identifiers.org/chebi/CHEBI:17359" />
         <rdf:li rdf:resource="http://identifiers.org/chebi/CHEBI:26837" />
         <rdf:li rdf:resource="http://identifiers.org/chebi/CHEBI:29214" />
         <rdf:li rdf:resource="http://identifiers.org/chebi/CHEBI:33543" />
         <rdf:li rdf:resource="http://identifiers.org/chebi/CHEBI:45548" />
         <rdf:li rdf:resource="http://identifiers.org/chebi/CHEBI:48854" />
         <rdf:li rdf:resource="http://identifiers.org/chebi/CHEBI:5598" />
         <rdf:li rdf:resource="http://identifiers.org/chebi/CHEBI:9344" />
         <rdf:li rdf:resource="http://identifiers.org/hmdb/HMDB00240" />
         <rdf:li rdf:resource="http://identifiers.org/hmdb/HMDB01033" />
         <rdf:li rdf:resource="http://identifiers.org/hmdb/HMDB03008" />
         <rdf:li rdf:resource="http://identifiers.org/hmdb/HMDB34829" />
         <rdf:li rdf:resource="http://identifiers.org/biocyc/META:H2SO3" />
         <rdf:li rdf:resource="http://identifiers.org/biocyc/META:HSO3" />
         <rdf:li rdf:resource="http://identifiers.org/biocyc/META:SO3" />
         <rdf:li rdf:resource="http://identifiers.org/metanetx.chemical/MNXM105630" />
         <rdf:li rdf:resource="http://identifiers.org/seed.compound/cpd00081" />
        </rdf:Bag>
       </bqbiol:is>
      </rdf:Description>
     </rdf:RDF>
    </annotation>
   </species>
   <species metaid="M_pyr_m"
       id="M_pyr_m"
       name="Pyruvate"
       compartment="m"
       hasOnlySubstanceUnits="false"
       boundaryCondition="false"
       constant="false"
       fbc:charge="-1"
       fbc:chemicalFormula="C3H3O3">
    <annotation>
     <rdf:RDF xmlns:rdf="http://www.w3.org/1999/02/22-rdf-syntax-ns#"
         xmlns:bqbiol="http://biomodels.net/biology-qualifiers/">
      <rdf:Description rdf:about="#M_pyr_m">
       <bqbiol:is>
        <rdf:Bag>
         <rdf:li rdf:resource="http://identifiers.org/bigg.metabolite/pyr" />
         <rdf:li rdf:resource="http://identifiers.org/reactome/R-ALL-1130930" />
         <rdf:li rdf:resource="http://identifiers.org/reactome/R-ALL-113557" />
         <rdf:li rdf:resource="http://identifiers.org/reactome/R-ALL-29398" />
         <rdf:li rdf:resource="http://identifiers.org/reactome/R-ALL-389680" />
         <rdf:li rdf:resource="http://identifiers.org/reactome/R-ALL-5357717" />
         <rdf:li rdf:resource="http://identifiers.org/kegg.compound/C00022" />
         <rdf:li rdf:resource="http://identifiers.org/chebi/CHEBI:14987" />
         <rdf:li rdf:resource="http://identifiers.org/chebi/CHEBI:15361" />
         <rdf:li rdf:resource="http://identifiers.org/chebi/CHEBI:26462" />
         <rdf:li rdf:resource="http://identifiers.org/chebi/CHEBI:26466" />
         <rdf:li rdf:resource="http://identifiers.org/chebi/CHEBI:32816" />
         <rdf:li rdf:resource="http://identifiers.org/chebi/CHEBI:45253" />
         <rdf:li rdf:resource="http://identifiers.org/chebi/CHEBI:8685" />
         <rdf:li rdf:resource="http://identifiers.org/hmdb/HMDB00243" />
         <rdf:li rdf:resource="http://identifiers.org/lipidmaps/LMFA01060077" />
         <rdf:li rdf:resource="http://identifiers.org/biocyc/META:PYRUVATE" />
         <rdf:li rdf:resource="http://identifiers.org/metanetx.chemical/MNXM23" />
         <rdf:li rdf:resource="http://identifiers.org/seed.compound/cpd00020" />
        </rdf:Bag>
       </bqbiol:is>
      </rdf:Description>
     </rdf:RDF>
    </annotation>
   </species>
   <species metaid="M_so3_m"
       id="M_so3_m"
       name="Sulfite"
       compartment="m"
       hasOnlySubstanceUnits="false"
       boundaryCondition="false"
       constant="false"
       fbc:charge="-2"
       fbc:chemicalFormula="O3S">
    <annotation>
     <rdf:RDF xmlns:rdf="http://www.w3.org/1999/02/22-rdf-syntax-ns#"
         xmlns:bqbiol="http://biomodels.net/biology-qualifiers/">
      <rdf:Description rdf:about="#M_so3_m">
       <bqbiol:is>
        <rdf:Bag>
         <rdf:li rdf:resource="http://identifiers.org/bigg.metabolite/so3" />
         <rdf:li rdf:resource="http://identifiers.org/kegg.compound/C00094" />
         <rdf:li rdf:resource="http://identifiers.org/kegg.compound/C11481" />
         <rdf:li rdf:resource="http://identifiers.org/chebi/CHEBI:13367" />
         <rdf:li rdf:resource="http://identifiers.org/chebi/CHEBI:15139" />
         <rdf:li rdf:resource="http://identifiers.org/chebi/CHEBI:17137" />
         <rdf:li rdf:resource="http://identifiers.org/chebi/CHEBI:17359" />
         <rdf:li rdf:resource="http://identifiers.org/chebi/CHEBI:26837" />
         <rdf:li rdf:resource="http://identifiers.org/chebi/CHEBI:29214" />
         <rdf:li rdf:resource="http://identifiers.org/chebi/CHEBI:33543" />
         <rdf:li rdf:resource="http://identifiers.org/chebi/CHEBI:45548" />
         <rdf:li rdf:resource="http://identifiers.org/chebi/CHEBI:48854" />
         <rdf:li rdf:resource="http://identifiers.org/chebi/CHEBI:5598" />
         <rdf:li rdf:resource="http://identifiers.org/chebi/CHEBI:9344" />
         <rdf:li rdf:resource="http://identifiers.org/hmdb/HMDB00240" />
         <rdf:li rdf:resource="http://identifiers.org/hmdb/HMDB01033" />
         <rdf:li rdf:resource="http://identifiers.org/hmdb/HMDB03008" />
         <rdf:li rdf:resource="http://identifiers.org/hmdb/HMDB34829" />
         <rdf:li rdf:resource="http://identifiers.org/biocyc/META:H2SO3" />
         <rdf:li rdf:resource="http://identifiers.org/biocyc/META:HSO3" />
         <rdf:li rdf:resource="http://identifiers.org/biocyc/META:SO3" />
         <rdf:li rdf:resource="http://identifiers.org/metanetx.chemical/MNXM105630" />
         <rdf:li rdf:resource="http://identifiers.org/seed.compound/cpd00081" />
        </rdf:Bag>
       </bqbiol:is>
      </rdf:Description>
     </rdf:RDF>
    </annotation>
   </species>
   <species metaid="M_adrnl_c"
       id="M_adrnl_c"
       name="Adrenaline"
       compartment="c"
       hasOnlySubstanceUnits="false"
       boundaryCondition="false"
       constant="false"
       fbc:charge="1"
       fbc:chemicalFormula="C9H14NO3">
    <annotation>
     <rdf:RDF xmlns:rdf="http://www.w3.org/1999/02/22-rdf-syntax-ns#"
         xmlns:bqbiol="http://biomodels.net/biology-qualifiers/">
      <rdf:Description rdf:about="#M_adrnl_c">
       <bqbiol:is>
        <rdf:Bag>
         <rdf:li rdf:resource="http://identifiers.org/bigg.metabolite/adrnl" />
         <rdf:li rdf:resource="http://identifiers.org/metanetx.chemical/MNXM162647" />
        </rdf:Bag>
       </bqbiol:is>
      </rdf:Description>
     </rdf:RDF>
    </annotation>
   </species>
   <species metaid="M_mma_c"
       id="M_mma_c"
       name="Methylammonium"
       compartment="c"
       hasOnlySubstanceUnits="false"
       boundaryCondition="false"
       constant="false"
       fbc:charge="1"
       fbc:chemicalFormula="C1H6N">
    <annotation>
     <rdf:RDF xmlns:rdf="http://www.w3.org/1999/02/22-rdf-syntax-ns#"
         xmlns:bqbiol="http://biomodels.net/biology-qualifiers/">
      <rdf:Description rdf:about="#M_mma_c">
       <bqbiol:is>
        <rdf:Bag>
         <rdf:li rdf:resource="http://identifiers.org/bigg.metabolite/mma" />
         <rdf:li rdf:resource="http://identifiers.org/reactome/R-ALL-2161177" />
         <rdf:li rdf:resource="http://identifiers.org/kegg.compound/C00218" />
         <rdf:li rdf:resource="http://identifiers.org/chebi/CHEBI:14595" />
         <rdf:li rdf:resource="http://identifiers.org/chebi/CHEBI:16830" />
         <rdf:li rdf:resource="http://identifiers.org/chebi/CHEBI:25402" />
         <rdf:li rdf:resource="http://identifiers.org/chebi/CHEBI:44374" />
         <rdf:li rdf:resource="http://identifiers.org/chebi/CHEBI:57913" />
         <rdf:li rdf:resource="http://identifiers.org/chebi/CHEBI:59338" />
         <rdf:li rdf:resource="http://identifiers.org/chebi/CHEBI:6864" />
         <rdf:li rdf:resource="http://identifiers.org/hmdb/HMDB00164" />
         <rdf:li rdf:resource="http://identifiers.org/hmdb/HMDB02983" />
         <rdf:li rdf:resource="http://identifiers.org/hmdb/HMDB60291" />
         <rdf:li rdf:resource="http://identifiers.org/biocyc/META:METHYLAMINE" />
         <rdf:li rdf:resource="http://identifiers.org/metanetx.chemical/MNXM255" />
         <rdf:li rdf:resource="http://identifiers.org/seed.compound/cpd00187" />
        </rdf:Bag>
       </bqbiol:is>
      </rdf:Description>
     </rdf:RDF>
    </annotation>
   </species>
   <species metaid="M_nrpphr_c"
       id="M_nrpphr_c"
       name="Norepinephrine"
       compartment="c"
       hasOnlySubstanceUnits="false"
       boundaryCondition="false"
       constant="false"
       fbc:charge="1"
       fbc:chemicalFormula="C8H12NO3">
    <annotation>
     <rdf:RDF xmlns:rdf="http://www.w3.org/1999/02/22-rdf-syntax-ns#"
         xmlns:bqbiol="http://biomodels.net/biology-qualifiers/">
      <rdf:Description rdf:about="#M_nrpphr_c">
       <bqbiol:is>
        <rdf:Bag>
         <rdf:li rdf:resource="http://identifiers.org/bigg.metabolite/nrpphr" />
         <rdf:li rdf:resource="http://identifiers.org/reactome/R-ALL-209789" />
         <rdf:li rdf:resource="http://identifiers.org/reactome/R-ALL-351597" />
         <rdf:li rdf:resource="http://identifiers.org/reactome/R-ALL-374935" />
         <rdf:li rdf:resource="http://identifiers.org/kegg.compound/C00547" />
         <rdf:li rdf:resource="http://identifiers.org/chebi/CHEBI:1" />
         <rdf:li rdf:resource="http://identifiers.org/chebi/CHEBI:14668" />
         <rdf:li rdf:resource="http://identifiers.org/chebi/CHEBI:18357" />
         <rdf:li rdf:resource="http://identifiers.org/chebi/CHEBI:25592" />
         <rdf:li rdf:resource="http://identifiers.org/chebi/CHEBI:258884" />
         <rdf:li rdf:resource="http://identifiers.org/chebi/CHEBI:33569" />
         <rdf:li rdf:resource="http://identifiers.org/chebi/CHEBI:43725" />
         <rdf:li rdf:resource="http://identifiers.org/chebi/CHEBI:72587" />
         <rdf:li rdf:resource="http://identifiers.org/kegg.drug/D00076" />
         <rdf:li rdf:resource="http://identifiers.org/hmdb/HMDB00216" />
         <rdf:li rdf:resource="http://identifiers.org/hmdb/HMDB37685" />
         <rdf:li rdf:resource="http://identifiers.org/biocyc/META:NOREPINEPHRINE" />
         <rdf:li rdf:resource="http://identifiers.org/metanetx.chemical/MNXM31869" />
         <rdf:li rdf:resource="http://identifiers.org/seed.compound/cpd00429" />
        </rdf:Bag>
       </bqbiol:is>
      </rdf:Description>
     </rdf:RDF>
    </annotation>
   </species>
   <species metaid="M_4abut_c"
       id="M_4abut_c"
       name="4-Aminobutanoate"
       compartment="c"
       hasOnlySubstanceUnits="false"
       boundaryCondition="false"
       constant="false"
       fbc:charge="0"
       fbc:chemicalFormula="C4H9NO2">
    <annotation>
     <rdf:RDF xmlns:rdf="http://www.w3.org/1999/02/22-rdf-syntax-ns#"
         xmlns:bqbiol="http://biomodels.net/biology-qualifiers/">
      <rdf:Description rdf:about="#M_4abut_c">
       <bqbiol:is>
        <rdf:Bag>
         <rdf:li rdf:resource="http://identifiers.org/bigg.metabolite/4abut" />
         <rdf:li rdf:resource="http://identifiers.org/reactome/R-ALL-352003" />
         <rdf:li rdf:resource="http://identifiers.org/reactome/R-ALL-352011" />
         <rdf:li rdf:resource="http://identifiers.org/reactome/R-ALL-428571" />
         <rdf:li rdf:resource="http://identifiers.org/reactome/R-ALL-916850" />
         <rdf:li rdf:resource="http://identifiers.org/kegg.compound/C00334" />
         <rdf:li rdf:resource="http://identifiers.org/chebi/CHEBI:11961" />
         <rdf:li rdf:resource="http://identifiers.org/chebi/CHEBI:16865" />
         <rdf:li rdf:resource="http://identifiers.org/chebi/CHEBI:1786" />
         <rdf:li rdf:resource="http://identifiers.org/chebi/CHEBI:193777" />
         <rdf:li rdf:resource="http://identifiers.org/chebi/CHEBI:20317" />
         <rdf:li rdf:resource="http://identifiers.org/chebi/CHEBI:20318" />
         <rdf:li rdf:resource="http://identifiers.org/chebi/CHEBI:30566" />
         <rdf:li rdf:resource="http://identifiers.org/chebi/CHEBI:40483" />
         <rdf:li rdf:resource="http://identifiers.org/chebi/CHEBI:59888" />
         <rdf:li rdf:resource="http://identifiers.org/kegg.drug/D00058" />
         <rdf:li rdf:resource="http://identifiers.org/hmdb/HMDB00112" />
         <rdf:li rdf:resource="http://identifiers.org/lipidmaps/LMFA01100039" />
         <rdf:li rdf:resource="http://identifiers.org/biocyc/META:4-AMINO-BUTYRATE" />
         <rdf:li rdf:resource="http://identifiers.org/metanetx.chemical/MNXM192" />
         <rdf:li rdf:resource="http://identifiers.org/seed.compound/cpd00281" />
        </rdf:Bag>
       </bqbiol:is>
      </rdf:Description>
     </rdf:RDF>
    </annotation>
   </species>
   <species metaid="M_4abut_m"
       id="M_4abut_m"
       name="4-Aminobutanoate"
       compartment="m"
       hasOnlySubstanceUnits="false"
       boundaryCondition="false"
       constant="false"
       fbc:charge="0"
       fbc:chemicalFormula="C4H9NO2">
    <annotation>
     <rdf:RDF xmlns:rdf="http://www.w3.org/1999/02/22-rdf-syntax-ns#"
         xmlns:bqbiol="http://biomodels.net/biology-qualifiers/">
      <rdf:Description rdf:about="#M_4abut_m">
       <bqbiol:is>
        <rdf:Bag>
         <rdf:li rdf:resource="http://identifiers.org/bigg.metabolite/4abut" />
         <rdf:li rdf:resource="http://identifiers.org/reactome/R-ALL-352003" />
         <rdf:li rdf:resource="http://identifiers.org/reactome/R-ALL-352011" />
         <rdf:li rdf:resource="http://identifiers.org/reactome/R-ALL-428571" />
         <rdf:li rdf:resource="http://identifiers.org/reactome/R-ALL-916850" />
         <rdf:li rdf:resource="http://identifiers.org/kegg.compound/C00334" />
         <rdf:li rdf:resource="http://identifiers.org/chebi/CHEBI:11961" />
         <rdf:li rdf:resource="http://identifiers.org/chebi/CHEBI:16865" />
         <rdf:li rdf:resource="http://identifiers.org/chebi/CHEBI:1786" />
         <rdf:li rdf:resource="http://identifiers.org/chebi/CHEBI:193777" />
         <rdf:li rdf:resource="http://identifiers.org/chebi/CHEBI:20317" />
         <rdf:li rdf:resource="http://identifiers.org/chebi/CHEBI:20318" />
         <rdf:li rdf:resource="http://identifiers.org/chebi/CHEBI:30566" />
         <rdf:li rdf:resource="http://identifiers.org/chebi/CHEBI:40483" />
         <rdf:li rdf:resource="http://identifiers.org/chebi/CHEBI:59888" />
         <rdf:li rdf:resource="http://identifiers.org/kegg.drug/D00058" />
         <rdf:li rdf:resource="http://identifiers.org/hmdb/HMDB00112" />
         <rdf:li rdf:resource="http://identifiers.org/lipidmaps/LMFA01100039" />
         <rdf:li rdf:resource="http://identifiers.org/biocyc/META:4-AMINO-BUTYRATE" />
         <rdf:li rdf:resource="http://identifiers.org/metanetx.chemical/MNXM192" />
         <rdf:li rdf:resource="http://identifiers.org/seed.compound/cpd00281" />
        </rdf:Bag>
       </bqbiol:is>
      </rdf:Description>
     </rdf:RDF>
    </annotation>
   </species>
   <species metaid="M_coucoa_m"
       id="M_coucoa_m"
       name="P-Coumaroyl Coenzyme A"
       compartment="m"
       hasOnlySubstanceUnits="false"
       boundaryCondition="false"
       constant="false"
       fbc:charge="-4"
       fbc:chemicalFormula="C30H38N7O18P3S1">
    <annotation>
     <rdf:RDF xmlns:rdf="http://www.w3.org/1999/02/22-rdf-syntax-ns#"
         xmlns:bqbiol="http://biomodels.net/biology-qualifiers/">
      <rdf:Description rdf:about="#M_coucoa_m">
       <bqbiol:is>
        <rdf:Bag>
         <rdf:li rdf:resource="http://identifiers.org/bigg.metabolite/coucoa" />
         <rdf:li rdf:resource="http://identifiers.org/kegg.compound/C00223" />
         <rdf:li rdf:resource="http://identifiers.org/chebi/CHEBI:11979" />
         <rdf:li rdf:resource="http://identifiers.org/chebi/CHEBI:15499" />
         <rdf:li rdf:resource="http://identifiers.org/chebi/CHEBI:1813" />
         <rdf:li rdf:resource="http://identifiers.org/chebi/CHEBI:20349" />
         <rdf:li rdf:resource="http://identifiers.org/chebi/CHEBI:57355" />
         <rdf:li rdf:resource="http://identifiers.org/chebi/CHEBI:85008" />
         <rdf:li rdf:resource="http://identifiers.org/chebi/CHEBI:85531" />
         <rdf:li rdf:resource="http://identifiers.org/hmdb/HMDB60153" />
         <rdf:li rdf:resource="http://identifiers.org/lipidmaps/LMFA07050265" />
         <rdf:li rdf:resource="http://identifiers.org/biocyc/META:P-COUMAROYL-COA" />
         <rdf:li rdf:resource="http://identifiers.org/metanetx.chemical/MNXM264" />
         <rdf:li rdf:resource="http://identifiers.org/seed.compound/cpd00192" />
         <rdf:li rdf:resource="http://identifiers.org/seed.compound/cpd28722" />
        </rdf:Bag>
       </bqbiol:is>
      </rdf:Description>
     </rdf:RDF>
    </annotation>
   </species>
   <species metaid="M_4hbzcoa_m"
       id="M_4hbzcoa_m"
       name="4-Hydroxybenzoyl Coenzyme A"
       compartment="m"
       hasOnlySubstanceUnits="false"
       boundaryCondition="false"
       constant="false"
       fbc:charge="-4"
       fbc:chemicalFormula="C28H36N7O18P3S">
    <annotation>
     <rdf:RDF xmlns:rdf="http://www.w3.org/1999/02/22-rdf-syntax-ns#"
         xmlns:bqbiol="http://biomodels.net/biology-qualifiers/">
      <rdf:Description rdf:about="#M_4hbzcoa_m">
       <bqbiol:is>
        <rdf:Bag>
         <rdf:li rdf:resource="http://identifiers.org/bigg.metabolite/4hbzcoa" />
         <rdf:li rdf:resource="http://identifiers.org/kegg.compound/C02949" />
         <rdf:li rdf:resource="http://identifiers.org/chebi/CHEBI:12004" />
         <rdf:li rdf:resource="http://identifiers.org/chebi/CHEBI:12005" />
         <rdf:li rdf:resource="http://identifiers.org/chebi/CHEBI:15500" />
         <rdf:li rdf:resource="http://identifiers.org/chebi/CHEBI:1859" />
         <rdf:li rdf:resource="http://identifiers.org/chebi/CHEBI:20399" />
         <rdf:li rdf:resource="http://identifiers.org/chebi/CHEBI:40998" />
         <rdf:li rdf:resource="http://identifiers.org/chebi/CHEBI:57356" />
         <rdf:li rdf:resource="http://identifiers.org/hmdb/HMDB06467" />
         <rdf:li rdf:resource="http://identifiers.org/hmdb/HMDB60140" />
         <rdf:li rdf:resource="http://identifiers.org/biocyc/META:CPD-201" />
         <rdf:li rdf:resource="http://identifiers.org/metanetx.chemical/MNXM739" />
         <rdf:li rdf:resource="http://identifiers.org/seed.compound/cpd01892" />
         <rdf:li rdf:resource="http://identifiers.org/seed.compound/cpd16876" />
        </rdf:Bag>
       </bqbiol:is>
      </rdf:Description>
     </rdf:RDF>
    </annotation>
   </species>
   <species metaid="M_accoa_m"
       id="M_accoa_m"
       name="Acetyl Coenzyme A"
       compartment="m"
       hasOnlySubstanceUnits="false"
       boundaryCondition="false"
       constant="false"
       fbc:charge="-4"
       fbc:chemicalFormula="C23H34N7O17P3S">
    <annotation>
     <rdf:RDF xmlns:rdf="http://www.w3.org/1999/02/22-rdf-syntax-ns#"
         xmlns:bqbiol="http://biomodels.net/biology-qualifiers/">
      <rdf:Description rdf:about="#M_accoa_m">
       <bqbiol:is>
        <rdf:Bag>
         <rdf:li rdf:resource="http://identifiers.org/bigg.metabolite/accoa" />
         <rdf:li rdf:resource="http://identifiers.org/reactome/R-ALL-113559" />
         <rdf:li rdf:resource="http://identifiers.org/reactome/R-ALL-113560" />
         <rdf:li rdf:resource="http://identifiers.org/reactome/R-ALL-353123" />
         <rdf:li rdf:resource="http://identifiers.org/reactome/R-ALL-727753" />
         <rdf:li rdf:resource="http://identifiers.org/reactome/R-ALL-76183" />
         <rdf:li rdf:resource="http://identifiers.org/kegg.compound/C00024" />
         <rdf:li rdf:resource="http://identifiers.org/chebi/CHEBI:13712" />
         <rdf:li rdf:resource="http://identifiers.org/chebi/CHEBI:15351" />
         <rdf:li rdf:resource="http://identifiers.org/chebi/CHEBI:22192" />
         <rdf:li rdf:resource="http://identifiers.org/chebi/CHEBI:2408" />
         <rdf:li rdf:resource="http://identifiers.org/chebi/CHEBI:40470" />
         <rdf:li rdf:resource="http://identifiers.org/chebi/CHEBI:57288" />
         <rdf:li rdf:resource="http://identifiers.org/hmdb/HMDB01206" />
         <rdf:li rdf:resource="http://identifiers.org/lipidmaps/LMFA07050029" />
         <rdf:li rdf:resource="http://identifiers.org/lipidmaps/LMFA07050281" />
         <rdf:li rdf:resource="http://identifiers.org/biocyc/META:ACETYL-COA" />
         <rdf:li rdf:resource="http://identifiers.org/metanetx.chemical/MNXM21" />
         <rdf:li rdf:resource="http://identifiers.org/seed.compound/cpd00022" />
        </rdf:Bag>
       </bqbiol:is>
      </rdf:Description>
     </rdf:RDF>
    </annotation>
   </species>
   <species metaid="M_4hbz_m"
       id="M_4hbz_m"
       name="4-Hydroxybenzoate"
       compartment="m"
       hasOnlySubstanceUnits="false"
       boundaryCondition="false"
       constant="false"
       fbc:charge="-1"
       fbc:chemicalFormula="C7H5O3">
    <annotation>
     <rdf:RDF xmlns:rdf="http://www.w3.org/1999/02/22-rdf-syntax-ns#"
         xmlns:bqbiol="http://biomodels.net/biology-qualifiers/">
      <rdf:Description rdf:about="#M_4hbz_m">
       <bqbiol:is>
        <rdf:Bag>
         <rdf:li rdf:resource="http://identifiers.org/bigg.metabolite/4hbz" />
         <rdf:li rdf:resource="http://identifiers.org/reactome/R-ALL-2162213" />
         <rdf:li rdf:resource="http://identifiers.org/kegg.compound/C00156" />
         <rdf:li rdf:resource="http://identifiers.org/chebi/CHEBI:12003" />
         <rdf:li rdf:resource="http://identifiers.org/chebi/CHEBI:17879" />
         <rdf:li rdf:resource="http://identifiers.org/chebi/CHEBI:1858" />
         <rdf:li rdf:resource="http://identifiers.org/chebi/CHEBI:20397" />
         <rdf:li rdf:resource="http://identifiers.org/chebi/CHEBI:20398" />
         <rdf:li rdf:resource="http://identifiers.org/chebi/CHEBI:30763" />
         <rdf:li rdf:resource="http://identifiers.org/chebi/CHEBI:44949" />
         <rdf:li rdf:resource="http://identifiers.org/hmdb/HMDB00500" />
         <rdf:li rdf:resource="http://identifiers.org/biocyc/META:4-hydroxybenzoate" />
         <rdf:li rdf:resource="http://identifiers.org/metanetx.chemical/MNXM164" />
         <rdf:li rdf:resource="http://identifiers.org/seed.compound/cpd00136" />
        </rdf:Bag>
       </bqbiol:is>
      </rdf:Description>
     </rdf:RDF>
    </annotation>
   </species>
   <species metaid="M_4hdebrisoquine_e"
       id="M_4hdebrisoquine_e"
       name="4-Hydroxy Debrisoquine"
       compartment="e"
       hasOnlySubstanceUnits="false"
       boundaryCondition="false"
       constant="false"
       fbc:charge="1"
       fbc:chemicalFormula="C10H14N3O">
    <annotation>
     <rdf:RDF xmlns:rdf="http://www.w3.org/1999/02/22-rdf-syntax-ns#"
         xmlns:bqbiol="http://biomodels.net/biology-qualifiers/">
      <rdf:Description rdf:about="#M_4hdebrisoquine_e">
       <bqbiol:is>
        <rdf:Bag>
         <rdf:li rdf:resource="http://identifiers.org/bigg.metabolite/4hdebrisoquine" />
         <rdf:li rdf:resource="http://identifiers.org/metanetx.chemical/MNXM10135" />
        </rdf:Bag>
       </bqbiol:is>
      </rdf:Description>
     </rdf:RDF>
    </annotation>
   </species>
   <species metaid="M_4hdebrisoquine_c"
       id="M_4hdebrisoquine_c"
       name="4-Hydroxy Debrisoquine"
       compartment="c"
       hasOnlySubstanceUnits="false"
       boundaryCondition="false"
       constant="false"
       fbc:charge="1"
       fbc:chemicalFormula="C10H14N3O">
    <annotation>
     <rdf:RDF xmlns:rdf="http://www.w3.org/1999/02/22-rdf-syntax-ns#"
         xmlns:bqbiol="http://biomodels.net/biology-qualifiers/">
      <rdf:Description rdf:about="#M_4hdebrisoquine_c">
       <bqbiol:is>
        <rdf:Bag>
         <rdf:li rdf:resource="http://identifiers.org/bigg.metabolite/4hdebrisoquine" />
         <rdf:li rdf:resource="http://identifiers.org/metanetx.chemical/MNXM10135" />
        </rdf:Bag>
       </bqbiol:is>
      </rdf:Description>
     </rdf:RDF>
    </annotation>
   </species>
   <species metaid="M_4hglusa_m"
       id="M_4hglusa_m"
       name="L-4-Hydroxyglutamic Semialdehyde"
       compartment="m"
       hasOnlySubstanceUnits="false"
       boundaryCondition="false"
       constant="false"
       fbc:charge="0"
       fbc:chemicalFormula="C5H9NO4">
    <annotation>
     <rdf:RDF xmlns:rdf="http://www.w3.org/1999/02/22-rdf-syntax-ns#"
         xmlns:bqbiol="http://biomodels.net/biology-qualifiers/">
      <rdf:Description rdf:about="#M_4hglusa_m">
       <bqbiol:is>
        <rdf:Bag>
         <rdf:li rdf:resource="http://identifiers.org/bigg.metabolite/4hglusa" />
         <rdf:li rdf:resource="http://identifiers.org/kegg.compound/C05938" />
         <rdf:li rdf:resource="http://identifiers.org/chebi/CHEBI:21213" />
         <rdf:li rdf:resource="http://identifiers.org/chebi/CHEBI:27809" />
         <rdf:li rdf:resource="http://identifiers.org/chebi/CHEBI:6169" />
         <rdf:li rdf:resource="http://identifiers.org/chebi/CHEBI:62637" />
         <rdf:li rdf:resource="http://identifiers.org/hmdb/HMDB06556" />
         <rdf:li rdf:resource="http://identifiers.org/biocyc/META:L-4-HYDROXYGLUTAMATE_SEMIALDEHYDE" />
         <rdf:li rdf:resource="http://identifiers.org/metanetx.chemical/MNXM2687" />
         <rdf:li rdf:resource="http://identifiers.org/seed.compound/cpd03530" />
        </rdf:Bag>
       </bqbiol:is>
      </rdf:Description>
     </rdf:RDF>
    </annotation>
   </species>
   <species metaid="M_e4hglu_m"
       id="M_e4hglu_m"
       name="Erythro-4-Hydroxy-L-Glutamate"
       compartment="m"
       hasOnlySubstanceUnits="false"
       boundaryCondition="false"
       constant="false"
       fbc:charge="-1"
       fbc:chemicalFormula="C5H8NO5">
    <annotation>
     <rdf:RDF xmlns:rdf="http://www.w3.org/1999/02/22-rdf-syntax-ns#"
         xmlns:bqbiol="http://biomodels.net/biology-qualifiers/">
      <rdf:Description rdf:about="#M_e4hglu_m">
       <bqbiol:is>
        <rdf:Bag>
         <rdf:li rdf:resource="http://identifiers.org/bigg.metabolite/e4hglu" />
         <rdf:li rdf:resource="http://identifiers.org/kegg.compound/C05947" />
         <rdf:li rdf:resource="http://identifiers.org/chebi/CHEBI:21285" />
         <rdf:li rdf:resource="http://identifiers.org/chebi/CHEBI:6331" />
         <rdf:li rdf:resource="http://identifiers.org/hmdb/HMDB62752" />
         <rdf:li rdf:resource="http://identifiers.org/biocyc/META:L-ERYTHRO-4-HYDROXY-GLUTAMATE" />
         <rdf:li rdf:resource="http://identifiers.org/metanetx.chemical/MNXM923" />
         <rdf:li rdf:resource="http://identifiers.org/seed.compound/cpd19042" />
        </rdf:Bag>
       </bqbiol:is>
      </rdf:Description>
     </rdf:RDF>
    </annotation>
   </species>
   <species metaid="M_4hoxpacd_c"
       id="M_4hoxpacd_c"
       name="(4-Hydroxyphenyl)Acetaldehyde"
       compartment="c"
       hasOnlySubstanceUnits="false"
       boundaryCondition="false"
       constant="false"
       fbc:charge="0"
       fbc:chemicalFormula="C8H8O2">
    <annotation>
     <rdf:RDF xmlns:rdf="http://www.w3.org/1999/02/22-rdf-syntax-ns#"
         xmlns:bqbiol="http://biomodels.net/biology-qualifiers/">
      <rdf:Description rdf:about="#M_4hoxpacd_c">
       <bqbiol:is>
        <rdf:Bag>
         <rdf:li rdf:resource="http://identifiers.org/bigg.metabolite/4hoxpacd" />
         <rdf:li rdf:resource="http://identifiers.org/reactome/R-ALL-500608" />
         <rdf:li rdf:resource="http://identifiers.org/reactome/R-ALL-5696178" />
         <rdf:li rdf:resource="http://identifiers.org/kegg.compound/C03765" />
         <rdf:li rdf:resource="http://identifiers.org/chebi/CHEBI:10899" />
         <rdf:li rdf:resource="http://identifiers.org/chebi/CHEBI:12012" />
         <rdf:li rdf:resource="http://identifiers.org/chebi/CHEBI:15621" />
         <rdf:li rdf:resource="http://identifiers.org/chebi/CHEBI:1872" />
         <rdf:li rdf:resource="http://identifiers.org/chebi/CHEBI:20417" />
         <rdf:li rdf:resource="http://identifiers.org/hmdb/HMDB03767" />
         <rdf:li rdf:resource="http://identifiers.org/biocyc/META:HYDRPHENYLAC-CPD" />
         <rdf:li rdf:resource="http://identifiers.org/metanetx.chemical/MNXM479" />
         <rdf:li rdf:resource="http://identifiers.org/seed.compound/cpd02361" />
        </rdf:Bag>
       </bqbiol:is>
      </rdf:Description>
     </rdf:RDF>
    </annotation>
   </species>
   <species metaid="M_4hphac_c"
       id="M_4hphac_c"
       name="4-Hydroxyphenylacetate"
       compartment="c"
       hasOnlySubstanceUnits="false"
       boundaryCondition="false"
       constant="false"
       fbc:charge="-1"
       fbc:chemicalFormula="C8H7O3">
    <annotation>
     <rdf:RDF xmlns:rdf="http://www.w3.org/1999/02/22-rdf-syntax-ns#"
         xmlns:bqbiol="http://biomodels.net/biology-qualifiers/">
      <rdf:Description rdf:about="#M_4hphac_c">
       <bqbiol:is>
        <rdf:Bag>
         <rdf:li rdf:resource="http://identifiers.org/bigg.metabolite/4hphac" />
         <rdf:li rdf:resource="http://identifiers.org/kegg.compound/C13636" />
         <rdf:li rdf:resource="http://identifiers.org/chebi/CHEBI:31128" />
         <rdf:li rdf:resource="http://identifiers.org/hmdb/HMDB60390" />
         <rdf:li rdf:resource="http://identifiers.org/metanetx.chemical/MNXM3863" />
         <rdf:li rdf:resource="http://identifiers.org/seed.compound/cpd19151" />
        </rdf:Bag>
       </bqbiol:is>
      </rdf:Description>
     </rdf:RDF>
    </annotation>
   </species>
   <species metaid="M_4mop_c"
       id="M_4mop_c"
       name="4-Methyl-2-Oxopentanoate"
       compartment="c"
       hasOnlySubstanceUnits="false"
       boundaryCondition="false"
       constant="false"
       fbc:charge="-1"
       fbc:chemicalFormula="C6H9O3">
    <annotation>
     <rdf:RDF xmlns:rdf="http://www.w3.org/1999/02/22-rdf-syntax-ns#"
         xmlns:bqbiol="http://biomodels.net/biology-qualifiers/">
      <rdf:Description rdf:about="#M_4mop_c">
       <bqbiol:is>
        <rdf:Bag>
         <rdf:li rdf:resource="http://identifiers.org/bigg.metabolite/4mop" />
         <rdf:li rdf:resource="http://identifiers.org/kegg.compound/C00233" />
         <rdf:li rdf:resource="http://identifiers.org/chebi/CHEBI:12020" />
         <rdf:li rdf:resource="http://identifiers.org/chebi/CHEBI:17865" />
         <rdf:li rdf:resource="http://identifiers.org/chebi/CHEBI:1891" />
         <rdf:li rdf:resource="http://identifiers.org/chebi/CHEBI:20438" />
         <rdf:li rdf:resource="http://identifiers.org/chebi/CHEBI:41619" />
         <rdf:li rdf:resource="http://identifiers.org/chebi/CHEBI:48430" />
         <rdf:li rdf:resource="http://identifiers.org/hmdb/HMDB00695" />
         <rdf:li rdf:resource="http://identifiers.org/hmdb/HMDB00762" />
         <rdf:li rdf:resource="http://identifiers.org/biocyc/META:2K-4CH3-PENTANOATE" />
         <rdf:li rdf:resource="http://identifiers.org/metanetx.chemical/MNXM404" />
         <rdf:li rdf:resource="http://identifiers.org/seed.compound/cpd00200" />
        </rdf:Bag>
       </bqbiol:is>
      </rdf:Description>
     </rdf:RDF>
    </annotation>
   </species>
   <species metaid="M_4mop_m"
       id="M_4mop_m"
       name="4-Methyl-2-Oxopentanoate"
       compartment="m"
       hasOnlySubstanceUnits="false"
       boundaryCondition="false"
       constant="false"
       fbc:charge="-1"
       fbc:chemicalFormula="C6H9O3">
    <annotation>
     <rdf:RDF xmlns:rdf="http://www.w3.org/1999/02/22-rdf-syntax-ns#"
         xmlns:bqbiol="http://biomodels.net/biology-qualifiers/">
      <rdf:Description rdf:about="#M_4mop_m">
       <bqbiol:is>
        <rdf:Bag>
         <rdf:li rdf:resource="http://identifiers.org/bigg.metabolite/4mop" />
         <rdf:li rdf:resource="http://identifiers.org/kegg.compound/C00233" />
         <rdf:li rdf:resource="http://identifiers.org/chebi/CHEBI:12020" />
         <rdf:li rdf:resource="http://identifiers.org/chebi/CHEBI:17865" />
         <rdf:li rdf:resource="http://identifiers.org/chebi/CHEBI:1891" />
         <rdf:li rdf:resource="http://identifiers.org/chebi/CHEBI:20438" />
         <rdf:li rdf:resource="http://identifiers.org/chebi/CHEBI:41619" />
         <rdf:li rdf:resource="http://identifiers.org/chebi/CHEBI:48430" />
         <rdf:li rdf:resource="http://identifiers.org/hmdb/HMDB00695" />
         <rdf:li rdf:resource="http://identifiers.org/hmdb/HMDB00762" />
         <rdf:li rdf:resource="http://identifiers.org/biocyc/META:2K-4CH3-PENTANOATE" />
         <rdf:li rdf:resource="http://identifiers.org/metanetx.chemical/MNXM404" />
         <rdf:li rdf:resource="http://identifiers.org/seed.compound/cpd00200" />
        </rdf:Bag>
       </bqbiol:is>
      </rdf:Description>
     </rdf:RDF>
    </annotation>
   </species>
   <species metaid="M_4mptnl_c"
       id="M_4mptnl_c"
       name="4-Methylpentanal"
       compartment="c"
       hasOnlySubstanceUnits="false"
       boundaryCondition="false"
       constant="false"
       fbc:charge="0"
       fbc:chemicalFormula="C6H12O">
    <annotation>
     <rdf:RDF xmlns:rdf="http://www.w3.org/1999/02/22-rdf-syntax-ns#"
         xmlns:bqbiol="http://biomodels.net/biology-qualifiers/">
      <rdf:Description rdf:about="#M_4mptnl_c">
       <bqbiol:is>
        <rdf:Bag>
         <rdf:li rdf:resource="http://identifiers.org/bigg.metabolite/4mptnl" />
         <rdf:li rdf:resource="http://identifiers.org/metanetx.chemical/MNXM162907" />
        </rdf:Bag>
       </bqbiol:is>
      </rdf:Description>
     </rdf:RDF>
    </annotation>
   </species>
   <species metaid="M_4mptnl_e"
       id="M_4mptnl_e"
       name="4-Methylpentanal"
       compartment="e"
       hasOnlySubstanceUnits="false"
       boundaryCondition="false"
       constant="false"
       fbc:charge="0"
       fbc:chemicalFormula="C6H12O">
    <annotation>
     <rdf:RDF xmlns:rdf="http://www.w3.org/1999/02/22-rdf-syntax-ns#"
         xmlns:bqbiol="http://biomodels.net/biology-qualifiers/">
      <rdf:Description rdf:about="#M_4mptnl_e">
       <bqbiol:is>
        <rdf:Bag>
         <rdf:li rdf:resource="http://identifiers.org/bigg.metabolite/4mptnl" />
         <rdf:li rdf:resource="http://identifiers.org/metanetx.chemical/MNXM162907" />
        </rdf:Bag>
       </bqbiol:is>
      </rdf:Description>
     </rdf:RDF>
    </annotation>
   </species>
   <species metaid="M_4mptnl_m"
       id="M_4mptnl_m"
       name="4-Methylpentanal"
       compartment="m"
       hasOnlySubstanceUnits="false"
       boundaryCondition="false"
       constant="false"
       fbc:charge="0"
       fbc:chemicalFormula="C6H12O">
    <annotation>
     <rdf:RDF xmlns:rdf="http://www.w3.org/1999/02/22-rdf-syntax-ns#"
         xmlns:bqbiol="http://biomodels.net/biology-qualifiers/">
      <rdf:Description rdf:about="#M_4mptnl_m">
       <bqbiol:is>
        <rdf:Bag>
         <rdf:li rdf:resource="http://identifiers.org/bigg.metabolite/4mptnl" />
         <rdf:li rdf:resource="http://identifiers.org/metanetx.chemical/MNXM162907" />
        </rdf:Bag>
       </bqbiol:is>
      </rdf:Description>
     </rdf:RDF>
    </annotation>
   </species>
   <species metaid="M_4mptnl_r"
       id="M_4mptnl_r"
       name="4-Methylpentanal"
       compartment="r"
       hasOnlySubstanceUnits="false"
       boundaryCondition="false"
       constant="false"
       fbc:charge="0"
       fbc:chemicalFormula="C6H12O">
    <annotation>
     <rdf:RDF xmlns:rdf="http://www.w3.org/1999/02/22-rdf-syntax-ns#"
         xmlns:bqbiol="http://biomodels.net/biology-qualifiers/">
      <rdf:Description rdf:about="#M_4mptnl_r">
       <bqbiol:is>
        <rdf:Bag>
         <rdf:li rdf:resource="http://identifiers.org/bigg.metabolite/4mptnl" />
         <rdf:li rdf:resource="http://identifiers.org/metanetx.chemical/MNXM162907" />
        </rdf:Bag>
       </bqbiol:is>
      </rdf:Description>
     </rdf:RDF>
    </annotation>
   </species>
   <species metaid="M_4mtolbutamide_e"
       id="M_4mtolbutamide_e"
       name="4-Hydroxy Tolbutamide"
       compartment="e"
       hasOnlySubstanceUnits="false"
       boundaryCondition="false"
       constant="false"
       fbc:charge="0"
       fbc:chemicalFormula="C12H18N2O4S">
    <annotation>
     <rdf:RDF xmlns:rdf="http://www.w3.org/1999/02/22-rdf-syntax-ns#"
         xmlns:bqbiol="http://biomodels.net/biology-qualifiers/">
      <rdf:Description rdf:about="#M_4mtolbutamide_e">
       <bqbiol:is>
        <rdf:Bag>
         <rdf:li rdf:resource="http://identifiers.org/bigg.metabolite/4mtolbutamide" />
         <rdf:li rdf:resource="http://identifiers.org/metanetx.chemical/MNXM10136" />
        </rdf:Bag>
       </bqbiol:is>
      </rdf:Description>
     </rdf:RDF>
    </annotation>
   </species>
   <species metaid="M_4mtolbutamide_c"
       id="M_4mtolbutamide_c"
       name="4-Hydroxy Tolbutamide"
       compartment="c"
       hasOnlySubstanceUnits="false"
       boundaryCondition="false"
       constant="false"
       fbc:charge="0"
       fbc:chemicalFormula="C12H18N2O4S">
    <annotation>
     <rdf:RDF xmlns:rdf="http://www.w3.org/1999/02/22-rdf-syntax-ns#"
         xmlns:bqbiol="http://biomodels.net/biology-qualifiers/">
      <rdf:Description rdf:about="#M_4mtolbutamide_c">
       <bqbiol:is>
        <rdf:Bag>
         <rdf:li rdf:resource="http://identifiers.org/bigg.metabolite/4mtolbutamide" />
         <rdf:li rdf:resource="http://identifiers.org/metanetx.chemical/MNXM10136" />
        </rdf:Bag>
       </bqbiol:is>
      </rdf:Description>
     </rdf:RDF>
    </annotation>
   </species>
   <species metaid="M_4nphsf_e"
       id="M_4nphsf_e"
       name="4-Nitrophenyl Sulfate"
       compartment="e"
       hasOnlySubstanceUnits="false"
       boundaryCondition="false"
       constant="false"
       fbc:charge="-1"
       fbc:chemicalFormula="C6H4NO6S">
    <annotation>
     <rdf:RDF xmlns:rdf="http://www.w3.org/1999/02/22-rdf-syntax-ns#"
         xmlns:bqbiol="http://biomodels.net/biology-qualifiers/">
      <rdf:Description rdf:about="#M_4nphsf_e">
       <bqbiol:is>
        <rdf:Bag>
         <rdf:li rdf:resource="http://identifiers.org/bigg.metabolite/4nphsf" />
         <rdf:li rdf:resource="http://identifiers.org/metanetx.chemical/MNXM10226" />
        </rdf:Bag>
       </bqbiol:is>
      </rdf:Description>
     </rdf:RDF>
    </annotation>
   </species>
   <species metaid="M_4nphsf_c"
       id="M_4nphsf_c"
       name="4-Nitrophenyl Sulfate"
       compartment="c"
       hasOnlySubstanceUnits="false"
       boundaryCondition="false"
       constant="false"
       fbc:charge="-1"
       fbc:chemicalFormula="C6H4NO6S">
    <annotation>
     <rdf:RDF xmlns:rdf="http://www.w3.org/1999/02/22-rdf-syntax-ns#"
         xmlns:bqbiol="http://biomodels.net/biology-qualifiers/">
      <rdf:Description rdf:about="#M_4nphsf_c">
       <bqbiol:is>
        <rdf:Bag>
         <rdf:li rdf:resource="http://identifiers.org/bigg.metabolite/4nphsf" />
         <rdf:li rdf:resource="http://identifiers.org/metanetx.chemical/MNXM10226" />
        </rdf:Bag>
       </bqbiol:is>
      </rdf:Description>
     </rdf:RDF>
    </annotation>
   </species>
   <species metaid="M_4nph_c"
       id="M_4nph_c"
       name="4-Nitrophenolate"
       compartment="c"
       hasOnlySubstanceUnits="false"
       boundaryCondition="false"
       constant="false"
       fbc:charge="0"
       fbc:chemicalFormula="C6H5NO3">
    <annotation>
     <rdf:RDF xmlns:rdf="http://www.w3.org/1999/02/22-rdf-syntax-ns#"
         xmlns:bqbiol="http://biomodels.net/biology-qualifiers/">
      <rdf:Description rdf:about="#M_4nph_c">
       <bqbiol:is>
        <rdf:Bag>
         <rdf:li rdf:resource="http://identifiers.org/bigg.metabolite/4nph" />
         <rdf:li rdf:resource="http://identifiers.org/metanetx.chemical/MNXM162908" />
        </rdf:Bag>
       </bqbiol:is>
      </rdf:Description>
     </rdf:RDF>
    </annotation>
   </species>
   <species metaid="M_4nph_e"
       id="M_4nph_e"
       name="4-Nitrophenolate"
       compartment="e"
       hasOnlySubstanceUnits="false"
       boundaryCondition="false"
       constant="false"
       fbc:charge="0"
       fbc:chemicalFormula="C6H5NO3">
    <annotation>
     <rdf:RDF xmlns:rdf="http://www.w3.org/1999/02/22-rdf-syntax-ns#"
         xmlns:bqbiol="http://biomodels.net/biology-qualifiers/">
      <rdf:Description rdf:about="#M_4nph_e">
       <bqbiol:is>
        <rdf:Bag>
         <rdf:li rdf:resource="http://identifiers.org/bigg.metabolite/4nph" />
         <rdf:li rdf:resource="http://identifiers.org/metanetx.chemical/MNXM162908" />
        </rdf:Bag>
       </bqbiol:is>
      </rdf:Description>
     </rdf:RDF>
    </annotation>
   </species>
   <species metaid="M_4pyrdx_c"
       id="M_4pyrdx_c"
       name="4-Pyridoxate"
       compartment="c"
       hasOnlySubstanceUnits="false"
       boundaryCondition="false"
       constant="false"
       fbc:charge="0"
       fbc:chemicalFormula="C8H9NO4">
    <annotation>
     <rdf:RDF xmlns:rdf="http://www.w3.org/1999/02/22-rdf-syntax-ns#"
         xmlns:bqbiol="http://biomodels.net/biology-qualifiers/">
      <rdf:Description rdf:about="#M_4pyrdx_c">
       <bqbiol:is>
        <rdf:Bag>
         <rdf:li rdf:resource="http://identifiers.org/bigg.metabolite/4pyrdx" />
         <rdf:li rdf:resource="http://identifiers.org/metanetx.chemical/MNXM163205" />
        </rdf:Bag>
       </bqbiol:is>
      </rdf:Description>
     </rdf:RDF>
    </annotation>
   </species>
   <species metaid="M_4pyrdx_e"
       id="M_4pyrdx_e"
       name="4-Pyridoxate"
       compartment="e"
       hasOnlySubstanceUnits="false"
       boundaryCondition="false"
       constant="false"
       fbc:charge="0"
       fbc:chemicalFormula="C8H9NO4">
    <annotation>
     <rdf:RDF xmlns:rdf="http://www.w3.org/1999/02/22-rdf-syntax-ns#"
         xmlns:bqbiol="http://biomodels.net/biology-qualifiers/">
      <rdf:Description rdf:about="#M_4pyrdx_e">
       <bqbiol:is>
        <rdf:Bag>
         <rdf:li rdf:resource="http://identifiers.org/bigg.metabolite/4pyrdx" />
         <rdf:li rdf:resource="http://identifiers.org/metanetx.chemical/MNXM163205" />
        </rdf:Bag>
       </bqbiol:is>
      </rdf:Description>
     </rdf:RDF>
    </annotation>
   </species>
   <species metaid="M_5adtststeroneglc_c"
       id="M_5adtststeroneglc_c"
       name="5Alpha-Dihydrotestosterone Glucuronide"
       compartment="c"
       hasOnlySubstanceUnits="false"
       boundaryCondition="false"
       constant="false"
       fbc:charge="0"
       fbc:chemicalFormula="C25H38O8">
    <annotation>
     <rdf:RDF xmlns:rdf="http://www.w3.org/1999/02/22-rdf-syntax-ns#"
         xmlns:bqbiol="http://biomodels.net/biology-qualifiers/">
      <rdf:Description rdf:about="#M_5adtststeroneglc_c">
       <bqbiol:is>
        <rdf:Bag>
         <rdf:li rdf:resource="http://identifiers.org/bigg.metabolite/5adtststeroneglc" />
         <rdf:li rdf:resource="http://identifiers.org/metanetx.chemical/MNXM8181" />
        </rdf:Bag>
       </bqbiol:is>
      </rdf:Description>
     </rdf:RDF>
    </annotation>
   </species>
   <species metaid="M_5adtststeroneglc_e"
       id="M_5adtststeroneglc_e"
       name="5Alpha-Dihydrotestosterone Glucuronide"
       compartment="e"
       hasOnlySubstanceUnits="false"
       boundaryCondition="false"
       constant="false"
       fbc:charge="0"
       fbc:chemicalFormula="C25H38O8">
    <annotation>
     <rdf:RDF xmlns:rdf="http://www.w3.org/1999/02/22-rdf-syntax-ns#"
         xmlns:bqbiol="http://biomodels.net/biology-qualifiers/">
      <rdf:Description rdf:about="#M_5adtststeroneglc_e">
       <bqbiol:is>
        <rdf:Bag>
         <rdf:li rdf:resource="http://identifiers.org/bigg.metabolite/5adtststeroneglc" />
         <rdf:li rdf:resource="http://identifiers.org/metanetx.chemical/MNXM8181" />
        </rdf:Bag>
       </bqbiol:is>
      </rdf:Description>
     </rdf:RDF>
    </annotation>
   </species>
   <species metaid="M_5adtststeroneglc_r"
       id="M_5adtststeroneglc_r"
       name="5Alpha-Dihydrotestosterone Glucuronide"
       compartment="r"
       hasOnlySubstanceUnits="false"
       boundaryCondition="false"
       constant="false"
       fbc:charge="0"
       fbc:chemicalFormula="C25H38O8">
    <annotation>
     <rdf:RDF xmlns:rdf="http://www.w3.org/1999/02/22-rdf-syntax-ns#"
         xmlns:bqbiol="http://biomodels.net/biology-qualifiers/">
      <rdf:Description rdf:about="#M_5adtststeroneglc_r">
       <bqbiol:is>
        <rdf:Bag>
         <rdf:li rdf:resource="http://identifiers.org/bigg.metabolite/5adtststeroneglc" />
         <rdf:li rdf:resource="http://identifiers.org/metanetx.chemical/MNXM8181" />
        </rdf:Bag>
       </bqbiol:is>
      </rdf:Description>
     </rdf:RDF>
    </annotation>
   </species>
   <species metaid="M_5adtststerones_c"
       id="M_5adtststerones_c"
       name="5Alpha-Dihydrotestosterone Sulfate"
       compartment="c"
       hasOnlySubstanceUnits="false"
       boundaryCondition="false"
       constant="false"
       fbc:charge="-1"
       fbc:chemicalFormula="C19H29O5S">
    <annotation>
     <rdf:RDF xmlns:rdf="http://www.w3.org/1999/02/22-rdf-syntax-ns#"
         xmlns:bqbiol="http://biomodels.net/biology-qualifiers/">
      <rdf:Description rdf:about="#M_5adtststerones_c">
       <bqbiol:is>
        <rdf:Bag>
         <rdf:li rdf:resource="http://identifiers.org/bigg.metabolite/5adtststerones" />
         <rdf:li rdf:resource="http://identifiers.org/metanetx.chemical/MNXM10347" />
        </rdf:Bag>
       </bqbiol:is>
      </rdf:Description>
     </rdf:RDF>
    </annotation>
   </species>
   <species metaid="M_5adtststerones_e"
       id="M_5adtststerones_e"
       name="5Alpha-Dihydrotestosterone Sulfate"
       compartment="e"
       hasOnlySubstanceUnits="false"
       boundaryCondition="false"
       constant="false"
       fbc:charge="-1"
       fbc:chemicalFormula="C19H29O5S">
    <annotation>
     <rdf:RDF xmlns:rdf="http://www.w3.org/1999/02/22-rdf-syntax-ns#"
         xmlns:bqbiol="http://biomodels.net/biology-qualifiers/">
      <rdf:Description rdf:about="#M_5adtststerones_e">
       <bqbiol:is>
        <rdf:Bag>
         <rdf:li rdf:resource="http://identifiers.org/bigg.metabolite/5adtststerones" />
         <rdf:li rdf:resource="http://identifiers.org/metanetx.chemical/MNXM10347" />
        </rdf:Bag>
       </bqbiol:is>
      </rdf:Description>
     </rdf:RDF>
    </annotation>
   </species>
   <species metaid="M_5adtststerone_c"
       id="M_5adtststerone_c"
       name="17Beta-Hydroxy-5Alpha-Androstan-3-One"
       compartment="c"
       hasOnlySubstanceUnits="false"
       boundaryCondition="false"
       constant="false"
       fbc:charge="0"
       fbc:chemicalFormula="C19H30O2">
    <annotation>
     <rdf:RDF xmlns:rdf="http://www.w3.org/1999/02/22-rdf-syntax-ns#"
         xmlns:bqbiol="http://biomodels.net/biology-qualifiers/">
      <rdf:Description rdf:about="#M_5adtststerone_c">
       <bqbiol:is>
        <rdf:Bag>
         <rdf:li rdf:resource="http://identifiers.org/bigg.metabolite/5adtststerone" />
         <rdf:li rdf:resource="http://identifiers.org/metanetx.chemical/MNXM162520" />
        </rdf:Bag>
       </bqbiol:is>
      </rdf:Description>
     </rdf:RDF>
    </annotation>
   </species>
   <species metaid="M_5adtststerone_e"
       id="M_5adtststerone_e"
       name="17Beta-Hydroxy-5Alpha-Androstan-3-One"
       compartment="e"
       hasOnlySubstanceUnits="false"
       boundaryCondition="false"
       constant="false"
       fbc:charge="0"
       fbc:chemicalFormula="C19H30O2">
    <annotation>
     <rdf:RDF xmlns:rdf="http://www.w3.org/1999/02/22-rdf-syntax-ns#"
         xmlns:bqbiol="http://biomodels.net/biology-qualifiers/">
      <rdf:Description rdf:about="#M_5adtststerone_e">
       <bqbiol:is>
        <rdf:Bag>
         <rdf:li rdf:resource="http://identifiers.org/bigg.metabolite/5adtststerone" />
         <rdf:li rdf:resource="http://identifiers.org/metanetx.chemical/MNXM162520" />
        </rdf:Bag>
       </bqbiol:is>
      </rdf:Description>
     </rdf:RDF>
    </annotation>
   </species>
   <species metaid="M_5adtststerone_r"
       id="M_5adtststerone_r"
       name="17Beta-Hydroxy-5Alpha-Androstan-3-One"
       compartment="r"
       hasOnlySubstanceUnits="false"
       boundaryCondition="false"
       constant="false"
       fbc:charge="0"
       fbc:chemicalFormula="C19H30O2">
    <annotation>
     <rdf:RDF xmlns:rdf="http://www.w3.org/1999/02/22-rdf-syntax-ns#"
         xmlns:bqbiol="http://biomodels.net/biology-qualifiers/">
      <rdf:Description rdf:about="#M_5adtststerone_r">
       <bqbiol:is>
        <rdf:Bag>
         <rdf:li rdf:resource="http://identifiers.org/bigg.metabolite/5adtststerone" />
         <rdf:li rdf:resource="http://identifiers.org/metanetx.chemical/MNXM162520" />
        </rdf:Bag>
       </bqbiol:is>
      </rdf:Description>
     </rdf:RDF>
    </annotation>
   </species>
   <species metaid="M_5aop_c"
       id="M_5aop_c"
       name="5-Amino-4-Oxopentanoate"
       compartment="c"
       hasOnlySubstanceUnits="false"
       boundaryCondition="false"
       constant="false"
       fbc:charge="0"
       fbc:chemicalFormula="C5H9NO3">
    <annotation>
     <rdf:RDF xmlns:rdf="http://www.w3.org/1999/02/22-rdf-syntax-ns#"
         xmlns:bqbiol="http://biomodels.net/biology-qualifiers/">
      <rdf:Description rdf:about="#M_5aop_c">
       <bqbiol:is>
        <rdf:Bag>
         <rdf:li rdf:resource="http://identifiers.org/bigg.metabolite/5aop" />
         <rdf:li rdf:resource="http://identifiers.org/reactome/R-ALL-189466" />
         <rdf:li rdf:resource="http://identifiers.org/reactome/R-ALL-189489" />
         <rdf:li rdf:resource="http://identifiers.org/kegg.compound/C00430" />
         <rdf:li rdf:resource="http://identifiers.org/chebi/CHEBI:12109" />
         <rdf:li rdf:resource="http://identifiers.org/chebi/CHEBI:132970" />
         <rdf:li rdf:resource="http://identifiers.org/chebi/CHEBI:17549" />
         <rdf:li rdf:resource="http://identifiers.org/chebi/CHEBI:2034" />
         <rdf:li rdf:resource="http://identifiers.org/chebi/CHEBI:20547" />
         <rdf:li rdf:resource="http://identifiers.org/chebi/CHEBI:356416" />
         <rdf:li rdf:resource="http://identifiers.org/kegg.drug/D07567" />
         <rdf:li rdf:resource="http://identifiers.org/hmdb/HMDB01149" />
         <rdf:li rdf:resource="http://identifiers.org/lipidmaps/LMFA01100055" />
         <rdf:li rdf:resource="http://identifiers.org/biocyc/META:5-AMINO-LEVULINATE" />
         <rdf:li rdf:resource="http://identifiers.org/metanetx.chemical/MNXM405" />
         <rdf:li rdf:resource="http://identifiers.org/seed.compound/cpd00338" />
        </rdf:Bag>
       </bqbiol:is>
      </rdf:Description>
     </rdf:RDF>
    </annotation>
   </species>
   <species metaid="M_5aop_m"
       id="M_5aop_m"
       name="5-Amino-4-Oxopentanoate"
       compartment="m"
       hasOnlySubstanceUnits="false"
       boundaryCondition="false"
       constant="false"
       fbc:charge="0"
       fbc:chemicalFormula="C5H9NO3">
    <annotation>
     <rdf:RDF xmlns:rdf="http://www.w3.org/1999/02/22-rdf-syntax-ns#"
         xmlns:bqbiol="http://biomodels.net/biology-qualifiers/">
      <rdf:Description rdf:about="#M_5aop_m">
       <bqbiol:is>
        <rdf:Bag>
         <rdf:li rdf:resource="http://identifiers.org/bigg.metabolite/5aop" />
         <rdf:li rdf:resource="http://identifiers.org/reactome/R-ALL-189466" />
         <rdf:li rdf:resource="http://identifiers.org/reactome/R-ALL-189489" />
         <rdf:li rdf:resource="http://identifiers.org/kegg.compound/C00430" />
         <rdf:li rdf:resource="http://identifiers.org/chebi/CHEBI:12109" />
         <rdf:li rdf:resource="http://identifiers.org/chebi/CHEBI:132970" />
         <rdf:li rdf:resource="http://identifiers.org/chebi/CHEBI:17549" />
         <rdf:li rdf:resource="http://identifiers.org/chebi/CHEBI:2034" />
         <rdf:li rdf:resource="http://identifiers.org/chebi/CHEBI:20547" />
         <rdf:li rdf:resource="http://identifiers.org/chebi/CHEBI:356416" />
         <rdf:li rdf:resource="http://identifiers.org/kegg.drug/D07567" />
         <rdf:li rdf:resource="http://identifiers.org/hmdb/HMDB01149" />
         <rdf:li rdf:resource="http://identifiers.org/lipidmaps/LMFA01100055" />
         <rdf:li rdf:resource="http://identifiers.org/biocyc/META:5-AMINO-LEVULINATE" />
         <rdf:li rdf:resource="http://identifiers.org/metanetx.chemical/MNXM405" />
         <rdf:li rdf:resource="http://identifiers.org/seed.compound/cpd00338" />
        </rdf:Bag>
       </bqbiol:is>
      </rdf:Description>
     </rdf:RDF>
    </annotation>
   </species>
   <species metaid="M_5dhf_c"
       id="M_5dhf_c"
       name="Pentaglutamyl Folate (Dhf)"
       compartment="c"
       hasOnlySubstanceUnits="false"
       boundaryCondition="false"
       constant="false"
       fbc:charge="-6"
       fbc:chemicalFormula="C39H43N11O18">
    <annotation>
     <rdf:RDF xmlns:rdf="http://www.w3.org/1999/02/22-rdf-syntax-ns#"
         xmlns:bqbiol="http://biomodels.net/biology-qualifiers/">
      <rdf:Description rdf:about="#M_5dhf_c">
       <bqbiol:is>
        <rdf:Bag>
         <rdf:li rdf:resource="http://identifiers.org/bigg.metabolite/5dhf" />
         <rdf:li rdf:resource="http://identifiers.org/metanetx.chemical/MNXM4080" />
        </rdf:Bag>
       </bqbiol:is>
      </rdf:Description>
     </rdf:RDF>
    </annotation>
   </species>
   <species metaid="M_5dhf_l"
       id="M_5dhf_l"
       name="Pentaglutamyl Folate (Dhf)"
       compartment="l"
       hasOnlySubstanceUnits="false"
       boundaryCondition="false"
       constant="false"
       fbc:charge="-6"
       fbc:chemicalFormula="C39H43N11O18">
    <annotation>
     <rdf:RDF xmlns:rdf="http://www.w3.org/1999/02/22-rdf-syntax-ns#"
         xmlns:bqbiol="http://biomodels.net/biology-qualifiers/">
      <rdf:Description rdf:about="#M_5dhf_l">
       <bqbiol:is>
        <rdf:Bag>
         <rdf:li rdf:resource="http://identifiers.org/bigg.metabolite/5dhf" />
         <rdf:li rdf:resource="http://identifiers.org/metanetx.chemical/MNXM4080" />
        </rdf:Bag>
       </bqbiol:is>
      </rdf:Description>
     </rdf:RDF>
    </annotation>
   </species>
   <species metaid="M_h2o_e"
       id="M_h2o_e"
       name="Water"
       compartment="e"
       hasOnlySubstanceUnits="false"
       boundaryCondition="false"
       constant="false"
       fbc:charge="0"
       fbc:chemicalFormula="H2O">
    <annotation>
     <rdf:RDF xmlns:rdf="http://www.w3.org/1999/02/22-rdf-syntax-ns#"
         xmlns:bqbiol="http://biomodels.net/biology-qualifiers/">
      <rdf:Description rdf:about="#M_h2o_e">
       <bqbiol:is>
        <rdf:Bag>
         <rdf:li rdf:resource="http://identifiers.org/bigg.metabolite/h2o" />
         <rdf:li rdf:resource="http://identifiers.org/reactome/R-ALL-109276" />
         <rdf:li rdf:resource="http://identifiers.org/reactome/R-ALL-113518" />
         <rdf:li rdf:resource="http://identifiers.org/reactome/R-ALL-113519" />
         <rdf:li rdf:resource="http://identifiers.org/reactome/R-ALL-113521" />
         <rdf:li rdf:resource="http://identifiers.org/reactome/R-ALL-141343" />
         <rdf:li rdf:resource="http://identifiers.org/reactome/R-ALL-1605715" />
         <rdf:li rdf:resource="http://identifiers.org/reactome/R-ALL-189422" />
         <rdf:li rdf:resource="http://identifiers.org/reactome/R-ALL-2022884" />
         <rdf:li rdf:resource="http://identifiers.org/reactome/R-ALL-29356" />
         <rdf:li rdf:resource="http://identifiers.org/reactome/R-ALL-351603" />
         <rdf:li rdf:resource="http://identifiers.org/reactome/R-ALL-5278291" />
         <rdf:li rdf:resource="http://identifiers.org/reactome/R-ALL-5668574" />
         <rdf:li rdf:resource="http://identifiers.org/reactome/R-ALL-5693747" />
         <rdf:li rdf:resource="http://identifiers.org/reactome/R-ALL-8851517" />
         <rdf:li rdf:resource="http://identifiers.org/kegg.compound/C00001" />
         <rdf:li rdf:resource="http://identifiers.org/kegg.compound/C01328" />
         <rdf:li rdf:resource="http://identifiers.org/chebi/CHEBI:10743" />
         <rdf:li rdf:resource="http://identifiers.org/chebi/CHEBI:13352" />
         <rdf:li rdf:resource="http://identifiers.org/chebi/CHEBI:13365" />
         <rdf:li rdf:resource="http://identifiers.org/chebi/CHEBI:13419" />
         <rdf:li rdf:resource="http://identifiers.org/chebi/CHEBI:15377" />
         <rdf:li rdf:resource="http://identifiers.org/chebi/CHEBI:16234" />
         <rdf:li rdf:resource="http://identifiers.org/chebi/CHEBI:27313" />
         <rdf:li rdf:resource="http://identifiers.org/chebi/CHEBI:29356" />
         <rdf:li rdf:resource="http://identifiers.org/chebi/CHEBI:29412" />
         <rdf:li rdf:resource="http://identifiers.org/chebi/CHEBI:30490" />
         <rdf:li rdf:resource="http://identifiers.org/chebi/CHEBI:33813" />
         <rdf:li rdf:resource="http://identifiers.org/chebi/CHEBI:42043" />
         <rdf:li rdf:resource="http://identifiers.org/chebi/CHEBI:42857" />
         <rdf:li rdf:resource="http://identifiers.org/chebi/CHEBI:43228" />
         <rdf:li rdf:resource="http://identifiers.org/chebi/CHEBI:44292" />
         <rdf:li rdf:resource="http://identifiers.org/chebi/CHEBI:44641" />
         <rdf:li rdf:resource="http://identifiers.org/chebi/CHEBI:44701" />
         <rdf:li rdf:resource="http://identifiers.org/chebi/CHEBI:44819" />
         <rdf:li rdf:resource="http://identifiers.org/chebi/CHEBI:5585" />
         <rdf:li rdf:resource="http://identifiers.org/chebi/CHEBI:5594" />
         <rdf:li rdf:resource="http://identifiers.org/kegg.drug/D00001" />
         <rdf:li rdf:resource="http://identifiers.org/kegg.drug/D06322" />
         <rdf:li rdf:resource="http://identifiers.org/hmdb/HMDB01039" />
         <rdf:li rdf:resource="http://identifiers.org/hmdb/HMDB02111" />
         <rdf:li rdf:resource="http://identifiers.org/biocyc/META:CPD-15815" />
         <rdf:li rdf:resource="http://identifiers.org/biocyc/META:HYDROXYL-GROUP" />
         <rdf:li rdf:resource="http://identifiers.org/biocyc/META:OH" />
         <rdf:li rdf:resource="http://identifiers.org/biocyc/META:OXONIUM" />
         <rdf:li rdf:resource="http://identifiers.org/biocyc/META:WATER" />
         <rdf:li rdf:resource="http://identifiers.org/metanetx.chemical/MNXM2" />
         <rdf:li rdf:resource="http://identifiers.org/seed.compound/cpd00001" />
         <rdf:li rdf:resource="http://identifiers.org/seed.compound/cpd15275" />
         <rdf:li rdf:resource="http://identifiers.org/seed.compound/cpd27222" />
        </rdf:Bag>
       </bqbiol:is>
      </rdf:Description>
     </rdf:RDF>
    </annotation>
   </species>
   <species metaid="M_5fthf_e"
       id="M_5fthf_e"
       name="5-Formyltetrahydrofolate"
       compartment="e"
       hasOnlySubstanceUnits="false"
       boundaryCondition="false"
       constant="false"
       fbc:charge="-2"
       fbc:chemicalFormula="C20H21N7O7">
    <annotation>
     <rdf:RDF xmlns:rdf="http://www.w3.org/1999/02/22-rdf-syntax-ns#"
         xmlns:bqbiol="http://biomodels.net/biology-qualifiers/">
      <rdf:Description rdf:about="#M_5fthf_e">
       <bqbiol:is>
        <rdf:Bag>
         <rdf:li rdf:resource="http://identifiers.org/bigg.metabolite/5fthf" />
         <rdf:li rdf:resource="http://identifiers.org/kegg.compound/C03479" />
         <rdf:li rdf:resource="http://identifiers.org/chebi/CHEBI:12127" />
         <rdf:li rdf:resource="http://identifiers.org/chebi/CHEBI:15640" />
         <rdf:li rdf:resource="http://identifiers.org/chebi/CHEBI:18607" />
         <rdf:li rdf:resource="http://identifiers.org/chebi/CHEBI:2057" />
         <rdf:li rdf:resource="http://identifiers.org/chebi/CHEBI:57457" />
         <rdf:li rdf:resource="http://identifiers.org/chebi/CHEBI:63606" />
         <rdf:li rdf:resource="http://identifiers.org/chebi/CHEBI:65340" />
         <rdf:li rdf:resource="http://identifiers.org/kegg.drug/D07986" />
         <rdf:li rdf:resource="http://identifiers.org/hmdb/HMDB01562" />
         <rdf:li rdf:resource="http://identifiers.org/hmdb/HMDB06206" />
         <rdf:li rdf:resource="http://identifiers.org/hmdb/HMDB62757" />
         <rdf:li rdf:resource="http://identifiers.org/biocyc/META:5-FORMYL-THF" />
         <rdf:li rdf:resource="http://identifiers.org/metanetx.chemical/MNXM1392" />
         <rdf:li rdf:resource="http://identifiers.org/seed.compound/cpd02197" />
        </rdf:Bag>
       </bqbiol:is>
      </rdf:Description>
     </rdf:RDF>
    </annotation>
   </species>
   <species metaid="M_5fthf_c"
       id="M_5fthf_c"
       name="5-Formyltetrahydrofolate"
       compartment="c"
       hasOnlySubstanceUnits="false"
       boundaryCondition="false"
       constant="false"
       fbc:charge="-2"
       fbc:chemicalFormula="C20H21N7O7">
    <annotation>
     <rdf:RDF xmlns:rdf="http://www.w3.org/1999/02/22-rdf-syntax-ns#"
         xmlns:bqbiol="http://biomodels.net/biology-qualifiers/">
      <rdf:Description rdf:about="#M_5fthf_c">
       <bqbiol:is>
        <rdf:Bag>
         <rdf:li rdf:resource="http://identifiers.org/bigg.metabolite/5fthf" />
         <rdf:li rdf:resource="http://identifiers.org/kegg.compound/C03479" />
         <rdf:li rdf:resource="http://identifiers.org/chebi/CHEBI:12127" />
         <rdf:li rdf:resource="http://identifiers.org/chebi/CHEBI:15640" />
         <rdf:li rdf:resource="http://identifiers.org/chebi/CHEBI:18607" />
         <rdf:li rdf:resource="http://identifiers.org/chebi/CHEBI:2057" />
         <rdf:li rdf:resource="http://identifiers.org/chebi/CHEBI:57457" />
         <rdf:li rdf:resource="http://identifiers.org/chebi/CHEBI:63606" />
         <rdf:li rdf:resource="http://identifiers.org/chebi/CHEBI:65340" />
         <rdf:li rdf:resource="http://identifiers.org/kegg.drug/D07986" />
         <rdf:li rdf:resource="http://identifiers.org/hmdb/HMDB01562" />
         <rdf:li rdf:resource="http://identifiers.org/hmdb/HMDB06206" />
         <rdf:li rdf:resource="http://identifiers.org/hmdb/HMDB62757" />
         <rdf:li rdf:resource="http://identifiers.org/biocyc/META:5-FORMYL-THF" />
         <rdf:li rdf:resource="http://identifiers.org/metanetx.chemical/MNXM1392" />
         <rdf:li rdf:resource="http://identifiers.org/seed.compound/cpd02197" />
        </rdf:Bag>
       </bqbiol:is>
      </rdf:Description>
     </rdf:RDF>
    </annotation>
   </species>
   <species metaid="M_5htrp_c"
       id="M_5htrp_c"
       name="5-Hydroxy-L-Tryptophan"
       compartment="c"
       hasOnlySubstanceUnits="false"
       boundaryCondition="false"
       constant="false"
       fbc:charge="0"
       fbc:chemicalFormula="C11H12N2O3">
    <annotation>
     <rdf:RDF xmlns:rdf="http://www.w3.org/1999/02/22-rdf-syntax-ns#"
         xmlns:bqbiol="http://biomodels.net/biology-qualifiers/">
      <rdf:Description rdf:about="#M_5htrp_c">
       <bqbiol:is>
        <rdf:Bag>
         <rdf:li rdf:resource="http://identifiers.org/bigg.metabolite/5htrp" />
         <rdf:li rdf:resource="http://identifiers.org/metanetx.chemical/MNXM162909" />
        </rdf:Bag>
       </bqbiol:is>
      </rdf:Description>
     </rdf:RDF>
    </annotation>
   </species>
   <species metaid="M_srtn_c"
       id="M_srtn_c"
       name="Serotonin"
       compartment="c"
       hasOnlySubstanceUnits="false"
       boundaryCondition="false"
       constant="false"
       fbc:charge="1"
       fbc:chemicalFormula="C10H13N2O">
    <annotation>
     <rdf:RDF xmlns:rdf="http://www.w3.org/1999/02/22-rdf-syntax-ns#"
         xmlns:bqbiol="http://biomodels.net/biology-qualifiers/">
      <rdf:Description rdf:about="#M_srtn_c">
       <bqbiol:is>
        <rdf:Bag>
         <rdf:li rdf:resource="http://identifiers.org/bigg.metabolite/srtn" />
         <rdf:li rdf:resource="http://identifiers.org/reactome/R-ALL-114523" />
         <rdf:li rdf:resource="http://identifiers.org/reactome/R-ALL-209914" />
         <rdf:li rdf:resource="http://identifiers.org/reactome/R-ALL-380585" />
         <rdf:li rdf:resource="http://identifiers.org/kegg.compound/C00780" />
         <rdf:li rdf:resource="http://identifiers.org/chebi/CHEBI:1420" />
         <rdf:li rdf:resource="http://identifiers.org/chebi/CHEBI:26652" />
         <rdf:li rdf:resource="http://identifiers.org/chebi/CHEBI:28790" />
         <rdf:li rdf:resource="http://identifiers.org/chebi/CHEBI:350546" />
         <rdf:li rdf:resource="http://identifiers.org/chebi/CHEBI:49894" />
         <rdf:li rdf:resource="http://identifiers.org/hmdb/HMDB00259" />
         <rdf:li rdf:resource="http://identifiers.org/biocyc/META:SEROTONIN" />
         <rdf:li rdf:resource="http://identifiers.org/metanetx.chemical/MNXM357" />
         <rdf:li rdf:resource="http://identifiers.org/seed.compound/cpd00579" />
        </rdf:Bag>
       </bqbiol:is>
      </rdf:Description>
     </rdf:RDF>
    </annotation>
   </species>
   <species metaid="M_5homeprazole_e"
       id="M_5homeprazole_e"
       name="5-Hydroxy Omeprazole"
       compartment="e"
       hasOnlySubstanceUnits="false"
       boundaryCondition="false"
       constant="false"
       fbc:charge="0"
       fbc:chemicalFormula="C17H19N3O4S">
    <annotation>
     <rdf:RDF xmlns:rdf="http://www.w3.org/1999/02/22-rdf-syntax-ns#"
         xmlns:bqbiol="http://biomodels.net/biology-qualifiers/">
      <rdf:Description rdf:about="#M_5homeprazole_e">
       <bqbiol:is>
        <rdf:Bag>
         <rdf:li rdf:resource="http://identifiers.org/bigg.metabolite/5homeprazole" />
         <rdf:li rdf:resource="http://identifiers.org/metanetx.chemical/MNXM10267" />
        </rdf:Bag>
       </bqbiol:is>
      </rdf:Description>
     </rdf:RDF>
    </annotation>
   </species>
   <species metaid="M_5homeprazole_c"
       id="M_5homeprazole_c"
       name="5-Hydroxy Omeprazole"
       compartment="c"
       hasOnlySubstanceUnits="false"
       boundaryCondition="false"
       constant="false"
       fbc:charge="0"
       fbc:chemicalFormula="C17H19N3O4S">
    <annotation>
     <rdf:RDF xmlns:rdf="http://www.w3.org/1999/02/22-rdf-syntax-ns#"
         xmlns:bqbiol="http://biomodels.net/biology-qualifiers/">
      <rdf:Description rdf:about="#M_5homeprazole_c">
       <bqbiol:is>
        <rdf:Bag>
         <rdf:li rdf:resource="http://identifiers.org/bigg.metabolite/5homeprazole" />
         <rdf:li rdf:resource="http://identifiers.org/metanetx.chemical/MNXM10267" />
        </rdf:Bag>
       </bqbiol:is>
      </rdf:Description>
     </rdf:RDF>
    </annotation>
   </species>
   <species metaid="M_5hoxindact_c"
       id="M_5hoxindact_c"
       name="(5-Hydroxyindol-3-Yl)Acetaldehyde"
       compartment="c"
       hasOnlySubstanceUnits="false"
       boundaryCondition="false"
       constant="false"
       fbc:charge="0"
       fbc:chemicalFormula="C10H9NO2">
    <annotation>
     <rdf:RDF xmlns:rdf="http://www.w3.org/1999/02/22-rdf-syntax-ns#"
         xmlns:bqbiol="http://biomodels.net/biology-qualifiers/">
      <rdf:Description rdf:about="#M_5hoxindact_c">
       <bqbiol:is>
        <rdf:Bag>
         <rdf:li rdf:resource="http://identifiers.org/bigg.metabolite/5hoxindact" />
         <rdf:li rdf:resource="http://identifiers.org/reactome/R-ALL-380598" />
         <rdf:li rdf:resource="http://identifiers.org/reactome/R-ALL-500604" />
         <rdf:li rdf:resource="http://identifiers.org/kegg.compound/C05634" />
         <rdf:li rdf:resource="http://identifiers.org/chebi/CHEBI:20583" />
         <rdf:li rdf:resource="http://identifiers.org/chebi/CHEBI:2070" />
         <rdf:li rdf:resource="http://identifiers.org/chebi/CHEBI:50157" />
         <rdf:li rdf:resource="http://identifiers.org/hmdb/HMDB04073" />
         <rdf:li rdf:resource="http://identifiers.org/biocyc/META:5-HYDROXYINDOLE_ACETALDEHYDE" />
         <rdf:li rdf:resource="http://identifiers.org/metanetx.chemical/MNXM1057" />
         <rdf:li rdf:resource="http://identifiers.org/seed.compound/cpd03345" />
        </rdf:Bag>
       </bqbiol:is>
      </rdf:Description>
     </rdf:RDF>
    </annotation>
   </species>
   <species metaid="M_5hoxindoa_c"
       id="M_5hoxindoa_c"
       name="5-Hydroxyindoleacetate"
       compartment="c"
       hasOnlySubstanceUnits="false"
       boundaryCondition="false"
       constant="false"
       fbc:charge="-1"
       fbc:chemicalFormula="C10H8NO3">
    <annotation>
     <rdf:RDF xmlns:rdf="http://www.w3.org/1999/02/22-rdf-syntax-ns#"
         xmlns:bqbiol="http://biomodels.net/biology-qualifiers/">
      <rdf:Description rdf:about="#M_5hoxindoa_c">
       <bqbiol:is>
        <rdf:Bag>
         <rdf:li rdf:resource="http://identifiers.org/bigg.metabolite/5hoxindoa" />
         <rdf:li rdf:resource="http://identifiers.org/metanetx.chemical/MNXM90519" />
        </rdf:Bag>
       </bqbiol:is>
      </rdf:Description>
     </rdf:RDF>
    </annotation>
   </species>
   <species metaid="M_5hoxindact_m"
       id="M_5hoxindact_m"
       name="(5-Hydroxyindol-3-Yl)Acetaldehyde"
       compartment="m"
       hasOnlySubstanceUnits="false"
       boundaryCondition="false"
       constant="false"
       fbc:charge="0"
       fbc:chemicalFormula="C10H9NO2">
    <annotation>
     <rdf:RDF xmlns:rdf="http://www.w3.org/1999/02/22-rdf-syntax-ns#"
         xmlns:bqbiol="http://biomodels.net/biology-qualifiers/">
      <rdf:Description rdf:about="#M_5hoxindact_m">
       <bqbiol:is>
        <rdf:Bag>
         <rdf:li rdf:resource="http://identifiers.org/bigg.metabolite/5hoxindact" />
         <rdf:li rdf:resource="http://identifiers.org/reactome/R-ALL-380598" />
         <rdf:li rdf:resource="http://identifiers.org/reactome/R-ALL-500604" />
         <rdf:li rdf:resource="http://identifiers.org/kegg.compound/C05634" />
         <rdf:li rdf:resource="http://identifiers.org/chebi/CHEBI:20583" />
         <rdf:li rdf:resource="http://identifiers.org/chebi/CHEBI:2070" />
         <rdf:li rdf:resource="http://identifiers.org/chebi/CHEBI:50157" />
         <rdf:li rdf:resource="http://identifiers.org/hmdb/HMDB04073" />
         <rdf:li rdf:resource="http://identifiers.org/biocyc/META:5-HYDROXYINDOLE_ACETALDEHYDE" />
         <rdf:li rdf:resource="http://identifiers.org/metanetx.chemical/MNXM1057" />
         <rdf:li rdf:resource="http://identifiers.org/seed.compound/cpd03345" />
        </rdf:Bag>
       </bqbiol:is>
      </rdf:Description>
     </rdf:RDF>
    </annotation>
   </species>
   <species metaid="M_5hoxindoa_m"
       id="M_5hoxindoa_m"
       name="5-Hydroxyindoleacetate"
       compartment="m"
       hasOnlySubstanceUnits="false"
       boundaryCondition="false"
       constant="false"
       fbc:charge="-1"
       fbc:chemicalFormula="C10H8NO3">
    <annotation>
     <rdf:RDF xmlns:rdf="http://www.w3.org/1999/02/22-rdf-syntax-ns#"
         xmlns:bqbiol="http://biomodels.net/biology-qualifiers/">
      <rdf:Description rdf:about="#M_5hoxindoa_m">
       <bqbiol:is>
        <rdf:Bag>
         <rdf:li rdf:resource="http://identifiers.org/bigg.metabolite/5hoxindoa" />
         <rdf:li rdf:resource="http://identifiers.org/metanetx.chemical/MNXM90519" />
        </rdf:Bag>
       </bqbiol:is>
      </rdf:Description>
     </rdf:RDF>
    </annotation>
   </species>
   <species metaid="M_5hoxnfkyn_c"
       id="M_5hoxnfkyn_c"
       name="5-Hydroxy-N-Formylkynurenine"
       compartment="c"
       hasOnlySubstanceUnits="false"
       boundaryCondition="false"
       constant="false"
       fbc:charge="0"
       fbc:chemicalFormula="C11H12N2O5">
    <annotation>
     <rdf:RDF xmlns:rdf="http://www.w3.org/1999/02/22-rdf-syntax-ns#"
         xmlns:bqbiol="http://biomodels.net/biology-qualifiers/">
      <rdf:Description rdf:about="#M_5hoxnfkyn_c">
       <bqbiol:is>
        <rdf:Bag>
         <rdf:li rdf:resource="http://identifiers.org/bigg.metabolite/5hoxnfkyn" />
         <rdf:li rdf:resource="http://identifiers.org/metanetx.chemical/MNXM166597" />
        </rdf:Bag>
       </bqbiol:is>
      </rdf:Description>
     </rdf:RDF>
    </annotation>
   </species>
   <species metaid="M_5htrp_e"
       id="M_5htrp_e"
       name="5-Hydroxy-L-Tryptophan"
       compartment="e"
       hasOnlySubstanceUnits="false"
       boundaryCondition="false"
       constant="false"
       fbc:charge="0"
       fbc:chemicalFormula="C11H12N2O3">
    <annotation>
     <rdf:RDF xmlns:rdf="http://www.w3.org/1999/02/22-rdf-syntax-ns#"
         xmlns:bqbiol="http://biomodels.net/biology-qualifiers/">
      <rdf:Description rdf:about="#M_5htrp_e">
       <bqbiol:is>
        <rdf:Bag>
         <rdf:li rdf:resource="http://identifiers.org/bigg.metabolite/5htrp" />
         <rdf:li rdf:resource="http://identifiers.org/metanetx.chemical/MNXM162909" />
        </rdf:Bag>
       </bqbiol:is>
      </rdf:Description>
     </rdf:RDF>
    </annotation>
   </species>
   <species metaid="M_5hxkyn_c"
       id="M_5hxkyn_c"
       name="5-Hydroxykynurenine"
       compartment="c"
       hasOnlySubstanceUnits="false"
       boundaryCondition="false"
       constant="false"
       fbc:charge="0"
       fbc:chemicalFormula="C10H12N2O4">
    <annotation>
     <rdf:RDF xmlns:rdf="http://www.w3.org/1999/02/22-rdf-syntax-ns#"
         xmlns:bqbiol="http://biomodels.net/biology-qualifiers/">
      <rdf:Description rdf:about="#M_5hxkyn_c">
       <bqbiol:is>
        <rdf:Bag>
         <rdf:li rdf:resource="http://identifiers.org/bigg.metabolite/5hxkyn" />
         <rdf:li rdf:resource="http://identifiers.org/metanetx.chemical/MNXM166598" />
        </rdf:Bag>
       </bqbiol:is>
      </rdf:Description>
     </rdf:RDF>
    </annotation>
   </species>
   <species metaid="M_5hxkynam_c"
       id="M_5hxkynam_c"
       name="5-Hydroxykynurenamine"
       compartment="c"
       hasOnlySubstanceUnits="false"
       boundaryCondition="false"
       constant="false"
       fbc:charge="1"
       fbc:chemicalFormula="C9H13N2O2">
    <annotation>
     <rdf:RDF xmlns:rdf="http://www.w3.org/1999/02/22-rdf-syntax-ns#"
         xmlns:bqbiol="http://biomodels.net/biology-qualifiers/">
      <rdf:Description rdf:about="#M_5hxkynam_c">
       <bqbiol:is>
        <rdf:Bag>
         <rdf:li rdf:resource="http://identifiers.org/bigg.metabolite/5hxkynam" />
         <rdf:li rdf:resource="http://identifiers.org/kegg.compound/C05638" />
         <rdf:li rdf:resource="http://identifiers.org/chebi/CHEBI:20589" />
         <rdf:li rdf:resource="http://identifiers.org/chebi/CHEBI:2075" />
         <rdf:li rdf:resource="http://identifiers.org/chebi/CHEBI:28715" />
         <rdf:li rdf:resource="http://identifiers.org/chebi/CHEBI:62214" />
         <rdf:li rdf:resource="http://identifiers.org/hmdb/HMDB04076" />
         <rdf:li rdf:resource="http://identifiers.org/metanetx.chemical/MNXM3508" />
         <rdf:li rdf:resource="http://identifiers.org/seed.compound/cpd03349" />
        </rdf:Bag>
       </bqbiol:is>
      </rdf:Description>
     </rdf:RDF>
    </annotation>
   </species>
   <species metaid="M_46dhoxquin_c"
       id="M_46dhoxquin_c"
       name="4,6-Dihydroxyquinoline"
       compartment="c"
       hasOnlySubstanceUnits="false"
       boundaryCondition="false"
       constant="false"
       fbc:charge="0"
       fbc:chemicalFormula="C9H7NO2">
    <annotation>
     <rdf:RDF xmlns:rdf="http://www.w3.org/1999/02/22-rdf-syntax-ns#"
         xmlns:bqbiol="http://biomodels.net/biology-qualifiers/">
      <rdf:Description rdf:about="#M_46dhoxquin_c">
       <bqbiol:is>
        <rdf:Bag>
         <rdf:li rdf:resource="http://identifiers.org/bigg.metabolite/46dhoxquin" />
         <rdf:li rdf:resource="http://identifiers.org/kegg.compound/C05639" />
         <rdf:li rdf:resource="http://identifiers.org/chebi/CHEBI:1755" />
         <rdf:li rdf:resource="http://identifiers.org/chebi/CHEBI:26504" />
         <rdf:li rdf:resource="http://identifiers.org/chebi/CHEBI:28799" />
         <rdf:li rdf:resource="http://identifiers.org/hmdb/HMDB04077" />
         <rdf:li rdf:resource="http://identifiers.org/metanetx.chemical/MNXM9072" />
         <rdf:li rdf:resource="http://identifiers.org/seed.compound/cpd03350" />
        </rdf:Bag>
       </bqbiol:is>
      </rdf:Description>
     </rdf:RDF>
    </annotation>
   </species>
   <species metaid="M_5mthf_e"
       id="M_5mthf_e"
       name="5-Methyltetrahydrofolate"
       compartment="e"
       hasOnlySubstanceUnits="false"
       boundaryCondition="false"
       constant="false"
       fbc:charge="-1"
       fbc:chemicalFormula="C20H24N7O6">
    <annotation>
     <rdf:RDF xmlns:rdf="http://www.w3.org/1999/02/22-rdf-syntax-ns#"
         xmlns:bqbiol="http://biomodels.net/biology-qualifiers/">
      <rdf:Description rdf:about="#M_5mthf_e">
       <bqbiol:is>
        <rdf:Bag>
         <rdf:li rdf:resource="http://identifiers.org/bigg.metabolite/5mthf" />
         <rdf:li rdf:resource="http://identifiers.org/reactome/R-ALL-200665" />
         <rdf:li rdf:resource="http://identifiers.org/reactome/R-ALL-200709" />
         <rdf:li rdf:resource="http://identifiers.org/kegg.compound/C00440" />
         <rdf:li rdf:resource="http://identifiers.org/chebi/CHEBI:12146" />
         <rdf:li rdf:resource="http://identifiers.org/chebi/CHEBI:136009" />
         <rdf:li rdf:resource="http://identifiers.org/chebi/CHEBI:15641" />
         <rdf:li rdf:resource="http://identifiers.org/chebi/CHEBI:18608" />
         <rdf:li rdf:resource="http://identifiers.org/chebi/CHEBI:20612" />
         <rdf:li rdf:resource="http://identifiers.org/chebi/CHEBI:2097" />
         <rdf:li rdf:resource="http://identifiers.org/kegg.drug/D09353" />
         <rdf:li rdf:resource="http://identifiers.org/hmdb/HMDB01396" />
         <rdf:li rdf:resource="http://identifiers.org/biocyc/META:5-METHYL-THF" />
         <rdf:li rdf:resource="http://identifiers.org/metanetx.chemical/MNXM318" />
         <rdf:li rdf:resource="http://identifiers.org/seed.compound/cpd00345" />
        </rdf:Bag>
       </bqbiol:is>
      </rdf:Description>
     </rdf:RDF>
    </annotation>
   </species>
   <species metaid="M_5mthf_c"
       id="M_5mthf_c"
       name="5-Methyltetrahydrofolate"
       compartment="c"
       hasOnlySubstanceUnits="false"
       boundaryCondition="false"
       constant="false"
       fbc:charge="-1"
       fbc:chemicalFormula="C20H24N7O6">
    <annotation>
     <rdf:RDF xmlns:rdf="http://www.w3.org/1999/02/22-rdf-syntax-ns#"
         xmlns:bqbiol="http://biomodels.net/biology-qualifiers/">
      <rdf:Description rdf:about="#M_5mthf_c">
       <bqbiol:is>
        <rdf:Bag>
         <rdf:li rdf:resource="http://identifiers.org/bigg.metabolite/5mthf" />
         <rdf:li rdf:resource="http://identifiers.org/reactome/R-ALL-200665" />
         <rdf:li rdf:resource="http://identifiers.org/reactome/R-ALL-200709" />
         <rdf:li rdf:resource="http://identifiers.org/kegg.compound/C00440" />
         <rdf:li rdf:resource="http://identifiers.org/chebi/CHEBI:12146" />
         <rdf:li rdf:resource="http://identifiers.org/chebi/CHEBI:136009" />
         <rdf:li rdf:resource="http://identifiers.org/chebi/CHEBI:15641" />
         <rdf:li rdf:resource="http://identifiers.org/chebi/CHEBI:18608" />
         <rdf:li rdf:resource="http://identifiers.org/chebi/CHEBI:20612" />
         <rdf:li rdf:resource="http://identifiers.org/chebi/CHEBI:2097" />
         <rdf:li rdf:resource="http://identifiers.org/kegg.drug/D09353" />
         <rdf:li rdf:resource="http://identifiers.org/hmdb/HMDB01396" />
         <rdf:li rdf:resource="http://identifiers.org/biocyc/META:5-METHYL-THF" />
         <rdf:li rdf:resource="http://identifiers.org/metanetx.chemical/MNXM318" />
         <rdf:li rdf:resource="http://identifiers.org/seed.compound/cpd00345" />
        </rdf:Bag>
       </bqbiol:is>
      </rdf:Description>
     </rdf:RDF>
    </annotation>
   </species>
   <species metaid="M_5thf_c"
       id="M_5thf_c"
       name="Pentaglutamyl Folate (Thf)"
       compartment="c"
       hasOnlySubstanceUnits="false"
       boundaryCondition="false"
       constant="false"
       fbc:charge="-6"
       fbc:chemicalFormula="C39H45N11O18">
    <annotation>
     <rdf:RDF xmlns:rdf="http://www.w3.org/1999/02/22-rdf-syntax-ns#"
         xmlns:bqbiol="http://biomodels.net/biology-qualifiers/">
      <rdf:Description rdf:about="#M_5thf_c">
       <bqbiol:is>
        <rdf:Bag>
         <rdf:li rdf:resource="http://identifiers.org/bigg.metabolite/5thf" />
         <rdf:li rdf:resource="http://identifiers.org/metanetx.chemical/MNXM3687" />
        </rdf:Bag>
       </bqbiol:is>
      </rdf:Description>
     </rdf:RDF>
    </annotation>
   </species>
   <species metaid="M_5thf_l"
       id="M_5thf_l"
       name="Pentaglutamyl Folate (Thf)"
       compartment="l"
       hasOnlySubstanceUnits="false"
       boundaryCondition="false"
       constant="false"
       fbc:charge="-6"
       fbc:chemicalFormula="C39H45N11O18">
    <annotation>
     <rdf:RDF xmlns:rdf="http://www.w3.org/1999/02/22-rdf-syntax-ns#"
         xmlns:bqbiol="http://biomodels.net/biology-qualifiers/">
      <rdf:Description rdf:about="#M_5thf_l">
       <bqbiol:is>
        <rdf:Bag>
         <rdf:li rdf:resource="http://identifiers.org/bigg.metabolite/5thf" />
         <rdf:li rdf:resource="http://identifiers.org/metanetx.chemical/MNXM3687" />
        </rdf:Bag>
       </bqbiol:is>
      </rdf:Description>
     </rdf:RDF>
    </annotation>
   </species>
   <species metaid="M_5thf_m"
       id="M_5thf_m"
       name="Pentaglutamyl Folate (Thf)"
       compartment="m"
       hasOnlySubstanceUnits="false"
       boundaryCondition="false"
       constant="false"
       fbc:charge="-6"
       fbc:chemicalFormula="C39H45N11O18">
    <annotation>
     <rdf:RDF xmlns:rdf="http://www.w3.org/1999/02/22-rdf-syntax-ns#"
         xmlns:bqbiol="http://biomodels.net/biology-qualifiers/">
      <rdf:Description rdf:about="#M_5thf_m">
       <bqbiol:is>
        <rdf:Bag>
         <rdf:li rdf:resource="http://identifiers.org/bigg.metabolite/5thf" />
         <rdf:li rdf:resource="http://identifiers.org/metanetx.chemical/MNXM3687" />
        </rdf:Bag>
       </bqbiol:is>
      </rdf:Description>
     </rdf:RDF>
    </annotation>
   </species>
   <species metaid="M_6dhf_c"
       id="M_6dhf_c"
       name="Hexaglutamyl Folate (Dhf)"
       compartment="c"
       hasOnlySubstanceUnits="false"
       boundaryCondition="false"
       constant="false"
       fbc:charge="-7"
       fbc:chemicalFormula="C44H49N12O21">
    <annotation>
     <rdf:RDF xmlns:rdf="http://www.w3.org/1999/02/22-rdf-syntax-ns#"
         xmlns:bqbiol="http://biomodels.net/biology-qualifiers/">
      <rdf:Description rdf:about="#M_6dhf_c">
       <bqbiol:is>
        <rdf:Bag>
         <rdf:li rdf:resource="http://identifiers.org/bigg.metabolite/6dhf" />
         <rdf:li rdf:resource="http://identifiers.org/metanetx.chemical/MNXM3615" />
        </rdf:Bag>
       </bqbiol:is>
      </rdf:Description>
     </rdf:RDF>
    </annotation>
   </species>
   <species metaid="M_6dhf_l"
       id="M_6dhf_l"
       name="Hexaglutamyl Folate (Dhf)"
       compartment="l"
       hasOnlySubstanceUnits="false"
       boundaryCondition="false"
       constant="false"
       fbc:charge="-7"
       fbc:chemicalFormula="C44H49N12O21">
    <annotation>
     <rdf:RDF xmlns:rdf="http://www.w3.org/1999/02/22-rdf-syntax-ns#"
         xmlns:bqbiol="http://biomodels.net/biology-qualifiers/">
      <rdf:Description rdf:about="#M_6dhf_l">
       <bqbiol:is>
        <rdf:Bag>
         <rdf:li rdf:resource="http://identifiers.org/bigg.metabolite/6dhf" />
         <rdf:li rdf:resource="http://identifiers.org/metanetx.chemical/MNXM3615" />
        </rdf:Bag>
       </bqbiol:is>
      </rdf:Description>
     </rdf:RDF>
    </annotation>
   </species>
   <species metaid="M_6dhf_m"
       id="M_6dhf_m"
       name="Hexaglutamyl Folate (Dhf)"
       compartment="m"
       hasOnlySubstanceUnits="false"
       boundaryCondition="false"
       constant="false"
       fbc:charge="-7"
       fbc:chemicalFormula="C44H49N12O21">
    <annotation>
     <rdf:RDF xmlns:rdf="http://www.w3.org/1999/02/22-rdf-syntax-ns#"
         xmlns:bqbiol="http://biomodels.net/biology-qualifiers/">
      <rdf:Description rdf:about="#M_6dhf_m">
       <bqbiol:is>
        <rdf:Bag>
         <rdf:li rdf:resource="http://identifiers.org/bigg.metabolite/6dhf" />
         <rdf:li rdf:resource="http://identifiers.org/metanetx.chemical/MNXM3615" />
        </rdf:Bag>
       </bqbiol:is>
      </rdf:Description>
     </rdf:RDF>
    </annotation>
   </species>
   <species metaid="M_6htststerone_c"
       id="M_6htststerone_c"
       name="6-Beta-Hydroxy Testosterone"
       compartment="c"
       hasOnlySubstanceUnits="false"
       boundaryCondition="false"
       constant="false"
       fbc:charge="0"
       fbc:chemicalFormula="C19H28O3">
    <annotation>
     <rdf:RDF xmlns:rdf="http://www.w3.org/1999/02/22-rdf-syntax-ns#"
         xmlns:bqbiol="http://biomodels.net/biology-qualifiers/">
      <rdf:Description rdf:about="#M_6htststerone_c">
       <bqbiol:is>
        <rdf:Bag>
         <rdf:li rdf:resource="http://identifiers.org/bigg.metabolite/6htststerone" />
         <rdf:li rdf:resource="http://identifiers.org/metanetx.chemical/MNXM163219" />
        </rdf:Bag>
       </bqbiol:is>
      </rdf:Description>
     </rdf:RDF>
    </annotation>
   </species>
   <species metaid="M_6htststerone_e"
       id="M_6htststerone_e"
       name="6-Beta-Hydroxy Testosterone"
       compartment="e"
       hasOnlySubstanceUnits="false"
       boundaryCondition="false"
       constant="false"
       fbc:charge="0"
       fbc:chemicalFormula="C19H28O3">
    <annotation>
     <rdf:RDF xmlns:rdf="http://www.w3.org/1999/02/22-rdf-syntax-ns#"
         xmlns:bqbiol="http://biomodels.net/biology-qualifiers/">
      <rdf:Description rdf:about="#M_6htststerone_e">
       <bqbiol:is>
        <rdf:Bag>
         <rdf:li rdf:resource="http://identifiers.org/bigg.metabolite/6htststerone" />
         <rdf:li rdf:resource="http://identifiers.org/metanetx.chemical/MNXM163219" />
        </rdf:Bag>
       </bqbiol:is>
      </rdf:Description>
     </rdf:RDF>
    </annotation>
   </species>
   <species metaid="M_6htststerone_r"
       id="M_6htststerone_r"
       name="6-Beta-Hydroxy Testosterone"
       compartment="r"
       hasOnlySubstanceUnits="false"
       boundaryCondition="false"
       constant="false"
       fbc:charge="0"
       fbc:chemicalFormula="C19H28O3">
    <annotation>
     <rdf:RDF xmlns:rdf="http://www.w3.org/1999/02/22-rdf-syntax-ns#"
         xmlns:bqbiol="http://biomodels.net/biology-qualifiers/">
      <rdf:Description rdf:about="#M_6htststerone_r">
       <bqbiol:is>
        <rdf:Bag>
         <rdf:li rdf:resource="http://identifiers.org/bigg.metabolite/6htststerone" />
         <rdf:li rdf:resource="http://identifiers.org/metanetx.chemical/MNXM163219" />
        </rdf:Bag>
       </bqbiol:is>
      </rdf:Description>
     </rdf:RDF>
    </annotation>
   </species>
   <species metaid="M_6thf_c"
       id="M_6thf_c"
       name="Hexaglutamyl Folate (Thf)"
       compartment="c"
       hasOnlySubstanceUnits="false"
       boundaryCondition="false"
       constant="false"
       fbc:charge="-7"
       fbc:chemicalFormula="C44H51N12O21">
    <annotation>
     <rdf:RDF xmlns:rdf="http://www.w3.org/1999/02/22-rdf-syntax-ns#"
         xmlns:bqbiol="http://biomodels.net/biology-qualifiers/">
      <rdf:Description rdf:about="#M_6thf_c">
       <bqbiol:is>
        <rdf:Bag>
         <rdf:li rdf:resource="http://identifiers.org/bigg.metabolite/6thf" />
         <rdf:li rdf:resource="http://identifiers.org/metanetx.chemical/MNXM3616" />
        </rdf:Bag>
       </bqbiol:is>
      </rdf:Description>
     </rdf:RDF>
    </annotation>
   </species>
   <species metaid="M_6thf_l"
       id="M_6thf_l"
       name="Hexaglutamyl Folate (Thf)"
       compartment="l"
       hasOnlySubstanceUnits="false"
       boundaryCondition="false"
       constant="false"
       fbc:charge="-7"
       fbc:chemicalFormula="C44H51N12O21">
    <annotation>
     <rdf:RDF xmlns:rdf="http://www.w3.org/1999/02/22-rdf-syntax-ns#"
         xmlns:bqbiol="http://biomodels.net/biology-qualifiers/">
      <rdf:Description rdf:about="#M_6thf_l">
       <bqbiol:is>
        <rdf:Bag>
         <rdf:li rdf:resource="http://identifiers.org/bigg.metabolite/6thf" />
         <rdf:li rdf:resource="http://identifiers.org/metanetx.chemical/MNXM3616" />
        </rdf:Bag>
       </bqbiol:is>
      </rdf:Description>
     </rdf:RDF>
    </annotation>
   </species>
   <species metaid="M_6thf_m"
       id="M_6thf_m"
       name="Hexaglutamyl Folate (Thf)"
       compartment="m"
       hasOnlySubstanceUnits="false"
       boundaryCondition="false"
       constant="false"
       fbc:charge="-7"
       fbc:chemicalFormula="C44H51N12O21">
    <annotation>
     <rdf:RDF xmlns:rdf="http://www.w3.org/1999/02/22-rdf-syntax-ns#"
         xmlns:bqbiol="http://biomodels.net/biology-qualifiers/">
      <rdf:Description rdf:about="#M_6thf_m">
       <bqbiol:is>
        <rdf:Bag>
         <rdf:li rdf:resource="http://identifiers.org/bigg.metabolite/6thf" />
         <rdf:li rdf:resource="http://identifiers.org/metanetx.chemical/MNXM3616" />
        </rdf:Bag>
       </bqbiol:is>
      </rdf:Description>
     </rdf:RDF>
    </annotation>
   </species>
   <species metaid="M_7dhchsterol_r"
       id="M_7dhchsterol_r"
       name="Cholesta-5,7-Dien-3Beta-Ol"
       compartment="r"
       hasOnlySubstanceUnits="false"
       boundaryCondition="false"
       constant="false"
       fbc:charge="0"
       fbc:chemicalFormula="C27H44O">
    <annotation>
     <rdf:RDF xmlns:rdf="http://www.w3.org/1999/02/22-rdf-syntax-ns#"
         xmlns:bqbiol="http://biomodels.net/biology-qualifiers/">
      <rdf:Description rdf:about="#M_7dhchsterol_r">
       <bqbiol:is>
        <rdf:Bag>
         <rdf:li rdf:resource="http://identifiers.org/bigg.metabolite/7dhchsterol" />
         <rdf:li rdf:resource="http://identifiers.org/metanetx.chemical/MNXM162639" />
        </rdf:Bag>
       </bqbiol:is>
      </rdf:Description>
     </rdf:RDF>
    </annotation>
   </species>
   <species metaid="M_7dhchsterol_c"
       id="M_7dhchsterol_c"
       name="Cholesta-5,7-Dien-3Beta-Ol"
       compartment="c"
       hasOnlySubstanceUnits="false"
       boundaryCondition="false"
       constant="false"
       fbc:charge="0"
       fbc:chemicalFormula="C27H44O">
    <annotation>
     <rdf:RDF xmlns:rdf="http://www.w3.org/1999/02/22-rdf-syntax-ns#"
         xmlns:bqbiol="http://biomodels.net/biology-qualifiers/">
      <rdf:Description rdf:about="#M_7dhchsterol_c">
       <bqbiol:is>
        <rdf:Bag>
         <rdf:li rdf:resource="http://identifiers.org/bigg.metabolite/7dhchsterol" />
         <rdf:li rdf:resource="http://identifiers.org/metanetx.chemical/MNXM162639" />
        </rdf:Bag>
       </bqbiol:is>
      </rdf:Description>
     </rdf:RDF>
    </annotation>
   </species>
   <species metaid="M_7dhf_c"
       id="M_7dhf_c"
       name="Heptaglutamyl Folate (Dhf)"
       compartment="c"
       hasOnlySubstanceUnits="false"
       boundaryCondition="false"
       constant="false"
       fbc:charge="-8"
       fbc:chemicalFormula="C49H55N13O24">
    <annotation>
     <rdf:RDF xmlns:rdf="http://www.w3.org/1999/02/22-rdf-syntax-ns#"
         xmlns:bqbiol="http://biomodels.net/biology-qualifiers/">
      <rdf:Description rdf:about="#M_7dhf_c">
       <bqbiol:is>
        <rdf:Bag>
         <rdf:li rdf:resource="http://identifiers.org/bigg.metabolite/7dhf" />
         <rdf:li rdf:resource="http://identifiers.org/metanetx.chemical/MNXM5779" />
        </rdf:Bag>
       </bqbiol:is>
      </rdf:Description>
     </rdf:RDF>
    </annotation>
   </species>
   <species metaid="M_7dhf_l"
       id="M_7dhf_l"
       name="Heptaglutamyl Folate (Dhf)"
       compartment="l"
       hasOnlySubstanceUnits="false"
       boundaryCondition="false"
       constant="false"
       fbc:charge="-8"
       fbc:chemicalFormula="C49H55N13O24">
    <annotation>
     <rdf:RDF xmlns:rdf="http://www.w3.org/1999/02/22-rdf-syntax-ns#"
         xmlns:bqbiol="http://biomodels.net/biology-qualifiers/">
      <rdf:Description rdf:about="#M_7dhf_l">
       <bqbiol:is>
        <rdf:Bag>
         <rdf:li rdf:resource="http://identifiers.org/bigg.metabolite/7dhf" />
         <rdf:li rdf:resource="http://identifiers.org/metanetx.chemical/MNXM5779" />
        </rdf:Bag>
       </bqbiol:is>
      </rdf:Description>
     </rdf:RDF>
    </annotation>
   </species>
   <species metaid="M_7dhf_m"
       id="M_7dhf_m"
       name="Heptaglutamyl Folate (Dhf)"
       compartment="m"
       hasOnlySubstanceUnits="false"
       boundaryCondition="false"
       constant="false"
       fbc:charge="-8"
       fbc:chemicalFormula="C49H55N13O24">
    <annotation>
     <rdf:RDF xmlns:rdf="http://www.w3.org/1999/02/22-rdf-syntax-ns#"
         xmlns:bqbiol="http://biomodels.net/biology-qualifiers/">
      <rdf:Description rdf:about="#M_7dhf_m">
       <bqbiol:is>
        <rdf:Bag>
         <rdf:li rdf:resource="http://identifiers.org/bigg.metabolite/7dhf" />
         <rdf:li rdf:resource="http://identifiers.org/metanetx.chemical/MNXM5779" />
        </rdf:Bag>
       </bqbiol:is>
      </rdf:Description>
     </rdf:RDF>
    </annotation>
   </species>
   <species metaid="M_7thf_c"
       id="M_7thf_c"
       name="Heptaglutamyl Folate (Thf)"
       compartment="c"
       hasOnlySubstanceUnits="false"
       boundaryCondition="false"
       constant="false"
       fbc:charge="-8"
       fbc:chemicalFormula="C49H57N13O24">
    <annotation>
     <rdf:RDF xmlns:rdf="http://www.w3.org/1999/02/22-rdf-syntax-ns#"
         xmlns:bqbiol="http://biomodels.net/biology-qualifiers/">
      <rdf:Description rdf:about="#M_7thf_c">
       <bqbiol:is>
        <rdf:Bag>
         <rdf:li rdf:resource="http://identifiers.org/bigg.metabolite/7thf" />
         <rdf:li rdf:resource="http://identifiers.org/metanetx.chemical/MNXM5780" />
        </rdf:Bag>
       </bqbiol:is>
      </rdf:Description>
     </rdf:RDF>
    </annotation>
   </species>
   <species metaid="M_7thf_l"
       id="M_7thf_l"
       name="Heptaglutamyl Folate (Thf)"
       compartment="l"
       hasOnlySubstanceUnits="false"
       boundaryCondition="false"
       constant="false"
       fbc:charge="-8"
       fbc:chemicalFormula="C49H57N13O24">
    <annotation>
     <rdf:RDF xmlns:rdf="http://www.w3.org/1999/02/22-rdf-syntax-ns#"
         xmlns:bqbiol="http://biomodels.net/biology-qualifiers/">
      <rdf:Description rdf:about="#M_7thf_l">
       <bqbiol:is>
        <rdf:Bag>
         <rdf:li rdf:resource="http://identifiers.org/bigg.metabolite/7thf" />
         <rdf:li rdf:resource="http://identifiers.org/metanetx.chemical/MNXM5780" />
        </rdf:Bag>
       </bqbiol:is>
      </rdf:Description>
     </rdf:RDF>
    </annotation>
   </species>
   <species metaid="M_7thf_m"
       id="M_7thf_m"
       name="Heptaglutamyl Folate (Thf)"
       compartment="m"
       hasOnlySubstanceUnits="false"
       boundaryCondition="false"
       constant="false"
       fbc:charge="-8"
       fbc:chemicalFormula="C49H57N13O24">
    <annotation>
     <rdf:RDF xmlns:rdf="http://www.w3.org/1999/02/22-rdf-syntax-ns#"
         xmlns:bqbiol="http://biomodels.net/biology-qualifiers/">
      <rdf:Description rdf:about="#M_7thf_m">
       <bqbiol:is>
        <rdf:Bag>
         <rdf:li rdf:resource="http://identifiers.org/bigg.metabolite/7thf" />
         <rdf:li rdf:resource="http://identifiers.org/metanetx.chemical/MNXM5780" />
        </rdf:Bag>
       </bqbiol:is>
      </rdf:Description>
     </rdf:RDF>
    </annotation>
   </species>
   <species metaid="M_m2mn_c"
       id="M_m2mn_c"
       name="(Alpha-D-Mannosyl)2-Beta-D-Mannosyl-N-Acetylglucosamine"
       compartment="c"
       hasOnlySubstanceUnits="false"
       boundaryCondition="false"
       constant="false"
       fbc:charge="0"
       fbc:chemicalFormula="C26H45NO21">
    <annotation>
     <rdf:RDF xmlns:rdf="http://www.w3.org/1999/02/22-rdf-syntax-ns#"
         xmlns:bqbiol="http://biomodels.net/biology-qualifiers/">
      <rdf:Description rdf:about="#M_m2mn_c">
       <bqbiol:is>
        <rdf:Bag>
         <rdf:li rdf:resource="http://identifiers.org/bigg.metabolite/m2mn" />
         <rdf:li rdf:resource="http://identifiers.org/hmdb/HMDB06537" />
         <rdf:li rdf:resource="http://identifiers.org/metanetx.chemical/MNXM6014" />
        </rdf:Bag>
       </bqbiol:is>
      </rdf:Description>
     </rdf:RDF>
    </annotation>
   </species>
   <species metaid="M_man_c"
       id="M_man_c"
       name="D-Mannose"
       compartment="c"
       hasOnlySubstanceUnits="false"
       boundaryCondition="false"
       constant="false"
       fbc:charge="0"
       fbc:chemicalFormula="C6H12O6">
    <annotation>
     <rdf:RDF xmlns:rdf="http://www.w3.org/1999/02/22-rdf-syntax-ns#"
         xmlns:bqbiol="http://biomodels.net/biology-qualifiers/">
      <rdf:Description rdf:about="#M_man_c">
       <bqbiol:is>
        <rdf:Bag>
         <rdf:li rdf:resource="http://identifiers.org/bigg.metabolite/man" />
         <rdf:li rdf:resource="http://identifiers.org/reactome/R-ALL-429579" />
         <rdf:li rdf:resource="http://identifiers.org/reactome/R-ALL-6799594" />
         <rdf:li rdf:resource="http://identifiers.org/reactome/R-ALL-964752" />
         <rdf:li rdf:resource="http://identifiers.org/kegg.compound/C00159" />
         <rdf:li rdf:resource="http://identifiers.org/chebi/CHEBI:12999" />
         <rdf:li rdf:resource="http://identifiers.org/chebi/CHEBI:14575" />
         <rdf:li rdf:resource="http://identifiers.org/chebi/CHEBI:16024" />
         <rdf:li rdf:resource="http://identifiers.org/chebi/CHEBI:21057" />
         <rdf:li rdf:resource="http://identifiers.org/chebi/CHEBI:33930" />
         <rdf:li rdf:resource="http://identifiers.org/chebi/CHEBI:37684" />
         <rdf:li rdf:resource="http://identifiers.org/chebi/CHEBI:4208" />
         <rdf:li rdf:resource="http://identifiers.org/hmdb/HMDB00169" />
         <rdf:li rdf:resource="http://identifiers.org/biocyc/META:D-mannopyranose" />
         <rdf:li rdf:resource="http://identifiers.org/metanetx.chemical/MNXM182" />
         <rdf:li rdf:resource="http://identifiers.org/seed.compound/cpd00138" />
         <rdf:li rdf:resource="http://identifiers.org/seed.compound/cpd27437" />
        </rdf:Bag>
       </bqbiol:is>
      </rdf:Description>
     </rdf:RDF>
    </annotation>
   </species>
   <species metaid="M_mn_c"
       id="M_mn_c"
       name="Beta-1,4-Mannose-N-Acetylglucosamine"
       compartment="c"
       hasOnlySubstanceUnits="false"
       boundaryCondition="false"
       constant="false"
       fbc:charge="0"
       fbc:chemicalFormula="C14H25NO11">
    <annotation>
     <rdf:RDF xmlns:rdf="http://www.w3.org/1999/02/22-rdf-syntax-ns#"
         xmlns:bqbiol="http://biomodels.net/biology-qualifiers/">
      <rdf:Description rdf:about="#M_mn_c">
       <bqbiol:is>
        <rdf:Bag>
         <rdf:li rdf:resource="http://identifiers.org/bigg.metabolite/mn" />
         <rdf:li rdf:resource="http://identifiers.org/hmdb/HMDB06535" />
         <rdf:li rdf:resource="http://identifiers.org/metanetx.chemical/MNXM8331" />
        </rdf:Bag>
       </bqbiol:is>
      </rdf:Description>
     </rdf:RDF>
    </annotation>
   </species>
   <species metaid="M_m2mn_l"
       id="M_m2mn_l"
       name="(Alpha-D-Mannosyl)2-Beta-D-Mannosyl-N-Acetylglucosamine"
       compartment="l"
       hasOnlySubstanceUnits="false"
       boundaryCondition="false"
       constant="false"
       fbc:charge="0"
       fbc:chemicalFormula="C26H45NO21">
    <annotation>
     <rdf:RDF xmlns:rdf="http://www.w3.org/1999/02/22-rdf-syntax-ns#"
         xmlns:bqbiol="http://biomodels.net/biology-qualifiers/">
      <rdf:Description rdf:about="#M_m2mn_l">
       <bqbiol:is>
        <rdf:Bag>
         <rdf:li rdf:resource="http://identifiers.org/bigg.metabolite/m2mn" />
         <rdf:li rdf:resource="http://identifiers.org/hmdb/HMDB06537" />
         <rdf:li rdf:resource="http://identifiers.org/metanetx.chemical/MNXM6014" />
        </rdf:Bag>
       </bqbiol:is>
      </rdf:Description>
     </rdf:RDF>
    </annotation>
   </species>
   <species metaid="M_man_l"
       id="M_man_l"
       name="D-Mannose"
       compartment="l"
       hasOnlySubstanceUnits="false"
       boundaryCondition="false"
       constant="false"
       fbc:charge="0"
       fbc:chemicalFormula="C6H12O6">
    <annotation>
     <rdf:RDF xmlns:rdf="http://www.w3.org/1999/02/22-rdf-syntax-ns#"
         xmlns:bqbiol="http://biomodels.net/biology-qualifiers/">
      <rdf:Description rdf:about="#M_man_l">
       <bqbiol:is>
        <rdf:Bag>
         <rdf:li rdf:resource="http://identifiers.org/bigg.metabolite/man" />
         <rdf:li rdf:resource="http://identifiers.org/reactome/R-ALL-429579" />
         <rdf:li rdf:resource="http://identifiers.org/reactome/R-ALL-6799594" />
         <rdf:li rdf:resource="http://identifiers.org/reactome/R-ALL-964752" />
         <rdf:li rdf:resource="http://identifiers.org/kegg.compound/C00159" />
         <rdf:li rdf:resource="http://identifiers.org/chebi/CHEBI:12999" />
         <rdf:li rdf:resource="http://identifiers.org/chebi/CHEBI:14575" />
         <rdf:li rdf:resource="http://identifiers.org/chebi/CHEBI:16024" />
         <rdf:li rdf:resource="http://identifiers.org/chebi/CHEBI:21057" />
         <rdf:li rdf:resource="http://identifiers.org/chebi/CHEBI:33930" />
         <rdf:li rdf:resource="http://identifiers.org/chebi/CHEBI:37684" />
         <rdf:li rdf:resource="http://identifiers.org/chebi/CHEBI:4208" />
         <rdf:li rdf:resource="http://identifiers.org/hmdb/HMDB00169" />
         <rdf:li rdf:resource="http://identifiers.org/biocyc/META:D-mannopyranose" />
         <rdf:li rdf:resource="http://identifiers.org/metanetx.chemical/MNXM182" />
         <rdf:li rdf:resource="http://identifiers.org/seed.compound/cpd00138" />
         <rdf:li rdf:resource="http://identifiers.org/seed.compound/cpd27437" />
        </rdf:Bag>
       </bqbiol:is>
      </rdf:Description>
     </rdf:RDF>
    </annotation>
   </species>
   <species metaid="M_mn_l"
       id="M_mn_l"
       name="Beta-1,4-Mannose-N-Acetylglucosamine"
       compartment="l"
       hasOnlySubstanceUnits="false"
       boundaryCondition="false"
       constant="false"
       fbc:charge="0"
       fbc:chemicalFormula="C14H25NO11">
    <annotation>
     <rdf:RDF xmlns:rdf="http://www.w3.org/1999/02/22-rdf-syntax-ns#"
         xmlns:bqbiol="http://biomodels.net/biology-qualifiers/">
      <rdf:Description rdf:about="#M_mn_l">
       <bqbiol:is>
        <rdf:Bag>
         <rdf:li rdf:resource="http://identifiers.org/bigg.metabolite/mn" />
         <rdf:li rdf:resource="http://identifiers.org/hmdb/HMDB06535" />
         <rdf:li rdf:resource="http://identifiers.org/metanetx.chemical/MNXM8331" />
        </rdf:Bag>
       </bqbiol:is>
      </rdf:Description>
     </rdf:RDF>
    </annotation>
   </species>
   <species metaid="M_galgluside_hs_c"
       id="M_galgluside_hs_c"
       name="Galactosyl Glucosyl Ceramide"
       compartment="c"
       hasOnlySubstanceUnits="false"
       boundaryCondition="false"
       constant="false"
       fbc:charge="0"
       fbc:chemicalFormula="C30H56NO12RCO">
    <annotation>
     <rdf:RDF xmlns:rdf="http://www.w3.org/1999/02/22-rdf-syntax-ns#"
         xmlns:bqbiol="http://biomodels.net/biology-qualifiers/">
      <rdf:Description rdf:about="#M_galgluside_hs_c">
       <bqbiol:is>
        <rdf:Bag>
         <rdf:li rdf:resource="http://identifiers.org/bigg.metabolite/galgluside_hs" />
         <rdf:li rdf:resource="http://identifiers.org/metanetx.chemical/MNXM90540" />
        </rdf:Bag>
       </bqbiol:is>
      </rdf:Description>
     </rdf:RDF>
    </annotation>
   </species>
   <species metaid="M_udpgal_c"
       id="M_udpgal_c"
       name="Uridine-5'-Diphosphate-D-Galactose"
       compartment="c"
       hasOnlySubstanceUnits="false"
       boundaryCondition="false"
       constant="false"
       fbc:charge="-2"
       fbc:chemicalFormula="C15H22N2O17P2">
    <annotation>
     <rdf:RDF xmlns:rdf="http://www.w3.org/1999/02/22-rdf-syntax-ns#"
         xmlns:bqbiol="http://biomodels.net/biology-qualifiers/">
      <rdf:Description rdf:about="#M_udpgal_c">
       <bqbiol:is>
        <rdf:Bag>
         <rdf:li rdf:resource="http://identifiers.org/bigg.metabolite/udpgal" />
         <rdf:li rdf:resource="http://identifiers.org/reactome/R-ALL-29452" />
         <rdf:li rdf:resource="http://identifiers.org/reactome/R-ALL-735682" />
         <rdf:li rdf:resource="http://identifiers.org/kegg.compound/C00052" />
         <rdf:li rdf:resource="http://identifiers.org/chebi/CHEBI:13487" />
         <rdf:li rdf:resource="http://identifiers.org/chebi/CHEBI:13495" />
         <rdf:li rdf:resource="http://identifiers.org/chebi/CHEBI:18307" />
         <rdf:li rdf:resource="http://identifiers.org/chebi/CHEBI:22100" />
         <rdf:li rdf:resource="http://identifiers.org/chebi/CHEBI:42751" />
         <rdf:li rdf:resource="http://identifiers.org/chebi/CHEBI:58439" />
         <rdf:li rdf:resource="http://identifiers.org/chebi/CHEBI:66914" />
         <rdf:li rdf:resource="http://identifiers.org/chebi/CHEBI:67119" />
         <rdf:li rdf:resource="http://identifiers.org/chebi/CHEBI:9811" />
         <rdf:li rdf:resource="http://identifiers.org/kegg.glycan/G10609" />
         <rdf:li rdf:resource="http://identifiers.org/hmdb/HMDB00302" />
         <rdf:li rdf:resource="http://identifiers.org/hmdb/HMDB62573" />
         <rdf:li rdf:resource="http://identifiers.org/biocyc/META:CPD-14553" />
         <rdf:li rdf:resource="http://identifiers.org/metanetx.chemical/MNXM89795" />
         <rdf:li rdf:resource="http://identifiers.org/seed.compound/cpd00043" />
         <rdf:li rdf:resource="http://identifiers.org/seed.compound/cpd30770" />
        </rdf:Bag>
       </bqbiol:is>
      </rdf:Description>
     </rdf:RDF>
    </annotation>
   </species>
   <species metaid="M_thcrm_hs_c"
       id="M_thcrm_hs_c"
       name="Trihexosyl Ceramide"
       compartment="c"
       hasOnlySubstanceUnits="false"
       boundaryCondition="false"
       constant="false"
       fbc:charge="0"
       fbc:chemicalFormula="C36H66NO17RCO">
    <annotation>
     <rdf:RDF xmlns:rdf="http://www.w3.org/1999/02/22-rdf-syntax-ns#"
         xmlns:bqbiol="http://biomodels.net/biology-qualifiers/">
      <rdf:Description rdf:about="#M_thcrm_hs_c">
       <bqbiol:is>
        <rdf:Bag>
         <rdf:li rdf:resource="http://identifiers.org/bigg.metabolite/thcrm_hs" />
         <rdf:li rdf:resource="http://identifiers.org/metanetx.chemical/MNXM91318" />
        </rdf:Bag>
       </bqbiol:is>
      </rdf:Description>
     </rdf:RDF>
    </annotation>
   </species>
   <species metaid="M_udp_c"
       id="M_udp_c"
       name="Uridine Diphosphate"
       compartment="c"
       hasOnlySubstanceUnits="false"
       boundaryCondition="false"
       constant="false"
       fbc:charge="-3"
       fbc:chemicalFormula="C9H11N2O12P2">
    <annotation>
     <rdf:RDF xmlns:rdf="http://www.w3.org/1999/02/22-rdf-syntax-ns#"
         xmlns:bqbiol="http://biomodels.net/biology-qualifiers/">
      <rdf:Description rdf:about="#M_udp_c">
       <bqbiol:is>
        <rdf:Bag>
         <rdf:li rdf:resource="http://identifiers.org/bigg.metabolite/udp" />
         <rdf:li rdf:resource="http://identifiers.org/reactome/R-ALL-110096" />
         <rdf:li rdf:resource="http://identifiers.org/reactome/R-ALL-111814" />
         <rdf:li rdf:resource="http://identifiers.org/reactome/R-ALL-158602" />
         <rdf:li rdf:resource="http://identifiers.org/reactome/R-ALL-205687" />
         <rdf:li rdf:resource="http://identifiers.org/kegg.compound/C00015" />
         <rdf:li rdf:resource="http://identifiers.org/chebi/CHEBI:13445" />
         <rdf:li rdf:resource="http://identifiers.org/chebi/CHEBI:17659" />
         <rdf:li rdf:resource="http://identifiers.org/chebi/CHEBI:27230" />
         <rdf:li rdf:resource="http://identifiers.org/chebi/CHEBI:46402" />
         <rdf:li rdf:resource="http://identifiers.org/chebi/CHEBI:58223" />
         <rdf:li rdf:resource="http://identifiers.org/chebi/CHEBI:9802" />
         <rdf:li rdf:resource="http://identifiers.org/kegg.glycan/G10619" />
         <rdf:li rdf:resource="http://identifiers.org/hmdb/HMDB00295" />
         <rdf:li rdf:resource="http://identifiers.org/biocyc/META:UDP" />
         <rdf:li rdf:resource="http://identifiers.org/metanetx.chemical/MNXM17" />
         <rdf:li rdf:resource="http://identifiers.org/seed.compound/cpd00014" />
        </rdf:Bag>
       </bqbiol:is>
      </rdf:Description>
     </rdf:RDF>
    </annotation>
   </species>
   <species metaid="M_h_g"
       id="M_h_g"
       name="Proton"
       compartment="g"
       hasOnlySubstanceUnits="false"
       boundaryCondition="false"
       constant="false"
       fbc:charge="0"
       fbc:chemicalFormula="H">
    <annotation>
     <rdf:RDF xmlns:rdf="http://www.w3.org/1999/02/22-rdf-syntax-ns#"
         xmlns:bqbiol="http://biomodels.net/biology-qualifiers/">
      <rdf:Description rdf:about="#M_h_g">
       <bqbiol:is>
        <rdf:Bag>
         <rdf:li rdf:resource="http://identifiers.org/bigg.metabolite/h" />
         <rdf:li rdf:resource="http://identifiers.org/reactome/R-ALL-1132304" />
         <rdf:li rdf:resource="http://identifiers.org/reactome/R-ALL-113529" />
         <rdf:li rdf:resource="http://identifiers.org/reactome/R-ALL-1470067" />
         <rdf:li rdf:resource="http://identifiers.org/reactome/R-ALL-156540" />
         <rdf:li rdf:resource="http://identifiers.org/reactome/R-ALL-163953" />
         <rdf:li rdf:resource="http://identifiers.org/reactome/R-ALL-193465" />
         <rdf:li rdf:resource="http://identifiers.org/reactome/R-ALL-194688" />
         <rdf:li rdf:resource="http://identifiers.org/reactome/R-ALL-2000349" />
         <rdf:li rdf:resource="http://identifiers.org/reactome/R-ALL-2872447" />
         <rdf:li rdf:resource="http://identifiers.org/reactome/R-ALL-351626" />
         <rdf:li rdf:resource="http://identifiers.org/reactome/R-ALL-372511" />
         <rdf:li rdf:resource="http://identifiers.org/reactome/R-ALL-374900" />
         <rdf:li rdf:resource="http://identifiers.org/reactome/R-ALL-425969" />
         <rdf:li rdf:resource="http://identifiers.org/reactome/R-ALL-425978" />
         <rdf:li rdf:resource="http://identifiers.org/reactome/R-ALL-425999" />
         <rdf:li rdf:resource="http://identifiers.org/reactome/R-ALL-427899" />
         <rdf:li rdf:resource="http://identifiers.org/reactome/R-ALL-428040" />
         <rdf:li rdf:resource="http://identifiers.org/reactome/R-ALL-428548" />
         <rdf:li rdf:resource="http://identifiers.org/reactome/R-ALL-5668577" />
         <rdf:li rdf:resource="http://identifiers.org/reactome/R-ALL-70106" />
         <rdf:li rdf:resource="http://identifiers.org/reactome/R-ALL-74722" />
         <rdf:li rdf:resource="http://identifiers.org/kegg.compound/C00080" />
         <rdf:li rdf:resource="http://identifiers.org/chebi/CHEBI:10744" />
         <rdf:li rdf:resource="http://identifiers.org/chebi/CHEBI:13357" />
         <rdf:li rdf:resource="http://identifiers.org/chebi/CHEBI:15378" />
         <rdf:li rdf:resource="http://identifiers.org/chebi/CHEBI:5584" />
         <rdf:li rdf:resource="http://identifiers.org/hmdb/HMDB59597" />
         <rdf:li rdf:resource="http://identifiers.org/biocyc/META:PROTON" />
         <rdf:li rdf:resource="http://identifiers.org/metanetx.chemical/MNXM1" />
         <rdf:li rdf:resource="http://identifiers.org/seed.compound/cpd00067" />
        </rdf:Bag>
       </bqbiol:is>
      </rdf:Description>
     </rdf:RDF>
    </annotation>
   </species>
   <species metaid="M_galgluside_hs_g"
       id="M_galgluside_hs_g"
       name="Galactosyl Glucosyl Ceramide"
       compartment="g"
       hasOnlySubstanceUnits="false"
       boundaryCondition="false"
       constant="false"
       fbc:charge="0"
       fbc:chemicalFormula="C30H56NO12RCO">
    <annotation>
     <rdf:RDF xmlns:rdf="http://www.w3.org/1999/02/22-rdf-syntax-ns#"
         xmlns:bqbiol="http://biomodels.net/biology-qualifiers/">
      <rdf:Description rdf:about="#M_galgluside_hs_g">
       <bqbiol:is>
        <rdf:Bag>
         <rdf:li rdf:resource="http://identifiers.org/bigg.metabolite/galgluside_hs" />
         <rdf:li rdf:resource="http://identifiers.org/metanetx.chemical/MNXM90540" />
        </rdf:Bag>
       </bqbiol:is>
      </rdf:Description>
     </rdf:RDF>
    </annotation>
   </species>
   <species metaid="M_udpgal_g"
       id="M_udpgal_g"
       name="Uridine-5'-Diphosphate-D-Galactose"
       compartment="g"
       hasOnlySubstanceUnits="false"
       boundaryCondition="false"
       constant="false"
       fbc:charge="-2"
       fbc:chemicalFormula="C15H22N2O17P2">
    <annotation>
     <rdf:RDF xmlns:rdf="http://www.w3.org/1999/02/22-rdf-syntax-ns#"
         xmlns:bqbiol="http://biomodels.net/biology-qualifiers/">
      <rdf:Description rdf:about="#M_udpgal_g">
       <bqbiol:is>
        <rdf:Bag>
         <rdf:li rdf:resource="http://identifiers.org/bigg.metabolite/udpgal" />
         <rdf:li rdf:resource="http://identifiers.org/reactome/R-ALL-29452" />
         <rdf:li rdf:resource="http://identifiers.org/reactome/R-ALL-735682" />
         <rdf:li rdf:resource="http://identifiers.org/kegg.compound/C00052" />
         <rdf:li rdf:resource="http://identifiers.org/chebi/CHEBI:13487" />
         <rdf:li rdf:resource="http://identifiers.org/chebi/CHEBI:13495" />
         <rdf:li rdf:resource="http://identifiers.org/chebi/CHEBI:18307" />
         <rdf:li rdf:resource="http://identifiers.org/chebi/CHEBI:22100" />
         <rdf:li rdf:resource="http://identifiers.org/chebi/CHEBI:42751" />
         <rdf:li rdf:resource="http://identifiers.org/chebi/CHEBI:58439" />
         <rdf:li rdf:resource="http://identifiers.org/chebi/CHEBI:66914" />
         <rdf:li rdf:resource="http://identifiers.org/chebi/CHEBI:67119" />
         <rdf:li rdf:resource="http://identifiers.org/chebi/CHEBI:9811" />
         <rdf:li rdf:resource="http://identifiers.org/kegg.glycan/G10609" />
         <rdf:li rdf:resource="http://identifiers.org/hmdb/HMDB00302" />
         <rdf:li rdf:resource="http://identifiers.org/hmdb/HMDB62573" />
         <rdf:li rdf:resource="http://identifiers.org/biocyc/META:CPD-14553" />
         <rdf:li rdf:resource="http://identifiers.org/metanetx.chemical/MNXM89795" />
         <rdf:li rdf:resource="http://identifiers.org/seed.compound/cpd00043" />
         <rdf:li rdf:resource="http://identifiers.org/seed.compound/cpd30770" />
        </rdf:Bag>
       </bqbiol:is>
      </rdf:Description>
     </rdf:RDF>
    </annotation>
   </species>
   <species metaid="M_thcrm_hs_g"
       id="M_thcrm_hs_g"
       name="Trihexosyl Ceramide"
       compartment="g"
       hasOnlySubstanceUnits="false"
       boundaryCondition="false"
       constant="false"
       fbc:charge="0"
       fbc:chemicalFormula="C36H66NO17RCO">
    <annotation>
     <rdf:RDF xmlns:rdf="http://www.w3.org/1999/02/22-rdf-syntax-ns#"
         xmlns:bqbiol="http://biomodels.net/biology-qualifiers/">
      <rdf:Description rdf:about="#M_thcrm_hs_g">
       <bqbiol:is>
        <rdf:Bag>
         <rdf:li rdf:resource="http://identifiers.org/bigg.metabolite/thcrm_hs" />
         <rdf:li rdf:resource="http://identifiers.org/metanetx.chemical/MNXM91318" />
        </rdf:Bag>
       </bqbiol:is>
      </rdf:Description>
     </rdf:RDF>
    </annotation>
   </species>
   <species metaid="M_udp_g"
       id="M_udp_g"
       name="Uridine Diphosphate"
       compartment="g"
       hasOnlySubstanceUnits="false"
       boundaryCondition="false"
       constant="false"
       fbc:charge="-3"
       fbc:chemicalFormula="C9H11N2O12P2">
    <annotation>
     <rdf:RDF xmlns:rdf="http://www.w3.org/1999/02/22-rdf-syntax-ns#"
         xmlns:bqbiol="http://biomodels.net/biology-qualifiers/">
      <rdf:Description rdf:about="#M_udp_g">
       <bqbiol:is>
        <rdf:Bag>
         <rdf:li rdf:resource="http://identifiers.org/bigg.metabolite/udp" />
         <rdf:li rdf:resource="http://identifiers.org/reactome/R-ALL-110096" />
         <rdf:li rdf:resource="http://identifiers.org/reactome/R-ALL-111814" />
         <rdf:li rdf:resource="http://identifiers.org/reactome/R-ALL-158602" />
         <rdf:li rdf:resource="http://identifiers.org/reactome/R-ALL-205687" />
         <rdf:li rdf:resource="http://identifiers.org/kegg.compound/C00015" />
         <rdf:li rdf:resource="http://identifiers.org/chebi/CHEBI:13445" />
         <rdf:li rdf:resource="http://identifiers.org/chebi/CHEBI:17659" />
         <rdf:li rdf:resource="http://identifiers.org/chebi/CHEBI:27230" />
         <rdf:li rdf:resource="http://identifiers.org/chebi/CHEBI:46402" />
         <rdf:li rdf:resource="http://identifiers.org/chebi/CHEBI:58223" />
         <rdf:li rdf:resource="http://identifiers.org/chebi/CHEBI:9802" />
         <rdf:li rdf:resource="http://identifiers.org/kegg.glycan/G10619" />
         <rdf:li rdf:resource="http://identifiers.org/hmdb/HMDB00295" />
         <rdf:li rdf:resource="http://identifiers.org/biocyc/META:UDP" />
         <rdf:li rdf:resource="http://identifiers.org/metanetx.chemical/MNXM17" />
         <rdf:li rdf:resource="http://identifiers.org/seed.compound/cpd00014" />
        </rdf:Bag>
       </bqbiol:is>
      </rdf:Description>
     </rdf:RDF>
    </annotation>
   </species>
   <species metaid="M_T_antigen_g"
       id="M_T_antigen_g"
       name="T-Antigen (Core 1)"
       compartment="g"
       hasOnlySubstanceUnits="false"
       boundaryCondition="false"
       constant="false"
       fbc:charge="0"
       fbc:chemicalFormula="C14H24NO10X">
    <annotation>
     <rdf:RDF xmlns:rdf="http://www.w3.org/1999/02/22-rdf-syntax-ns#"
         xmlns:bqbiol="http://biomodels.net/biology-qualifiers/">
      <rdf:Description rdf:about="#M_T_antigen_g">
       <bqbiol:is>
        <rdf:Bag>
         <rdf:li rdf:resource="http://identifiers.org/bigg.metabolite/T_antigen" />
         <rdf:li rdf:resource="http://identifiers.org/kegg.compound/C04750" />
         <rdf:li rdf:resource="http://identifiers.org/kegg.compound/C04776" />
         <rdf:li rdf:resource="http://identifiers.org/chebi/CHEBI:10387" />
         <rdf:li rdf:resource="http://identifiers.org/chebi/CHEBI:12361" />
         <rdf:li rdf:resource="http://identifiers.org/chebi/CHEBI:12362" />
         <rdf:li rdf:resource="http://identifiers.org/chebi/CHEBI:16117" />
         <rdf:li rdf:resource="http://identifiers.org/chebi/CHEBI:22783" />
         <rdf:li rdf:resource="http://identifiers.org/chebi/CHEBI:22785" />
         <rdf:li rdf:resource="http://identifiers.org/kegg.glycan/G00024" />
         <rdf:li rdf:resource="http://identifiers.org/biocyc/META:Core1" />
         <rdf:li rdf:resource="http://identifiers.org/metanetx.chemical/MNXM3928" />
         <rdf:li rdf:resource="http://identifiers.org/seed.compound/cpd12605" />
        </rdf:Bag>
       </bqbiol:is>
      </rdf:Description>
     </rdf:RDF>
    </annotation>
   </species>
   <species metaid="M_uacgam_g"
       id="M_uacgam_g"
       name="Uridine-5'-Diphosphate-N-Acetyl-Alpha-D-Glucosamine"
       compartment="g"
       hasOnlySubstanceUnits="false"
       boundaryCondition="false"
       constant="false"
       fbc:charge="-2"
       fbc:chemicalFormula="C17H25N3O17P2">
    <annotation>
     <rdf:RDF xmlns:rdf="http://www.w3.org/1999/02/22-rdf-syntax-ns#"
         xmlns:bqbiol="http://biomodels.net/biology-qualifiers/">
      <rdf:Description rdf:about="#M_uacgam_g">
       <bqbiol:is>
        <rdf:Bag>
         <rdf:li rdf:resource="http://identifiers.org/bigg.metabolite/uacgam" />
         <rdf:li rdf:resource="http://identifiers.org/reactome/R-ALL-162756" />
         <rdf:li rdf:resource="http://identifiers.org/reactome/R-ALL-3499326" />
         <rdf:li rdf:resource="http://identifiers.org/reactome/R-ALL-914003" />
         <rdf:li rdf:resource="http://identifiers.org/kegg.compound/C00043" />
         <rdf:li rdf:resource="http://identifiers.org/chebi/CHEBI:13456" />
         <rdf:li rdf:resource="http://identifiers.org/chebi/CHEBI:13473" />
         <rdf:li rdf:resource="http://identifiers.org/chebi/CHEBI:13475" />
         <rdf:li rdf:resource="http://identifiers.org/chebi/CHEBI:13476" />
         <rdf:li rdf:resource="http://identifiers.org/chebi/CHEBI:16264" />
         <rdf:li rdf:resource="http://identifiers.org/chebi/CHEBI:22115" />
         <rdf:li rdf:resource="http://identifiers.org/chebi/CHEBI:46243" />
         <rdf:li rdf:resource="http://identifiers.org/chebi/CHEBI:46287" />
         <rdf:li rdf:resource="http://identifiers.org/chebi/CHEBI:57705" />
         <rdf:li rdf:resource="http://identifiers.org/chebi/CHEBI:9823" />
         <rdf:li rdf:resource="http://identifiers.org/kegg.glycan/G10610" />
         <rdf:li rdf:resource="http://identifiers.org/hmdb/HMDB00290" />
         <rdf:li rdf:resource="http://identifiers.org/hmdb/HMDB62760" />
         <rdf:li rdf:resource="http://identifiers.org/lipidmaps/LMSL01010002" />
         <rdf:li rdf:resource="http://identifiers.org/biocyc/META:UDP-N-ACETYL-D-GLUCOSAMINE" />
         <rdf:li rdf:resource="http://identifiers.org/metanetx.chemical/MNXM47" />
         <rdf:li rdf:resource="http://identifiers.org/seed.compound/cpd00037" />
        </rdf:Bag>
       </bqbiol:is>
      </rdf:Description>
     </rdf:RDF>
    </annotation>
   </species>
   <species metaid="M_gncore1_g"
       id="M_gncore1_g"
       name="GlcNac-Alpha-1,4-Core 1"
       compartment="g"
       hasOnlySubstanceUnits="false"
       boundaryCondition="false"
       constant="false"
       fbc:charge="0"
       fbc:chemicalFormula="C22H37N2O15X">
    <annotation>
     <rdf:RDF xmlns:rdf="http://www.w3.org/1999/02/22-rdf-syntax-ns#"
         xmlns:bqbiol="http://biomodels.net/biology-qualifiers/">
      <rdf:Description rdf:about="#M_gncore1_g">
       <bqbiol:is>
        <rdf:Bag>
         <rdf:li rdf:resource="http://identifiers.org/bigg.metabolite/gncore1" />
         <rdf:li rdf:resource="http://identifiers.org/metanetx.chemical/MNXM18091" />
        </rdf:Bag>
       </bqbiol:is>
      </rdf:Description>
     </rdf:RDF>
    </annotation>
   </species>
   <species metaid="M_core2_g"
       id="M_core2_g"
       name="Core 2"
       compartment="g"
       hasOnlySubstanceUnits="false"
       boundaryCondition="false"
       constant="false"
       fbc:charge="0"
       fbc:chemicalFormula="C22H37N2O15X">
    <annotation>
     <rdf:RDF xmlns:rdf="http://www.w3.org/1999/02/22-rdf-syntax-ns#"
         xmlns:bqbiol="http://biomodels.net/biology-qualifiers/">
      <rdf:Description rdf:about="#M_core2_g">
       <bqbiol:is>
        <rdf:Bag>
         <rdf:li rdf:resource="http://identifiers.org/bigg.metabolite/core2" />
         <rdf:li rdf:resource="http://identifiers.org/biocyc/META:Core2" />
         <rdf:li rdf:resource="http://identifiers.org/metanetx.chemical/MNXM8447" />
        </rdf:Bag>
       </bqbiol:is>
      </rdf:Description>
     </rdf:RDF>
    </annotation>
   </species>
   <species metaid="M_gncore2_g"
       id="M_gncore2_g"
       name="GlcNac-Alpha-1,4-Core 2"
       compartment="g"
       hasOnlySubstanceUnits="false"
       boundaryCondition="false"
       constant="false"
       fbc:charge="0"
       fbc:chemicalFormula="C30H50N3O20X">
    <annotation>
     <rdf:RDF xmlns:rdf="http://www.w3.org/1999/02/22-rdf-syntax-ns#"
         xmlns:bqbiol="http://biomodels.net/biology-qualifiers/">
      <rdf:Description rdf:about="#M_gncore2_g">
       <bqbiol:is>
        <rdf:Bag>
         <rdf:li rdf:resource="http://identifiers.org/bigg.metabolite/gncore2" />
         <rdf:li rdf:resource="http://identifiers.org/metanetx.chemical/MNXM18092" />
        </rdf:Bag>
       </bqbiol:is>
      </rdf:Description>
     </rdf:RDF>
    </annotation>
   </species>
   <species metaid="M_aact_c"
       id="M_aact_c"
       name="Ammonioacetone"
       compartment="c"
       hasOnlySubstanceUnits="false"
       boundaryCondition="false"
       constant="false"
       fbc:charge="1"
       fbc:chemicalFormula="C3H8NO">
    <annotation>
     <rdf:RDF xmlns:rdf="http://www.w3.org/1999/02/22-rdf-syntax-ns#"
         xmlns:bqbiol="http://biomodels.net/biology-qualifiers/">
      <rdf:Description rdf:about="#M_aact_c">
       <bqbiol:is>
        <rdf:Bag>
         <rdf:li rdf:resource="http://identifiers.org/bigg.metabolite/aact" />
         <rdf:li rdf:resource="http://identifiers.org/kegg.compound/C01888" />
         <rdf:li rdf:resource="http://identifiers.org/chebi/CHEBI:13767" />
         <rdf:li rdf:resource="http://identifiers.org/chebi/CHEBI:17906" />
         <rdf:li rdf:resource="http://identifiers.org/chebi/CHEBI:19025" />
         <rdf:li rdf:resource="http://identifiers.org/chebi/CHEBI:2648" />
         <rdf:li rdf:resource="http://identifiers.org/chebi/CHEBI:42749" />
         <rdf:li rdf:resource="http://identifiers.org/chebi/CHEBI:42849" />
         <rdf:li rdf:resource="http://identifiers.org/chebi/CHEBI:58320" />
         <rdf:li rdf:resource="http://identifiers.org/hmdb/HMDB02134" />
         <rdf:li rdf:resource="http://identifiers.org/hmdb/HMDB60177" />
         <rdf:li rdf:resource="http://identifiers.org/biocyc/META:AMINO-ACETONE" />
         <rdf:li rdf:resource="http://identifiers.org/metanetx.chemical/MNXM1106" />
         <rdf:li rdf:resource="http://identifiers.org/seed.compound/cpd01298" />
        </rdf:Bag>
       </bqbiol:is>
      </rdf:Description>
     </rdf:RDF>
    </annotation>
   </species>
   <species metaid="M_mthgxl_c"
       id="M_mthgxl_c"
       name="Methylglyoxal"
       compartment="c"
       hasOnlySubstanceUnits="false"
       boundaryCondition="false"
       constant="false"
       fbc:charge="0"
       fbc:chemicalFormula="C3H4O2">
    <annotation>
     <rdf:RDF xmlns:rdf="http://www.w3.org/1999/02/22-rdf-syntax-ns#"
         xmlns:bqbiol="http://biomodels.net/biology-qualifiers/">
      <rdf:Description rdf:about="#M_mthgxl_c">
       <bqbiol:is>
        <rdf:Bag>
         <rdf:li rdf:resource="http://identifiers.org/bigg.metabolite/mthgxl" />
         <rdf:li rdf:resource="http://identifiers.org/reactome/R-ALL-5694074" />
         <rdf:li rdf:resource="http://identifiers.org/kegg.compound/C00546" />
         <rdf:li rdf:resource="http://identifiers.org/chebi/CHEBI:11643" />
         <rdf:li rdf:resource="http://identifiers.org/chebi/CHEBI:14599" />
         <rdf:li rdf:resource="http://identifiers.org/chebi/CHEBI:17158" />
         <rdf:li rdf:resource="http://identifiers.org/chebi/CHEBI:25303" />
         <rdf:li rdf:resource="http://identifiers.org/chebi/CHEBI:6875" />
         <rdf:li rdf:resource="http://identifiers.org/hmdb/HMDB01167" />
         <rdf:li rdf:resource="http://identifiers.org/biocyc/META:METHYL-GLYOXAL" />
         <rdf:li rdf:resource="http://identifiers.org/metanetx.chemical/MNXM310" />
         <rdf:li rdf:resource="http://identifiers.org/seed.compound/cpd00428" />
        </rdf:Bag>
       </bqbiol:is>
      </rdf:Description>
     </rdf:RDF>
    </annotation>
   </species>
   <species metaid="M_aact_m"
       id="M_aact_m"
       name="Ammonioacetone"
       compartment="m"
       hasOnlySubstanceUnits="false"
       boundaryCondition="false"
       constant="false"
       fbc:charge="1"
       fbc:chemicalFormula="C3H8NO">
    <annotation>
     <rdf:RDF xmlns:rdf="http://www.w3.org/1999/02/22-rdf-syntax-ns#"
         xmlns:bqbiol="http://biomodels.net/biology-qualifiers/">
      <rdf:Description rdf:about="#M_aact_m">
       <bqbiol:is>
        <rdf:Bag>
         <rdf:li rdf:resource="http://identifiers.org/bigg.metabolite/aact" />
         <rdf:li rdf:resource="http://identifiers.org/kegg.compound/C01888" />
         <rdf:li rdf:resource="http://identifiers.org/chebi/CHEBI:13767" />
         <rdf:li rdf:resource="http://identifiers.org/chebi/CHEBI:17906" />
         <rdf:li rdf:resource="http://identifiers.org/chebi/CHEBI:19025" />
         <rdf:li rdf:resource="http://identifiers.org/chebi/CHEBI:2648" />
         <rdf:li rdf:resource="http://identifiers.org/chebi/CHEBI:42749" />
         <rdf:li rdf:resource="http://identifiers.org/chebi/CHEBI:42849" />
         <rdf:li rdf:resource="http://identifiers.org/chebi/CHEBI:58320" />
         <rdf:li rdf:resource="http://identifiers.org/hmdb/HMDB02134" />
         <rdf:li rdf:resource="http://identifiers.org/hmdb/HMDB60177" />
         <rdf:li rdf:resource="http://identifiers.org/biocyc/META:AMINO-ACETONE" />
         <rdf:li rdf:resource="http://identifiers.org/metanetx.chemical/MNXM1106" />
         <rdf:li rdf:resource="http://identifiers.org/seed.compound/cpd01298" />
        </rdf:Bag>
       </bqbiol:is>
      </rdf:Description>
     </rdf:RDF>
    </annotation>
   </species>
   <species metaid="M_L2aadp6sa_m"
       id="M_L2aadp6sa_m"
       name="L-Allysine"
       compartment="m"
       hasOnlySubstanceUnits="false"
       boundaryCondition="false"
       constant="false"
       fbc:charge="0"
       fbc:chemicalFormula="C6H11NO3">
    <annotation>
     <rdf:RDF xmlns:rdf="http://www.w3.org/1999/02/22-rdf-syntax-ns#"
         xmlns:bqbiol="http://biomodels.net/biology-qualifiers/">
      <rdf:Description rdf:about="#M_L2aadp6sa_m">
       <bqbiol:is>
        <rdf:Bag>
         <rdf:li rdf:resource="http://identifiers.org/bigg.metabolite/L2aadp6sa" />
         <rdf:li rdf:resource="http://identifiers.org/reactome/R-ALL-113556" />
         <rdf:li rdf:resource="http://identifiers.org/kegg.compound/C04076" />
         <rdf:li rdf:resource="http://identifiers.org/chebi/CHEBI:11519" />
         <rdf:li rdf:resource="http://identifiers.org/chebi/CHEBI:13052" />
         <rdf:li rdf:resource="http://identifiers.org/chebi/CHEBI:13764" />
         <rdf:li rdf:resource="http://identifiers.org/chebi/CHEBI:17027" />
         <rdf:li rdf:resource="http://identifiers.org/chebi/CHEBI:17917" />
         <rdf:li rdf:resource="http://identifiers.org/chebi/CHEBI:21222" />
         <rdf:li rdf:resource="http://identifiers.org/chebi/CHEBI:2605" />
         <rdf:li rdf:resource="http://identifiers.org/chebi/CHEBI:42174" />
         <rdf:li rdf:resource="http://identifiers.org/chebi/CHEBI:57988" />
         <rdf:li rdf:resource="http://identifiers.org/chebi/CHEBI:58321" />
         <rdf:li rdf:resource="http://identifiers.org/chebi/CHEBI:6162" />
         <rdf:li rdf:resource="http://identifiers.org/hmdb/HMDB01263" />
         <rdf:li rdf:resource="http://identifiers.org/hmdb/HMDB59595" />
         <rdf:li rdf:resource="http://identifiers.org/biocyc/META:ALLYSINE" />
         <rdf:li rdf:resource="http://identifiers.org/metanetx.chemical/MNXM89905" />
         <rdf:li rdf:resource="http://identifiers.org/seed.compound/cpd01046" />
         <rdf:li rdf:resource="http://identifiers.org/seed.compound/cpd02522" />
        </rdf:Bag>
       </bqbiol:is>
      </rdf:Description>
     </rdf:RDF>
    </annotation>
   </species>
   <species metaid="M_fucgalacglcgalgluside_hs_g"
       id="M_fucgalacglcgalgluside_hs_g"
       name="Type Ih Glycolipid"
       compartment="g"
       hasOnlySubstanceUnits="false"
       boundaryCondition="false"
       constant="false"
       fbc:charge="0"
       fbc:chemicalFormula="C50H89N2O26RCO">
    <annotation>
     <rdf:RDF xmlns:rdf="http://www.w3.org/1999/02/22-rdf-syntax-ns#"
         xmlns:bqbiol="http://biomodels.net/biology-qualifiers/">
      <rdf:Description rdf:about="#M_fucgalacglcgalgluside_hs_g">
       <bqbiol:is>
        <rdf:Bag>
         <rdf:li rdf:resource="http://identifiers.org/bigg.metabolite/fucgalacglcgalgluside_hs" />
         <rdf:li rdf:resource="http://identifiers.org/metanetx.chemical/MNXM91322" />
        </rdf:Bag>
       </bqbiol:is>
      </rdf:Description>
     </rdf:RDF>
    </annotation>
   </species>
   <species metaid="M_udpacgal_g"
       id="M_udpacgal_g"
       name="Uridine-5'-Diphosphate-N-Acetyl-D-Galactosamine"
       compartment="g"
       hasOnlySubstanceUnits="false"
       boundaryCondition="false"
       constant="false"
       fbc:charge="-2"
       fbc:chemicalFormula="C17H25N3O17P2">
    <annotation>
     <rdf:RDF xmlns:rdf="http://www.w3.org/1999/02/22-rdf-syntax-ns#"
         xmlns:bqbiol="http://biomodels.net/biology-qualifiers/">
      <rdf:Description rdf:about="#M_udpacgal_g">
       <bqbiol:is>
        <rdf:Bag>
         <rdf:li rdf:resource="http://identifiers.org/bigg.metabolite/udpacgal" />
         <rdf:li rdf:resource="http://identifiers.org/reactome/R-ALL-735700" />
         <rdf:li rdf:resource="http://identifiers.org/kegg.compound/C00203" />
         <rdf:li rdf:resource="http://identifiers.org/chebi/CHEBI:13455" />
         <rdf:li rdf:resource="http://identifiers.org/chebi/CHEBI:13470" />
         <rdf:li rdf:resource="http://identifiers.org/chebi/CHEBI:16650" />
         <rdf:li rdf:resource="http://identifiers.org/chebi/CHEBI:22112" />
         <rdf:li rdf:resource="http://identifiers.org/chebi/CHEBI:57847" />
         <rdf:li rdf:resource="http://identifiers.org/chebi/CHEBI:9820" />
         <rdf:li rdf:resource="http://identifiers.org/kegg.glycan/G10611" />
         <rdf:li rdf:resource="http://identifiers.org/biocyc/META:UDP-N-ACETYL-GALACTOSAMINE" />
         <rdf:li rdf:resource="http://identifiers.org/metanetx.chemical/MNXM162233" />
         <rdf:li rdf:resource="http://identifiers.org/seed.compound/cpd00175" />
        </rdf:Bag>
       </bqbiol:is>
      </rdf:Description>
     </rdf:RDF>
    </annotation>
   </species>
   <species metaid="M_acgalfucgalacglcgalgluside_hs_g"
       id="M_acgalfucgalacglcgalgluside_hs_g"
       name="Type Ia Glycolipid"
       compartment="g"
       hasOnlySubstanceUnits="false"
       boundaryCondition="false"
       constant="false"
       fbc:charge="0"
       fbc:chemicalFormula="C58H102N3O31RCO">
    <annotation>
     <rdf:RDF xmlns:rdf="http://www.w3.org/1999/02/22-rdf-syntax-ns#"
         xmlns:bqbiol="http://biomodels.net/biology-qualifiers/">
      <rdf:Description rdf:about="#M_acgalfucgalacglcgalgluside_hs_g">
       <bqbiol:is>
        <rdf:Bag>
         <rdf:li rdf:resource="http://identifiers.org/bigg.metabolite/acgalfucgalacglcgalgluside_hs" />
         <rdf:li rdf:resource="http://identifiers.org/kegg.glycan/G00042" />
         <rdf:li rdf:resource="http://identifiers.org/metanetx.chemical/MNXM41055" />
         <rdf:li rdf:resource="http://identifiers.org/seed.compound/cpd21533" />
        </rdf:Bag>
       </bqbiol:is>
      </rdf:Description>
     </rdf:RDF>
    </annotation>
   </species>
   <species metaid="M_galfucgalacglcgalgluside_hs_g"
       id="M_galfucgalacglcgalgluside_hs_g"
       name="Gal-Alpha1-&gt;3(Fuc-Alpha1-&gt;2)Gal-Beta1-&gt;3GlcNac-Beta1-&gt;3LacCer"
       compartment="g"
       hasOnlySubstanceUnits="false"
       boundaryCondition="false"
       constant="false"
       fbc:charge="0"
       fbc:chemicalFormula="C56H99N2O31RCO">
    <annotation>
     <rdf:RDF xmlns:rdf="http://www.w3.org/1999/02/22-rdf-syntax-ns#"
         xmlns:bqbiol="http://biomodels.net/biology-qualifiers/">
      <rdf:Description rdf:about="#M_galfucgalacglcgalgluside_hs_g">
       <bqbiol:is>
        <rdf:Bag>
         <rdf:li rdf:resource="http://identifiers.org/bigg.metabolite/galfucgalacglcgalgluside_hs" />
         <rdf:li rdf:resource="http://identifiers.org/metanetx.chemical/MNXM163600" />
         <rdf:li rdf:resource="http://identifiers.org/seed.compound/cpd21531" />
        </rdf:Bag>
       </bqbiol:is>
      </rdf:Description>
     </rdf:RDF>
    </annotation>
   </species>
   <species metaid="M_fuc12gal14acglcgalgluside_hs_g"
       id="M_fuc12gal14acglcgalgluside_hs_g"
       name="Type Iih Glycolipid"
       compartment="g"
       hasOnlySubstanceUnits="false"
       boundaryCondition="false"
       constant="false"
       fbc:charge="0"
       fbc:chemicalFormula="C50H89N2O26RCO">
    <annotation>
     <rdf:RDF xmlns:rdf="http://www.w3.org/1999/02/22-rdf-syntax-ns#"
         xmlns:bqbiol="http://biomodels.net/biology-qualifiers/">
      <rdf:Description rdf:about="#M_fuc12gal14acglcgalgluside_hs_g">
       <bqbiol:is>
        <rdf:Bag>
         <rdf:li rdf:resource="http://identifiers.org/bigg.metabolite/fuc12gal14acglcgalgluside_hs" />
         <rdf:li rdf:resource="http://identifiers.org/metanetx.chemical/MNXM7855" />
        </rdf:Bag>
       </bqbiol:is>
      </rdf:Description>
     </rdf:RDF>
    </annotation>
   </species>
   <species metaid="M_galfuc12gal14acglcgalgluside_hs_g"
       id="M_galfuc12gal14acglcgalgluside_hs_g"
       name="(Gal)3 (Glc)1 (GlcNac)1 (LFuc)1 (Cer)1"
       compartment="g"
[truncated: 30,761,254 more chars]
