# Supplementary material for: iMM1865: A New Reconstruction of Mouse Genome-Scale Metabolic Model
Source: Sci Rep. 2020 Apr 10;10:6177. doi: 10.1038/s41598-020-63235-w (PMC7148337; doi:10.1038/s41598-020-63235-w)
Supplement: Supplementary file 9 — Supplementary Data 8. [file 41598_2020_63235_MOESM9_ESM.zip]

Archive with 1 entries (1 files):
- min-iHeart1703.xml
