# Supplementary material for: iMM1865: A New Reconstruction of Mouse Genome-Scale Metabolic Model
Source: Sci Rep. 2020 Apr 10;10:6177. doi: 10.1038/s41598-020-63235-w (PMC7148337; doi:10.1038/s41598-020-63235-w)
Supplement: Supplementary file 11 — Supplementary Table-S1. [file 41598_2020_63235_MOESM11_ESM.xlsx]

## Sheet: Table-S1
###Mouse Orthologues of Recon3D Genes
Human GeneID	Mouse GeneID	Reference Databases	Availibile in Models	Comment
100	11486	HomoloGene	iMM1865; min-iMM1865; iMM3254
10005	170789	HomoloGene	iMM1865; min-iMM1865; iMM3254
10007	26384	HomoloGene	iMM1865; min-iMM1865; iMM3254
100137049	211429	HomoloGene	iMM1865; min-iMM1865; iMM3254
10020	50798	HomoloGene	iMM1865; min-iMM1865; iMM3254
10026	329777	HomoloGene	iMM1865; min-iMM1865; iMM3254
10050	319848	HomoloGene	iMM1865; min-iMM1865; iMM3254
10057	27416	HomoloGene	iMM1865; min-iMM1865; iMM3254
10058	74104	HomoloGene	iMM1865; min-iMM1865; iMM3254
10060	20928	HomoloGene	iMM1865; min-iMM1865; iMM3254
10087	68018	HomoloGene	iMM1865; min-iMM1865; iMM3254
10090	338362	HomoloGene	iMM1865; min-iMM1865; iMM3254
10135	59027	HomoloGene	iMM1865; min-iMM1865; iMM3254
10157	30956	HomoloGene	iMM1865; min-iMM1865; iMM3254
10164	26887	HomoloGene	iMM1865; min-iMM1865; iMM3254
10165	50799	HomoloGene	iMM1865; min-iMM1865; iMM3254
10166	18408	HomoloGene	iMM1865; min-iMM1865; iMM3254
10170	241452	HomoloGene	iMM1865; min-iMM1865; iMM3254
10201	54369	HomoloGene	iMM1865; min-iMM1865; iMM3254
10229	12850	HomoloGene	iMM1865; min-iMM1865; iMM3254
10246	218103	HomoloGene	iMM1865; min-iMM1865; iMM3254
10249	107146	HomoloGene	iMM1865; min-iMM1865; iMM3254
10257	239273	HomoloGene	iMM1865; min-iMM1865; iMM3254
102724560	12411	HomoloGene	iMM1865; min-iMM1865; iMM3254
10312	27060	HomoloGene	iMM1865; min-iMM1865; iMM3254
10317	93961	HomoloGene	iMM1865; min-iMM1865; iMM3254
10327	58810	HomoloGene	iMM1865; min-iMM1865; iMM3254
10331	72297	HomoloGene	iMM1865; min-iMM1865; iMM3254
10351	27404	HomoloGene	iMM1865; min-iMM1865; iMM3254
1036	12583	HomoloGene	iMM1865; min-iMM1865; iMM3254
10380	23827	HomoloGene	iMM1865; min-iMM1865; iMM3254
10390	99712	HomoloGene	iMM1865; min-iMM1865; iMM3254
10396	11980	HomoloGene	iMM1865; min-iMM1865; iMM3254
1040	74596	HomoloGene	iMM1865; min-iMM1865; iMM3254
10400	18618	HomoloGene	iMM1865; min-iMM1865; iMM3254
10402	54613	HomoloGene	iMM1865; min-iMM1865; iMM3254
10423	52858	HomoloGene	iMM1865; min-iMM1865; iMM3254
10449	52538	HomoloGene	iMM1865; min-iMM1865; iMM3254
10455	23986	HomoloGene	iMM1865; min-iMM1865; iMM3254
10476	71679	HomoloGene	iMM1865; min-iMM1865; iMM3254
10478	20524	HomoloGene	iMM1865; min-iMM1865; iMM3254
10553	53415	HomoloGene	iMM1865; min-iMM1865; iMM3254
10554	55979	HomoloGene	iMM1865; min-iMM1865; iMM3254
10555	67512	HomoloGene	iMM1865; min-iMM1865; iMM3254
10558	268656	HomoloGene	iMM1865; min-iMM1865; iMM3254
10559	24060	HomoloGene	iMM1865; min-iMM1865; iMM3254
1056	12613	HomoloGene	iMM1865; min-iMM1865; iMM3254
10560	116914	HomoloGene	iMM1865; min-iMM1865; iMM3254
10568	20531	HomoloGene	iMM1865; min-iMM1865; iMM3254
10587	26462	HomoloGene	iMM1865; min-iMM1865; iMM3254
10606	67054	HomoloGene	iMM1865; min-iMM1865; iMM3254
10610	20446	HomoloGene	iMM1865; min-iMM1865; iMM3254
10632	27425	HomoloGene	iMM1865; min-iMM1865; iMM3254
10654	68603	HomoloGene	iMM1865; min-iMM1865; iMM3254
1066	104158	HomoloGene	iMM1865; min-iMM1865; iMM3254
10678	53625	HomoloGene	iMM1865; min-iMM1865; iMM3254
10682	13595	HomoloGene	iMM1865; min-iMM1865; iMM3254
10690	14348	HomoloGene	iMM1865; min-iMM1865; iMM3254
107	432530	HomoloGene	iMM1865; min-iMM1865; iMM3254
10715	93898	HomoloGene	iMM1865; min-iMM1865; iMM3254
10723	20499	HomoloGene	iMM1865; min-iMM1865; iMM3254
10724	76055	HomoloGene	iMM1865; min-iMM1865; iMM3254
10768	229709	HomoloGene	iMM1865; min-iMM1865; iMM3254
10786	105355	HomoloGene	iMM1865; min-iMM1865; iMM3254
10797	17768	HomoloGene	iMM1865; min-iMM1865; iMM3254
108	210044	HomoloGene	iMM1865; min-iMM1865; iMM3254
1080	12638	HomoloGene	iMM1865; min-iMM1865; iMM3254
10825	50877	HomoloGene	iMM1865; min-iMM1865; iMM3254
10840	107747	HomoloGene	iMM1865; min-iMM1865; iMM3254
10841	14317	HomoloGene	iMM1865; min-iMM1865; iMM3254
10846	23984	HomoloGene	iMM1865; min-iMM1865; iMM3254
10858	13116	HomoloGene	iMM1865; min-iMM1865; iMM3254
10861	231583	HomoloGene	iMM1865; min-iMM1865; iMM3254
10864	108114	HomoloGene	iMM1865; min-iMM1865; iMM3254
10870	23900	HomoloGene	iMM1865; min-iMM1865; iMM3254
10873	109264	HomoloGene	iMM1865; min-iMM1865; iMM3254
109	104111	HomoloGene	iMM1865; min-iMM1865; iMM3254
10901	28200	HomoloGene	iMM1865; min-iMM1865; iMM3254
10919	110147	HomoloGene	iMM1865; min-iMM1865; iMM3254
10928	19765	HomoloGene	iMM1865; min-iMM1865; iMM3254
10935	11757	HomoloGene	iMM1865; min-iMM1865; iMM3254
10941	94215	HomoloGene	iMM1865; min-iMM1865; iMM3254
10948	59045	HomoloGene	iMM1865; min-iMM1865; iMM3254
10965	171210	HomoloGene	iMM1865; min-iMM1865; iMM3254
10975	66594	HomoloGene	iMM1865; min-iMM1865; iMM3254
10991	76257	HomoloGene	iMM1865; min-iMM1865; iMM3254
10993	231691	HomoloGene	iMM1865; min-iMM1865; iMM3254
10998	26459	HomoloGene	iMM1865; min-iMM1865; iMM3254
10999	26569	HomoloGene	iMM1865; min-iMM1865; iMM3254
11000	26568	HomoloGene	iMM1865; min-iMM1865; iMM3254
11001	26458	HomoloGene	iMM1865; min-iMM1865; iMM3254
1103	12647	HomoloGene	iMM1865; min-iMM1865; iMM3254
11041	108902	HomoloGene	iMM1865; min-iMM1865; iMM3254
11046	70484	HomoloGene	iMM1865; min-iMM1865; iMM3254
1109	83702	HomoloGene	iMM1865; min-iMM1865; iMM3254
111	224129	HomoloGene	iMM1865; min-iMM1865; iMM3254
11102	67053	HomoloGene	iMM1865; min-iMM1865; iMM3254
11112	58875	HomoloGene	iMM1865; min-iMM1865; iMM3254
11136	30962	HomoloGene	iMM1865; min-iMM1865; iMM3254
11164	53893	HomoloGene	iMM1865; min-iMM1865; iMM3254
1118	71884	HomoloGene	iMM1865; min-iMM1865; iMM3254
11181	58866	HomoloGene	iMM1865; min-iMM1865; iMM3254
11182	227659	HomoloGene	iMM1865; min-iMM1865; iMM3254
1119	12660	HomoloGene	iMM1865; min-iMM1865; iMM3254
112	11512	HomoloGene	iMM1865; min-iMM1865; iMM3254
1120	12651	HomoloGene	iMM1865; min-iMM1865; iMM3254
11212	114863	HomoloGene	iMM1865; min-iMM1865; iMM3254
11226	207839	HomoloGene	iMM1865; min-iMM1865; iMM3254
11227	241391	HomoloGene	iMM1865; min-iMM1865; iMM3254
11238	56078	HomoloGene	iMM1865; min-iMM1865; iMM3254
112483	69215	HomoloGene	iMM1865; min-iMM1865; iMM3254
11254	56774	HomoloGene	iMM1865; min-iMM1865; iMM3254
112611	69519	HomoloGene	iMM1865; min-iMM1865; iMM3254
112724	108841	HomoloGene	iMM1865; min-iMM1865; iMM3254
11283	106648	HomoloGene	iMM1865; min-iMM1865; iMM3254
11285	218271	HomoloGene	iMM1865; min-iMM1865; iMM3254
113	11513	HomoloGene	iMM1865; min-iMM1865; iMM3254
113026	72469	HomoloGene	iMM1865; min-iMM1865; iMM3254
11309	101488	HomoloGene	iMM1865; min-iMM1865; iMM3254
113189	72136	HomoloGene	iMM1865; min-iMM1865; iMM3254
113235	52466	HomoloGene	iMM1865; min-iMM1865; iMM3254
113278	69698	HomoloGene	iMM1865; min-iMM1865; iMM3254
11332	70025	HomoloGene	iMM1865; min-iMM1865; iMM3254
11343	23945	HomoloGene	iMM1865; min-iMM1865; iMM3254
113451	242669	HomoloGene	iMM1865; min-iMM1865; iMM3254
113612	71519	HomoloGene	iMM1865; min-iMM1865; iMM3254
113675	257635	HomoloGene	iMM1865; min-iMM1865; iMM3254
114	11514	HomoloGene	iMM1865; min-iMM1865; iMM3254
114134	239606	HomoloGene	iMM1865; min-iMM1865; iMM3254
114805	271786	HomoloGene	iMM1865; min-iMM1865; iMM3254
114971	66461	HomoloGene	iMM1865; min-iMM1865; iMM3254
115	11515	HomoloGene	iMM1865; min-iMM1865; iMM3254
115019	320718	HomoloGene	iMM1865; min-iMM1865; iMM3254
115111	208890	HomoloGene	iMM1865; min-iMM1865; iMM3254
1152	12709	HomoloGene	iMM1865; min-iMM1865; iMM3254
115286	67582	HomoloGene	iMM1865; min-iMM1865; iMM3254
1155	66411	HomoloGene	iMM1865; min-iMM1865; iMM3254
115584	233836	HomoloGene	iMM1865; min-iMM1865; iMM3254
1158	12715	HomoloGene	iMM1865; min-iMM1865; iMM3254
1159	12716	HomoloGene	iMM1865; min-iMM1865; iMM3254
1160	76722	HomoloGene	iMM1865; min-iMM1865; iMM3254
116085	20521	HomoloGene	iMM1865; min-iMM1865; iMM3254
116255	68393	HomoloGene	iMM1865; min-iMM1865; iMM3254
116285	117147	HomoloGene	iMM1865; min-iMM1865; iMM3254
116369	224661	HomoloGene	iMM1865; min-iMM1865; iMM3254
117247	72472	HomoloGene	iMM1865; min-iMM1865; iMM3254
117248	78754	HomoloGene	iMM1865; min-iMM1865; iMM3254
117283	271424	HomoloGene	iMM1865; min-iMM1865; iMM3254
118881	69156	HomoloGene	iMM1865; min-iMM1865; iMM3254
1200	12751	HomoloGene	iMM1865; min-iMM1865; iMM3254
120103	234967	HomoloGene	iMM1865; min-iMM1865; iMM3254
1208	109791	HomoloGene	iMM1865; min-iMM1865; iMM3254
121214	70061	HomoloGene	iMM1865; min-iMM1865; iMM3254
121278	216343	HomoloGene	iMM1865; min-iMM1865; iMM3254
1215	17228	HomoloGene	iMM1865; min-iMM1865; iMM3254
122481	78801	HomoloGene	iMM1865; min-iMM1865; iMM3254
122618	104759	HomoloGene	iMM1865; min-iMM1865; iMM3254
122622	11565	HomoloGene	iMM1865; min-iMM1865; iMM3254
122970	171282	HomoloGene	iMM1865; min-iMM1865; iMM3254
123041	238384	HomoloGene	iMM1865; min-iMM1865; iMM3254
123096	214663	HomoloGene	iMM1865; min-iMM1865; iMM3254
123099	70059	HomoloGene	iMM1865; min-iMM1865; iMM3254
123264	330962	HomoloGene	iMM1865; min-iMM1865; iMM3254
123688	235386	HomoloGene	iMM1865; min-iMM1865; iMM3254
123745	329502	HomoloGene	iMM1865; min-iMM1865; iMM3254
123876	233799	HomoloGene	iMM1865; min-iMM1865; iMM3254
1244	12780	HomoloGene	iMM1865; min-iMM1865; iMM3254
124583	76025	HomoloGene	iMM1865; min-iMM1865; iMM3254
124637	327951	HomoloGene	iMM1865; min-iMM1865; iMM3254
124872	14422	HomoloGene	iMM1865; min-iMM1865; iMM3254
124935	215113	HomoloGene	iMM1865; min-iMM1865; iMM3254
124975	71522	HomoloGene	iMM1865; min-iMM1865; iMM3254
125061	71562	HomoloGene	iMM1865; min-iMM1865; iMM3254
125206	109342	HomoloGene	iMM1865; min-iMM1865; iMM3254
125965	333182	HomoloGene	iMM1865; min-iMM1865; iMM3254
125981	171168	HomoloGene	iMM1865; min-iMM1865; iMM3254
126	11522	HomoloGene	iMM1865; min-iMM1865; iMM3254
126129	78070	HomoloGene	iMM1865; min-iMM1865; iMM3254
126410	320997	HomoloGene	iMM1865; min-iMM1865; iMM3254
1267	12799	HomoloGene	iMM1865; min-iMM1865; iMM3254
126792	117592	HomoloGene	iMM1865; min-iMM1865; iMM3254
127	26876	HomoloGene	iMM1865; min-iMM1865; iMM3254
127124	338375	HomoloGene	iMM1865; min-iMM1865; iMM3254
128	11532	HomoloGene	iMM1865; min-iMM1865; iMM3254
128869	228812	HomoloGene	iMM1865; min-iMM1865; iMM3254
129607	22169	HomoloGene	iMM1865; min-iMM1865; iMM3254
129642	67216	HomoloGene	iMM1865; min-iMM1865; iMM3254
129807	241159	HomoloGene	iMM1865; min-iMM1865; iMM3254
13	67758	HomoloGene	iMM1865; min-iMM1865; iMM3254
130013	266645	HomoloGene	iMM1865; min-iMM1865; iMM3254
130367	433323	HomoloGene	iMM1865; min-iMM1865; iMM3254
130752	76668	HomoloGene	iMM1865; min-iMM1865; iMM3254
131	11529	HomoloGene	iMM1865; min-iMM1865; iMM3254
1312	12846	HomoloGene	iMM1865; min-iMM1865; iMM3254
131669	243537	HomoloGene	iMM1865; min-iMM1865; iMM3254
132	11534	HomoloGene	iMM1865; min-iMM1865; iMM3254
132158	235582	HomoloGene	iMM1865; min-iMM1865; iMM3254
1327	12857	HomoloGene	iMM1865; min-iMM1865; iMM3254
132789	67980	HomoloGene	iMM1865; min-iMM1865; iMM3254
133121	320981	HomoloGene	iMM1865; min-iMM1865; iMM3254
1337	12861	HomoloGene	iMM1865; min-iMM1865; iMM3254
1339	12862	HomoloGene	iMM1865; min-iMM1865; iMM3254
1340	110323	HomoloGene	iMM1865; min-iMM1865; iMM3254
1345	12864	Orthologs	iMM1865; min-iMM1865; iMM3254
134526	74156	HomoloGene	iMM1865; min-iMM1865; iMM3254
1346	12865	HomoloGene	iMM1865; min-iMM1865; iMM3254
1347	12866	HomoloGene	iMM1865; min-iMM1865; iMM3254
1349	66142	HomoloGene	iMM1865; min-iMM1865; iMM3254
1351	12868	HomoloGene	iMM1865; min-iMM1865; iMM3254
135152	280645	HomoloGene	iMM1865; min-iMM1865; iMM3254
1356	12870	HomoloGene	iMM1865; min-iMM1865; iMM3254
1357	109697	HomoloGene	iMM1865; min-iMM1865; iMM3254
1358	232680	HomoloGene	iMM1865; min-iMM1865; iMM3254
1371	12892	HomoloGene	iMM1865; min-iMM1865; iMM3254
1373	227231	HomoloGene	iMM1865; min-iMM1865; iMM3254
1374	12894	HomoloGene	iMM1865; min-iMM1865; iMM3254
1375	12895	HomoloGene	iMM1865; min-iMM1865; iMM3254
1376	12896	HomoloGene	iMM1865; min-iMM1865; iMM3254
137872	76187	HomoloGene	iMM1865; min-iMM1865; iMM3254
137964	102247	HomoloGene	iMM1865; min-iMM1865; iMM3254
1384	12908	HomoloGene	iMM1865; min-iMM1865; iMM3254
138429	227733	HomoloGene	iMM1865; min-iMM1865; iMM3254
138639	218232	HomoloGene	iMM1865; min-iMM1865; iMM3254
139596	331487	HomoloGene	iMM1865; min-iMM1865; iMM3254
140679	22348	HomoloGene	iMM1865; min-iMM1865; iMM3254
140687	654821	HomoloGene	iMM1865; min-iMM1865; iMM3254
140838	67311	HomoloGene	iMM1865; min-iMM1865; iMM3254
142680	142681	HomoloGene	iMM1865; min-iMM1865; iMM3254
1431	12974	HomoloGene	iMM1865; min-iMM1865; iMM3254
144193	71761	HomoloGene	iMM1865; min-iMM1865; iMM3254
145173	381694	HomoloGene	iMM1865; min-iMM1865; iMM3254
145226	77974	HomoloGene	iMM1865; min-iMM1865; iMM3254
145553	67881	HomoloGene	iMM1865; min-iMM1865; iMM3254
146664	268510	HomoloGene	iMM1865; min-iMM1865; iMM3254
146712	210004	HomoloGene	iMM1865; min-iMM1865; iMM3254
1468	27376	HomoloGene	iMM1865; min-iMM1865; iMM3254
1487	13016	HomoloGene	iMM1865; min-iMM1865; iMM3254
148789	97884	HomoloGene	iMM1865; min-iMM1865; iMM3254
1491	107869	HomoloGene	iMM1865; min-iMM1865; iMM3254
15	11298	HomoloGene	iMM1865; min-iMM1865; iMM3254
1503	51797	HomoloGene	iMM1865; min-iMM1865; iMM3254
151531	76654	HomoloGene	iMM1865; min-iMM1865; iMM3254
152586	67555	HomoloGene	iMM1865; min-iMM1865; iMM3254
153201	246049	HomoloGene	iMM1865; min-iMM1865; iMM3254
1537	66445	HomoloGene	iMM1865; min-iMM1865; iMM3254
154091	353169	HomoloGene	iMM1865; min-iMM1865; iMM3254
154141	218121	HomoloGene	iMM1865; min-iMM1865; iMM3254
1543	13076	HomoloGene	iMM1865; min-iMM1865; iMM3254
1544	13077	HomoloGene	iMM1865; min-iMM1865; iMM3254
1545	13078	HomoloGene	iMM1865; min-iMM1865; iMM3254
1551	13113	HomoloGene	iMM1865; min-iMM1865; iMM3254
155184	435818	HomoloGene	iMM1865; min-iMM1865; iMM3254
1555	13088	HomoloGene	iMM1865; min-iMM1865; iMM3254
1562	72082	HomoloGene	iMM1865; min-iMM1865; iMM3254
1571	13106	HomoloGene	iMM1865; min-iMM1865; iMM3254
1572	13107	HomoloGene	iMM1865; min-iMM1865; iMM3254
1573	13110	HomoloGene	iMM1865; min-iMM1865; iMM3254
157506	98711	HomoloGene	iMM1865; min-iMM1865; iMM3254
158	11564	HomoloGene	iMM1865; min-iMM1865; iMM3254
1580	13120	HomoloGene	iMM1865; min-iMM1865; iMM3254
1581	13122	HomoloGene	iMM1865; min-iMM1865; iMM3254
1582	13124	HomoloGene	iMM1865; min-iMM1865; iMM3254
1583	13070	HomoloGene	iMM1865; min-iMM1865; iMM3254
1584	13072	HomoloGene	iMM1865; min-iMM1865; iMM3254
1585	110115	HomoloGene	iMM1865; min-iMM1865; iMM3254
1586	13074	HomoloGene	iMM1865; min-iMM1865; iMM3254
1588	13075	HomoloGene	iMM1865; min-iMM1865; iMM3254
1589	13079	HomoloGene	iMM1865; min-iMM1865; iMM3254
159	11566	HomoloGene	iMM1865; min-iMM1865; iMM3254
1591	13081	HomoloGene	iMM1865; min-iMM1865; iMM3254
1593	104086	HomoloGene	iMM1865; min-iMM1865; iMM3254
1594	13115	HomoloGene	iMM1865; min-iMM1865; iMM3254
1595	13121	HomoloGene	iMM1865; min-iMM1865; iMM3254
159963	241612	HomoloGene	iMM1865; min-iMM1865; iMM3254
160428	216188	HomoloGene	iMM1865; min-iMM1865; iMM3254
1606	13139	HomoloGene	iMM1865; min-iMM1865; iMM3254
1607	217480	HomoloGene	iMM1865; min-iMM1865; iMM3254
160728	216225	HomoloGene	iMM1865; min-iMM1865; iMM3254
1608	110197	HomoloGene	iMM1865; min-iMM1865; iMM3254
160851	380921	HomoloGene	iMM1865; min-iMM1865; iMM3254
1609	110524	HomoloGene	iMM1865; min-iMM1865; iMM3254
1610	13142	HomoloGene	iMM1865; min-iMM1865; iMM3254
1621	13166	HomoloGene	iMM1865; min-iMM1865; iMM3254
1622	13167	HomoloGene	iMM1865; min-iMM1865; iMM3254
162417	217214	HomoloGene	iMM1865; min-iMM1865; iMM3254
162466	237928	HomoloGene	iMM1865; min-iMM1865; iMM3254
1629	13171	HomoloGene	iMM1865; min-iMM1865; iMM3254
1632	13177	HomoloGene	iMM1865; min-iMM1865; iMM3254
1633	13178	HomoloGene	iMM1865; min-iMM1865; iMM3254
163404	75769	HomoloGene	iMM1865; min-iMM1865; iMM3254
1635	320685	HomoloGene	iMM1865; min-iMM1865; iMM3254
1636	11421	HomoloGene	iMM1865; min-iMM1865; iMM3254
1638	13190	HomoloGene	iMM1865; min-iMM1865; iMM3254
1644	13195	HomoloGene	iMM1865; min-iMM1865; iMM3254
1645	77337	HomoloGene	iMM1865; min-iMM1865; iMM3254
1646	77337	HomoloGene	iMM1865; min-iMM1865; iMM3254
166012	71797	HomoloGene	iMM1865; min-iMM1865; iMM3254
1666	67460	HomoloGene	iMM1865; min-iMM1865; iMM3254
166785	109136	HomoloGene	iMM1865; min-iMM1865; iMM3254
166929	74442	HomoloGene	iMM1865; min-iMM1865; iMM3254
168391	67909	HomoloGene	iMM1865; min-iMM1865; iMM3254
169355	209176	HomoloGene	iMM1865; min-iMM1865; iMM3254
170384	73068	HomoloGene	iMM1865; min-iMM1865; iMM3254
171425	69634	HomoloGene	iMM1865; min-iMM1865; iMM3254
1716	27369	HomoloGene	iMM1865; min-iMM1865; iMM3254
1717	13360	HomoloGene	iMM1865; min-iMM1865; iMM3254
1718	74754	HomoloGene	iMM1865; min-iMM1865; iMM3254
1719	13361	HomoloGene	iMM1865; min-iMM1865; iMM3254
1723	56749	HomoloGene	iMM1865; min-iMM1865; iMM3254
1728	18104	HomoloGene	iMM1865; min-iMM1865; iMM3254
1733	13370	HomoloGene	iMM1865; min-iMM1865; iMM3254
1734	13371	HomoloGene	iMM1865; min-iMM1865; iMM3254
1735	107585	HomoloGene	iMM1865; min-iMM1865; iMM3254
1737	235339	HomoloGene	iMM1865; min-iMM1865; iMM3254
1738	13382	HomoloGene	iMM1865; min-iMM1865; iMM3254
1743	78920	HomoloGene	iMM1865; min-iMM1865; iMM3254
175	11593	HomoloGene	iMM1865; min-iMM1865; iMM3254
1757	192166	HomoloGene	iMM1865; min-iMM1865; iMM3254
178	77559	HomoloGene	iMM1865; min-iMM1865; iMM3254
18	268860	HomoloGene	iMM1865; min-iMM1865; iMM3254
1800	13479	HomoloGene	iMM1865; min-iMM1865; iMM3254
1806	99586	HomoloGene	iMM1865; min-iMM1865; iMM3254
1807	64705	HomoloGene	iMM1865; min-iMM1865; iMM3254
1808	12934	HomoloGene	iMM1865; min-iMM1865; iMM3254
1809	22240	HomoloGene	iMM1865; min-iMM1865; iMM3254
1811	13487	HomoloGene	iMM1865; min-iMM1865; iMM3254
1836	13521	HomoloGene	iMM1865; min-iMM1865; iMM3254
1841	21915	HomoloGene	iMM1865; min-iMM1865; iMM3254
1854	110074	HomoloGene	iMM1865; min-iMM1865; iMM3254
189	11611	HomoloGene	iMM1865; min-iMM1865; iMM3254
1890	72962	HomoloGene	iMM1865; min-iMM1865; iMM3254
1891	51798	HomoloGene	iMM1865; min-iMM1865; iMM3254
1892	93747	HomoloGene	iMM1865; min-iMM1865; iMM3254
19	11303	HomoloGene	iMM1865; min-iMM1865; iMM3254
191	269378	HomoloGene	iMM1865; min-iMM1865; iMM3254
192134	272411	HomoloGene	iMM1865; min-iMM1865; iMM3254
192286	67044	HomoloGene	iMM1865; min-iMM1865; iMM3254
195814	242285	HomoloGene	iMM1865; min-iMM1865; iMM3254
196051	381925	HomoloGene	iMM1865; min-iMM1865; iMM3254
1962	74147	HomoloGene	iMM1865; min-iMM1865; iMM3254
196883	104110	HomoloGene	iMM1865; min-iMM1865; iMM3254
197257	52815	HomoloGene	iMM1865; min-iMM1865; iMM3254
197258	234730	HomoloGene	iMM1865; min-iMM1865; iMM3254
200010	230612	HomoloGene	iMM1865; min-iMM1865; iMM3254
200576	18711	HomoloGene	iMM1865; min-iMM1865; iMM3254
200931	106407	HomoloGene	iMM1865; min-iMM1865; iMM3254
201562	70757	HomoloGene	iMM1865; min-iMM1865; iMM3254
201595	68292	HomoloGene	iMM1865; min-iMM1865; iMM3254
2026	13807	HomoloGene	iMM1865; min-iMM1865; iMM3254
2027	13808	HomoloGene	iMM1865; min-iMM1865; iMM3254
203	11636	HomoloGene	iMM1865; min-iMM1865; iMM3254
2030	63959	HomoloGene	iMM1865; min-iMM1865; iMM3254
204	11637	HomoloGene	iMM1865; min-iMM1865; iMM3254
204219	545975	HomoloGene	iMM1865; min-iMM1865; iMM3254
205	11639	HomoloGene	iMM1865; min-iMM1865; iMM3254
2053	13850	HomoloGene	iMM1865; min-iMM1865; iMM3254
206358	215335	HomoloGene	iMM1865; min-iMM1865; iMM3254
21	27410	HomoloGene	iMM1865; min-iMM1865; iMM3254
210	17025	HomoloGene	iMM1865; min-iMM1865; iMM3254
2108	110842	HomoloGene	iMM1865; min-iMM1865; iMM3254
2109	110826	HomoloGene	iMM1865; min-iMM1865; iMM3254
211	11655	HomoloGene	iMM1865; min-iMM1865; iMM3254
2110	66841	HomoloGene	iMM1865; min-iMM1865; iMM3254
212	11656	HomoloGene	iMM1865; min-iMM1865; iMM3254
2131	14042	HomoloGene	iMM1865; min-iMM1865; iMM3254
2132	14043	HomoloGene	iMM1865; min-iMM1865; iMM3254
2134	56219	HomoloGene	iMM1865; min-iMM1865; iMM3254
2135	58193	HomoloGene	iMM1865; min-iMM1865; iMM3254
2137	54616	HomoloGene	iMM1865; min-iMM1865; iMM3254
215	11666	HomoloGene	iMM1865; min-iMM1865; iMM3254
216	11668	HomoloGene	iMM1865; min-iMM1865; iMM3254
2167	11770	HomoloGene	iMM1865; min-iMM1865; iMM3254
2168	14080	HomoloGene	iMM1865; min-iMM1865; iMM3254
2169	14079	HomoloGene	iMM1865; min-iMM1865; iMM3254
217	11669	HomoloGene	iMM1865; min-iMM1865; iMM3254
2170	14077	HomoloGene	iMM1865; min-iMM1865; iMM3254
2171	16592	HomoloGene	iMM1865; min-iMM1865; iMM3254
2172	16204	HomoloGene	iMM1865; min-iMM1865; iMM3254
2173	12140	HomoloGene	iMM1865; min-iMM1865; iMM3254
218	11670	HomoloGene	iMM1865; min-iMM1865; iMM3254
2180	14081	HomoloGene	iMM1865; min-iMM1865; iMM3254
2181	74205	HomoloGene	iMM1865; min-iMM1865; iMM3254
2182	50790	HomoloGene	iMM1865; min-iMM1865; iMM3254
2184	14085	HomoloGene	iMM1865; min-iMM1865; iMM3254
219	72535	HomoloGene	iMM1865; min-iMM1865; iMM3254
2194	14104	HomoloGene	iMM1865; min-iMM1865; iMM3254
220	56847	HomoloGene	iMM1865; min-iMM1865; iMM3254
220074	791260	HomoloGene	iMM1865; min-iMM1865; iMM3254
2203	14121	HomoloGene	iMM1865; min-iMM1865; iMM3254
221	67689	HomoloGene	iMM1865; min-iMM1865; iMM3254
221223	67935	HomoloGene	iMM1865; min-iMM1865; iMM3254
221823	75456	HomoloGene	iMM1865; min-iMM1865; iMM3254
221955	231871	HomoloGene	iMM1865; min-iMM1865; iMM3254
2222	14137	HomoloGene	iMM1865; min-iMM1865; iMM3254
2224	110196	HomoloGene	iMM1865; min-iMM1865; iMM3254
222537	319415	HomoloGene	iMM1865; min-iMM1865; iMM3254
222962	243328	HomoloGene	iMM1865; min-iMM1865; iMM3254
223	56752	HomoloGene	iMM1865; min-iMM1865; iMM3254
2235	14151	HomoloGene	iMM1865; min-iMM1865; iMM3254
224	11671	HomoloGene	iMM1865; min-iMM1865; iMM3254
225	26874	HomoloGene	iMM1865; min-iMM1865; iMM3254
226	11674	HomoloGene	iMM1865; min-iMM1865; iMM3254
2271	14194	HomoloGene	iMM1865; min-iMM1865; iMM3254
22856	269941	HomoloGene	iMM1865; min-iMM1865; iMM3254
22876	101490	HomoloGene	iMM1865; min-iMM1865; iMM3254
229	230163	HomoloGene	iMM1865; min-iMM1865; iMM3254
22908	83493	HomoloGene	iMM1865; min-iMM1865; iMM3254
22934	19895	HomoloGene	iMM1865; min-iMM1865; iMM3254
22978	76952	HomoloGene	iMM1865; min-iMM1865; iMM3254
230	11676	HomoloGene	iMM1865; min-iMM1865; iMM3254
23007	269437	HomoloGene	iMM1865; min-iMM1865; iMM3254
23057	226518	HomoloGene	iMM1865; min-iMM1865; iMM3254
231	11677	HomoloGene	iMM1865; min-iMM1865; iMM3254
23169	242585	HomoloGene	iMM1865; min-iMM1865; iMM3254
23175	14245	HomoloGene	iMM1865; min-iMM1865; iMM3254
23203	66865	HomoloGene	iMM1865; min-iMM1865; iMM3254
23205	94180	HomoloGene	iMM1865; min-iMM1865; iMM3254
23236	18795	HomoloGene	iMM1865; min-iMM1865; iMM3254
23250	50770	HomoloGene	iMM1865; min-iMM1865; iMM3254
23262	227399	HomoloGene	iMM1865; min-iMM1865; iMM3254
23305	216739	HomoloGene	iMM1865; min-iMM1865; iMM3254
23315	77031	HomoloGene	iMM1865; min-iMM1865; iMM3254
23371	209039	HomoloGene	iMM1865; min-iMM1865; iMM3254
23396	18717	HomoloGene	iMM1865; min-iMM1865; iMM3254
23417	56690	HomoloGene	iMM1865; min-iMM1865; iMM3254
23428	50934	HomoloGene	iMM1865; min-iMM1865; iMM3254
23439	67821	HomoloGene	iMM1865; min-iMM1865; iMM3254
23443	229782	HomoloGene	iMM1865; min-iMM1865; iMM3254
23464	26912	HomoloGene	iMM1865; min-iMM1865; iMM3254
23475	67375	HomoloGene	iMM1865; min-iMM1865; iMM3254
23478	56529	HomoloGene	iMM1865; min-iMM1865; iMM3254
2348	14275	HomoloGene	iMM1865; min-iMM1865; iMM3254
23498	107766	HomoloGene	iMM1865; min-iMM1865; iMM3254
2350	14276	HomoloGene	iMM1865; min-iMM1865; iMM3254
23533	320207	HomoloGene	iMM1865; min-iMM1865; iMM3254
23539	57274	HomoloGene	iMM1865; min-iMM1865; iMM3254
23545	21871	HomoloGene	iMM1865; min-iMM1865; iMM3254
23556	27392	HomoloGene	iMM1865; min-iMM1865; iMM3254
2356	14287	HomoloGene	iMM1865; min-iMM1865; iMM3254
23600	17117	HomoloGene	iMM1865; min-iMM1865; iMM3254
23632	23831	HomoloGene	iMM1865; min-iMM1865; iMM3254
23646	18807	HomoloGene	iMM1865; min-iMM1865; iMM3254
23657	26570	HomoloGene	iMM1865; min-iMM1865; iMM3254
23743	64918	HomoloGene	iMM1865; min-iMM1865; iMM3254
23761	320951	HomoloGene	iMM1865; min-iMM1865; iMM3254
239	11684	HomoloGene	iMM1865; min-iMM1865; iMM3254
24	11304	HomoloGene	iMM1865; min-iMM1865; iMM3254
240	11689	HomoloGene	iMM1865; min-iMM1865; iMM3254
245972	242341	HomoloGene	iMM1865; min-iMM1865; iMM3254
245973	68775	HomoloGene	iMM1865; min-iMM1865; iMM3254
246	11687	HomoloGene	iMM1865; min-iMM1865; iMM3254
246213	216227	HomoloGene	iMM1865; min-iMM1865; iMM3254
247	11688	HomoloGene	iMM1865; min-iMM1865; iMM3254
248	11648	HomoloGene	iMM1865; min-iMM1865; iMM3254
249	11647	HomoloGene	iMM1865; min-iMM1865; iMM3254
2495	14319	HomoloGene	iMM1865; min-iMM1865; iMM3254
250	76768	HomoloGene	iMM1865; min-iMM1865; iMM3254
251	11650	HomoloGene	iMM1865; min-iMM1865; iMM3254
2517	71665	HomoloGene	iMM1865; min-iMM1865; iMM3254
2519	66848	HomoloGene	iMM1865; min-iMM1865; iMM3254
2523	14343	HomoloGene	iMM1865; min-iMM1865; iMM3254
2524	14344	HomoloGene	iMM1865; min-iMM1865; iMM3254
2526	14345	HomoloGene	iMM1865; min-iMM1865; iMM3254
2529	14347	HomoloGene	iMM1865; min-iMM1865; iMM3254
253017	243078	HomoloGene	iMM1865; min-iMM1865; iMM3254
2531	70750	HomoloGene	iMM1865; min-iMM1865; iMM3254
253558	225010	HomoloGene	iMM1865; min-iMM1865; iMM3254
253782	241447	HomoloGene	iMM1865; min-iMM1865; iMM3254
2538	14377	HomoloGene	iMM1865; min-iMM1865; iMM3254
2539	14381	HomoloGene	iMM1865; min-iMM1865; iMM3254
2542	14385	HomoloGene	iMM1865; min-iMM1865; iMM3254
2548	14387	HomoloGene	iMM1865; min-iMM1865; iMM3254
256435	20447	HomoloGene	iMM1865; min-iMM1865; iMM3254
257068	433022	HomoloGene	iMM1865; min-iMM1865; iMM3254
2571	14415	HomoloGene	iMM1865; min-iMM1865; iMM3254
2572	14417	HomoloGene	iMM1865; min-iMM1865; iMM3254
257202	75512	HomoloGene	iMM1865; min-iMM1865; iMM3254
25769	76376	HomoloGene	iMM1865; min-iMM1865; iMM3254
25796	66171	HomoloGene	iMM1865; min-iMM1865; iMM3254
2581	14420	HomoloGene	iMM1865; min-iMM1865; iMM3254
2582	74246	HomoloGene	iMM1865; min-iMM1865; iMM3254
2583	14421	HomoloGene	iMM1865; min-iMM1865; iMM3254
25830	29859	HomoloGene	iMM1865; min-iMM1865; iMM3254
25834	67569	HomoloGene	iMM1865; min-iMM1865; iMM3254
2584	14635	HomoloGene	iMM1865; min-iMM1865; iMM3254
2585	69976	HomoloGene	iMM1865; min-iMM1865; iMM3254
25874	70456	HomoloGene	iMM1865; min-iMM1865; iMM3254
2588	50917	HomoloGene	iMM1865; min-iMM1865; iMM3254
2589	14423	HomoloGene	iMM1865; min-iMM1865; iMM3254
2590	108148	HomoloGene	iMM1865; min-iMM1865; iMM3254
25902	270685	HomoloGene	iMM1865; min-iMM1865; iMM3254
2591	14425	HomoloGene	iMM1865; min-iMM1865; iMM3254
2592	14430	HomoloGene	iMM1865; min-iMM1865; iMM3254
259230	208449	HomoloGene	iMM1865; min-iMM1865; iMM3254
2593	14431	HomoloGene	iMM1865; min-iMM1865; iMM3254
2595	76051	HomoloGene	iMM1865; min-iMM1865; iMM3254
26	76507	HomoloGene	iMM1865; min-iMM1865; iMM3254
26002	59012	HomoloGene	iMM1865; min-iMM1865; iMM3254
26007	225913	HomoloGene	iMM1865; min-iMM1865; iMM3254
26027	329910	HomoloGene	iMM1865; min-iMM1865; iMM3254
260293	81906	HomoloGene	iMM1865; min-iMM1865; iMM3254
26035	93683	HomoloGene	iMM1865; min-iMM1865; iMM3254
26061	56794	HomoloGene	iMM1865; min-iMM1865; iMM3254
26063	26378	HomoloGene	iMM1865; min-iMM1865; iMM3254
2618	14450	HomoloGene	iMM1865; min-iMM1865; iMM3254
26227	236539	HomoloGene	iMM1865; min-iMM1865; iMM3254
26229	72727	HomoloGene	iMM1865; min-iMM1865; iMM3254
26266	243755	HomoloGene	iMM1865; min-iMM1865; iMM3254
26275	227095	HomoloGene	iMM1865; min-iMM1865; iMM3254
26279	18782	HomoloGene	iMM1865; min-iMM1865; iMM3254
2628	67092	HomoloGene	iMM1865; min-iMM1865; iMM3254
26289	229949	HomoloGene	iMM1865; min-iMM1865; iMM3254
2629	14466	HomoloGene	iMM1865; min-iMM1865; iMM3254
26301	227671	HomoloGene	iMM1865; min-iMM1865; iMM3254
2632	74185	HomoloGene	iMM1865; min-iMM1865; iMM3254
26330	14447	HomoloGene	iMM1865; min-iMM1865; iMM3254
2639	270076	HomoloGene	iMM1865; min-iMM1865; iMM3254
2643	14528	HomoloGene	iMM1865; min-iMM1865; iMM3254
2645	103988	HomoloGene	iMM1865; min-iMM1865; iMM3254
2650	14537	HomoloGene	iMM1865; min-iMM1865; iMM3254
26503	235504	HomoloGene	iMM1865; min-iMM1865; iMM3254
2651	14538	HomoloGene	iMM1865; min-iMM1865; iMM3254
2653	68133	HomoloGene	iMM1865; min-iMM1865; iMM3254
266722	50787	HomoloGene	iMM1865; min-iMM1865; iMM3254
2673	14583	HomoloGene	iMM1865; min-iMM1865; iMM3254
2678	14598	HomoloGene	iMM1865; min-iMM1865; iMM3254
2683	14595	HomoloGene	iMM1865; min-iMM1865; iMM3254
2686	207182	HomoloGene	iMM1865; min-iMM1865; iMM3254
2687	23887	HomoloGene	iMM1865; min-iMM1865; iMM3254
26873	75475	HomoloGene	iMM1865; min-iMM1865; iMM3254
270	229665	HomoloGene	iMM1865; min-iMM1865; iMM3254
27010	29807	HomoloGene	iMM1865; min-iMM1865; iMM3254
27034	66948	HomoloGene	iMM1865; min-iMM1865; iMM3254
27068	74776	HomoloGene	iMM1865; min-iMM1865; iMM3254
27087	76898	HomoloGene	iMM1865; min-iMM1865; iMM3254
27089	22272	HomoloGene	iMM1865; min-iMM1865; iMM3254
27090	20448	HomoloGene	iMM1865; min-iMM1865; iMM3254
271	109674	HomoloGene	iMM1865; min-iMM1865; iMM3254
2710	14933	Orthologs	iMM1865; min-iMM1865; iMM3254
27109	68055	HomoloGene	iMM1865; min-iMM1865; iMM3254
27115	29863	HomoloGene	iMM1865; min-iMM1865; iMM3254
2712	14626	HomoloGene	iMM1865; min-iMM1865; iMM3254
27124	170835	HomoloGene	iMM1865; min-iMM1865; iMM3254
27159	81600	HomoloGene	iMM1865; min-iMM1865; iMM3254
27165	216456	HomoloGene	iMM1865; min-iMM1865; iMM3254
2717	11605	HomoloGene	iMM1865; min-iMM1865; iMM3254
272	11717	HomoloGene	iMM1865; min-iMM1865; iMM3254
2720	12091	HomoloGene	iMM1865; min-iMM1865; iMM3254
27232	14711	HomoloGene	iMM1865; min-iMM1865; iMM3254
27235	71883	HomoloGene	iMM1865; min-iMM1865; iMM3254
27284	56362	HomoloGene	iMM1865; min-iMM1865; iMM3254
2729	14629	HomoloGene	iMM1865; min-iMM1865; iMM3254
2730	14630	HomoloGene	iMM1865; min-iMM1865; iMM3254
27306	54486	HomoloGene	iMM1865; min-iMM1865; iMM3254
2731	104174	HomoloGene	iMM1865; min-iMM1865; iMM3254
2739	109801	HomoloGene	iMM1865; min-iMM1865; iMM3254
27430	108645	HomoloGene	iMM1865; min-iMM1865; iMM3254
2744	14660	HomoloGene	iMM1865; min-iMM1865; iMM3254
2745	93692	HomoloGene	iMM1865; min-iMM1865; iMM3254
2746	14661	HomoloGene	iMM1865; min-iMM1865; iMM3254
275	434437	HomoloGene	iMM1865; min-iMM1865; iMM3254
2752	14645	HomoloGene	iMM1865; min-iMM1865; iMM3254
2760	14667	HomoloGene	iMM1865; min-iMM1865; iMM3254
2762	218138	HomoloGene	iMM1865; min-iMM1865; iMM3254
2766	66355	HomoloGene	iMM1865; min-iMM1865; iMM3254
279	11722	HomoloGene	iMM1865; min-iMM1865; iMM3254
2799	75612	HomoloGene	iMM1865; min-iMM1865; iMM3254
28	80908	HomoloGene	iMM1865; min-iMM1865; iMM3254
2805	14718	HomoloGene	iMM1865; min-iMM1865; iMM3254
2806	14719	HomoloGene	iMM1865; min-iMM1865; iMM3254
2819	14555	HomoloGene	iMM1865; min-iMM1865; iMM3254
2820	14571	HomoloGene	iMM1865; min-iMM1865; iMM3254
2821	14751	HomoloGene	iMM1865; min-iMM1865; iMM3254
28231	108115	HomoloGene	iMM1865; min-iMM1865; iMM3254
28232	108116	HomoloGene	iMM1865; min-iMM1865; iMM3254
28234	28253	HomoloGene	iMM1865; min-iMM1865; iMM3254
283208	320452	HomoloGene	iMM1865; min-iMM1865; iMM3254
283209	70974	HomoloGene	iMM1865; min-iMM1865; iMM3254
283358	330406	HomoloGene	iMM1865; min-iMM1865; iMM3254
283985	328035	HomoloGene	iMM1865; min-iMM1865; iMM3254
284004	238023	HomoloGene	iMM1865; min-iMM1865; iMM3254
284098	70325	HomoloGene	iMM1865; min-iMM1865; iMM3254
284111	237831	HomoloGene	iMM1865; min-iMM1865; iMM3254
284129	268512	HomoloGene	iMM1865; min-iMM1865; iMM3254
284273	225791	HomoloGene	iMM1865; min-iMM1865; iMM3254
285440	102294	HomoloGene	iMM1865; min-iMM1865; iMM3254
286410	320940	HomoloGene	iMM1865; min-iMM1865; iMM3254
2875	76282	HomoloGene	iMM1865; min-iMM1865; iMM3254
2876	14775	HomoloGene	iMM1865; min-iMM1865; iMM3254
2877	14776	HomoloGene	iMM1865; min-iMM1865; iMM3254
2878	14778	HomoloGene	iMM1865; min-iMM1865; iMM3254
2879	625249	HomoloGene	iMM1865; min-iMM1865; iMM3254
2880	14780	HomoloGene	iMM1865; min-iMM1865; iMM3254
2882	67305	HomoloGene	iMM1865; min-iMM1865; iMM3254
28965	225579	HomoloGene	iMM1865; min-iMM1865; iMM3254
28972	69019	HomoloGene	iMM1865; min-iMM1865; iMM3254
28976	229211	HomoloGene	iMM1865; min-iMM1865; iMM3254
28982	226844	HomoloGene	iMM1865; min-iMM1865; iMM3254
290	16790	HomoloGene	iMM1865; min-iMM1865; iMM3254
29072	235626	HomoloGene	iMM1865; min-iMM1865; iMM3254
29085	75454	HomoloGene	iMM1865; min-iMM1865; iMM3254
291	11739	HomoloGene	iMM1865; min-iMM1865; iMM3254
292	11740	HomoloGene	iMM1865; min-iMM1865; iMM3254
2936	14782	HomoloGene	iMM1865; min-iMM1865; iMM3254
2937	14854	HomoloGene	iMM1865; min-iMM1865; iMM3254
2944	14863	HomoloGene	iMM1865; min-iMM1865; iMM3254
2946	68312	HomoloGene	iMM1865; min-iMM1865; iMM3254
2954	14874	HomoloGene	iMM1865; min-iMM1865; iMM3254
2977	234889	HomoloGene	iMM1865; min-iMM1865; iMM3254
2978	14913	HomoloGene	iMM1865; min-iMM1865; iMM3254
29785	74134	HomoloGene	iMM1865; min-iMM1865; iMM3254
29796	66152	HomoloGene	iMM1865; min-iMM1865; iMM3254
2982	60596	HomoloGene	iMM1865; min-iMM1865; iMM3254
2983	54195	HomoloGene	iMM1865; min-iMM1865; iMM3254
2984	14917	HomoloGene	iMM1865; min-iMM1865; iMM3254
2986	245650	HomoloGene	iMM1865; min-iMM1865; iMM3254
2987	14923	HomoloGene	iMM1865; min-iMM1865; iMM3254
29880	66248	HomoloGene	iMM1865; min-iMM1865; iMM3254
29881	237636	HomoloGene	iMM1865; min-iMM1865; iMM3254
2990	110006	HomoloGene	iMM1865; min-iMM1865; iMM3254
29906	225742	HomoloGene	iMM1865; min-iMM1865; iMM3254
2992	27357	HomoloGene	iMM1865; min-iMM1865; iMM3254
29920	69051	HomoloGene	iMM1865; min-iMM1865; iMM3254
29922	171567	HomoloGene	iMM1865; min-iMM1865; iMM3254
29925	331026	HomoloGene	iMM1865; min-iMM1865; iMM3254
29926	69080	HomoloGene	iMM1865; min-iMM1865; iMM3254
29956	76893	HomoloGene	iMM1865; min-iMM1865; iMM3254
29958	74129	HomoloGene	iMM1865; min-iMM1865; iMM3254
29968	107272	HomoloGene	iMM1865; min-iMM1865; iMM3254
2997	14936	HomoloGene	iMM1865; min-iMM1865; iMM3254
2998	232493	HomoloGene	iMM1865; min-iMM1865; iMM3254
29988	56017	HomoloGene	iMM1865; min-iMM1865; iMM3254
30	235674	Orthologs	iMM1865; min-iMM1865; iMM3254
3000	14919	HomoloGene	iMM1865; min-iMM1865; iMM3254
30061	53945	HomoloGene	iMM1865; min-iMM1865; iMM3254
3028	15108	HomoloGene	iMM1865; min-iMM1865; iMM3254
3029	14651	HomoloGene	iMM1865; min-iMM1865; iMM3254
3030	97212	HomoloGene	iMM1865; min-iMM1865; iMM3254
3032	231086	HomoloGene	iMM1865; min-iMM1865; iMM3254
3033	15107	HomoloGene	iMM1865; min-iMM1865; iMM3254
3034	15109	HomoloGene	iMM1865; min-iMM1865; iMM3254
3036	15116	HomoloGene	iMM1865; min-iMM1865; iMM3254
3037	15117	HomoloGene	iMM1865; min-iMM1865; iMM3254
3038	15118	HomoloGene	iMM1865; min-iMM1865; iMM3254
3067	15186	HomoloGene	iMM1865; min-iMM1865; iMM3254
3069	110611	HomoloGene	iMM1865; min-iMM1865; iMM3254
3073	15211	HomoloGene	iMM1865; min-iMM1865; iMM3254
3074	15212	HomoloGene	iMM1865; min-iMM1865; iMM3254
3081	15233	HomoloGene	iMM1865; min-iMM1865; iMM3254
30814	26970	HomoloGene	iMM1865; min-iMM1865; iMM3254
30815	50935	HomoloGene	iMM1865; min-iMM1865; iMM3254
30833	50773	HomoloGene	iMM1865; min-iMM1865; iMM3254
3098	15275	HomoloGene	iMM1865; min-iMM1865; iMM3254
3099	15277	HomoloGene	iMM1865; min-iMM1865; iMM3254
31	107476	HomoloGene	iMM1865; min-iMM1865; iMM3254
3101	212032	HomoloGene	iMM1865; min-iMM1865; iMM3254
314	237940	HomoloGene	iMM1865; min-iMM1865; iMM3254
3141	110948	HomoloGene	iMM1865; min-iMM1865; iMM3254
3145	15288	HomoloGene	iMM1865; min-iMM1865; iMM3254
3155	15356	HomoloGene	iMM1865; min-iMM1865; iMM3254
3156	15357	HomoloGene	iMM1865; min-iMM1865; iMM3254
3157	208715	HomoloGene	iMM1865; min-iMM1865; iMM3254
3158	15360	HomoloGene	iMM1865; min-iMM1865; iMM3254
316	11761	HomoloGene	iMM1865; min-iMM1865; iMM3254
3162	15368	HomoloGene	iMM1865; min-iMM1865; iMM3254
3163	15369	HomoloGene	iMM1865; min-iMM1865; iMM3254
3176	140483	HomoloGene	iMM1865; min-iMM1865; iMM3254
3177	13340	HomoloGene	iMM1865; min-iMM1865; iMM3254
32	100705	HomoloGene	iMM1865; min-iMM1865; iMM3254
3242	15445	HomoloGene	iMM1865; min-iMM1865; iMM3254
3248	15446	HomoloGene	iMM1865; min-iMM1865; iMM3254
3251	15452	HomoloGene	iMM1865; min-iMM1865; iMM3254
3284	15493	HomoloGene	iMM1865; min-iMM1865; iMM3254
3290	15483	HomoloGene	iMM1865; min-iMM1865; iMM3254
3291	15484	HomoloGene	iMM1865; min-iMM1865; iMM3254
3292	15485	HomoloGene	iMM1865; min-iMM1865; iMM3254
3293	15487	HomoloGene	iMM1865; min-iMM1865; iMM3254
3294	15486	HomoloGene	iMM1865; min-iMM1865; iMM3254
3295	15488	HomoloGene	iMM1865; min-iMM1865; iMM3254
33	11363	HomoloGene	iMM1865; min-iMM1865; iMM3254
3340	15531	HomoloGene	iMM1865; min-iMM1865; iMM3254
337876	78923	HomoloGene	iMM1865; min-iMM1865; iMM3254
338707	330671	HomoloGene	iMM1865; min-iMM1865; iMM3254
339221	238011	HomoloGene	iMM1865; min-iMM1865; iMM3254
34	11364	HomoloGene	iMM1865; min-iMM1865; iMM3254
340024	74338	HomoloGene	iMM1865; min-iMM1865; iMM3254
340485	230379	HomoloGene	iMM1865; min-iMM1865; iMM3254
341392	233801	HomoloGene	iMM1865; min-iMM1865; iMM3254
3417	15926	HomoloGene	iMM1865; min-iMM1865; iMM3254
3418	269951	HomoloGene	iMM1865; min-iMM1865; iMM3254
3419	67834	HomoloGene	iMM1865; min-iMM1865; iMM3254
3420	170718	HomoloGene	iMM1865; min-iMM1865; iMM3254
3421	15929	HomoloGene	iMM1865; min-iMM1865; iMM3254
3422	319554	HomoloGene	iMM1865; min-iMM1865; iMM3254
3423	15931	HomoloGene	iMM1865; min-iMM1865; iMM3254
3425	15932	HomoloGene	iMM1865; min-iMM1865; iMM3254
343	11833	HomoloGene	iMM1865; min-iMM1865; iMM3254
345274	75750	HomoloGene	iMM1865; min-iMM1865; iMM3254
347734	73836	HomoloGene	iMM1865; min-iMM1865; iMM3254
348932	22598	HomoloGene	iMM1865; min-iMM1865; iMM3254
35	11409	HomoloGene	iMM1865; min-iMM1865; iMM3254
353	11821	HomoloGene	iMM1865; min-iMM1865; iMM3254
358	11826	HomoloGene	iMM1865; min-iMM1865; iMM3254
359	11827	HomoloGene	iMM1865; min-iMM1865; iMM3254
36	66885	HomoloGene	iMM1865; min-iMM1865; iMM3254
360	11828	HomoloGene	iMM1865; min-iMM1865; iMM3254
360203	71103	HomoloGene	iMM1865; min-iMM1865; iMM3254
361	11829	HomoloGene	iMM1865; min-iMM1865; iMM3254
3612	55980	HomoloGene	iMM1865; min-iMM1865; iMM3254
3613	114663	HomoloGene	iMM1865; min-iMM1865; iMM3254
3614	23917	HomoloGene	iMM1865; min-iMM1865; iMM3254
362	11830	HomoloGene	iMM1865; min-iMM1865; iMM3254
3620	15930	HomoloGene	iMM1865; min-iMM1865; iMM3254
3628	16329	HomoloGene	iMM1865; min-iMM1865; iMM3254
3631	269180	HomoloGene	iMM1865; min-iMM1865; iMM3254
3632	212111	HomoloGene	iMM1865; min-iMM1865; iMM3254
3633	16330	HomoloGene	iMM1865; min-iMM1865; iMM3254
3635	16331	HomoloGene	iMM1865; min-iMM1865; iMM3254
3636	16332	HomoloGene	iMM1865; min-iMM1865; iMM3254
364	11832	HomoloGene	iMM1865; min-iMM1865; iMM3254
3658	64602	HomoloGene	iMM1865; min-iMM1865; iMM3254
366	64008	HomoloGene	iMM1865; min-iMM1865; iMM3254
37	11370	HomoloGene	iMM1865; min-iMM1865; iMM3254
3703	16430	HomoloGene	iMM1865; min-iMM1865; iMM3254
3704	16434	HomoloGene	iMM1865; min-iMM1865; iMM3254
3705	217837	HomoloGene	iMM1865; min-iMM1865; iMM3254
3706	228550	HomoloGene	iMM1865; min-iMM1865; iMM3254
3707	320404	HomoloGene	iMM1865; min-iMM1865; iMM3254
3712	56357	HomoloGene	iMM1865; min-iMM1865; iMM3254
374291	75406	HomoloGene	iMM1865; min-iMM1865; iMM3254
374462	237523	HomoloGene	iMM1865; min-iMM1865; iMM3254
374569	104816	HomoloGene	iMM1865; min-iMM1865; iMM3254
374907	232984	HomoloGene	iMM1865; min-iMM1865; iMM3254
375056	338366	HomoloGene	iMM1865; min-iMM1865; iMM3254
3764	16523	HomoloGene	iMM1865; min-iMM1865; iMM3254
376497	26457	HomoloGene	iMM1865; min-iMM1865; iMM3254
3767	16514	HomoloGene	iMM1865; min-iMM1865; iMM3254
377677	71934	HomoloGene	iMM1865; min-iMM1865; iMM3254
377841	72090	HomoloGene	iMM1865; min-iMM1865; iMM3254
3795	16548	HomoloGene	iMM1865; min-iMM1865; iMM3254
38	110446	HomoloGene	iMM1865; min-iMM1865; iMM3254
383	11846	HomoloGene	iMM1865; min-iMM1865; iMM3254
384	11847	HomoloGene	iMM1865; min-iMM1865; iMM3254
387893	67956	HomoloGene	iMM1865; min-iMM1865; iMM3254
389015	110895	HomoloGene	iMM1865; min-iMM1865; iMM3254
3906	16770	HomoloGene	iMM1865; min-iMM1865; iMM3254
390928	101744	HomoloGene	iMM1865; min-iMM1865; iMM3254
3930	98386	HomoloGene	iMM1865; min-iMM1865; iMM3254
3931	16816	HomoloGene	iMM1865; min-iMM1865; iMM3254
3938	226413	HomoloGene	iMM1865; min-iMM1865; iMM3254
3939	16828	HomoloGene	iMM1865; min-iMM1865; iMM3254
3945	16832	HomoloGene	iMM1865; min-iMM1865; iMM3254
3948	16833	HomoloGene	iMM1865; min-iMM1865; iMM3254
3988	16889	HomoloGene	iMM1865; min-iMM1865; iMM3254
3990	15450	HomoloGene	iMM1865; min-iMM1865; iMM3254
3991	16890	HomoloGene	iMM1865; min-iMM1865; iMM3254
3992	76267	HomoloGene	iMM1865; min-iMM1865; iMM3254
3995	60527	HomoloGene	iMM1865; min-iMM1865; iMM3254
401494	66775	HomoloGene	iMM1865; min-iMM1865; iMM3254
4017	94352	HomoloGene	iMM1865; min-iMM1865; iMM3254
4023	16956	HomoloGene	iMM1865; min-iMM1865; iMM3254
4025	76113	HomoloGene	iMM1865; min-iMM1865; iMM3254
403313	74411	HomoloGene	iMM1865; min-iMM1865; iMM3254
4047	16987	HomoloGene	iMM1865; min-iMM1865; iMM3254
4048	16993	HomoloGene	iMM1865; min-iMM1865; iMM3254
4051	170716	HomoloGene	iMM1865; min-iMM1865; iMM3254
4056	17001	HomoloGene	iMM1865; min-iMM1865; iMM3254
410	11883	HomoloGene	iMM1865; min-iMM1865; iMM3254
411	11881	HomoloGene	iMM1865; min-iMM1865; iMM3254
4125	17159	HomoloGene	iMM1865; min-iMM1865; iMM3254
4126	110173	HomoloGene	iMM1865; min-iMM1865; iMM3254
4128	17161	HomoloGene	iMM1865; min-iMM1865; iMM3254
4129	109731	HomoloGene	iMM1865; min-iMM1865; iMM3254
4143	11720	HomoloGene	iMM1865; min-iMM1865; iMM3254
4144	232087	HomoloGene	iMM1865; min-iMM1865; iMM3254
4166	56773	HomoloGene	iMM1865; min-iMM1865; iMM3254
4190	17449	HomoloGene	iMM1865; min-iMM1865; iMM3254
4191	17448	HomoloGene	iMM1865; min-iMM1865; iMM3254
4199	17436	HomoloGene	iMM1865; min-iMM1865; iMM3254
4200	107029	HomoloGene	iMM1865; min-iMM1865; iMM3254
4249	107895	HomoloGene	iMM1865; min-iMM1865; iMM3254
4258	211666	HomoloGene	iMM1865; min-iMM1865; iMM3254
4259	66447	HomoloGene	iMM1865; min-iMM1865; iMM3254
427	11886	HomoloGene	iMM1865; min-iMM1865; iMM3254
4284	17339	HomoloGene	iMM1865; min-iMM1865; iMM3254
4297	214162	HomoloGene	iMM1865; min-iMM1865; iMM3254
43	11423	HomoloGene	iMM1865; min-iMM1865; iMM3254
4329	104776	HomoloGene	iMM1865; min-iMM1865; iMM3254
435	109900	HomoloGene	iMM1865; min-iMM1865; iMM3254
4351	110119	HomoloGene	iMM1865; min-iMM1865; iMM3254
4353	17523	HomoloGene	iMM1865; min-iMM1865; iMM3254
4357	246221	HomoloGene	iMM1865; min-iMM1865; iMM3254
4363	17250	HomoloGene	iMM1865; min-iMM1865; iMM3254
440	27053	HomoloGene	iMM1865; min-iMM1865; iMM3254
441024	665563	HomoloGene	iMM1865; min-iMM1865; iMM3254
443	11484	HomoloGene	iMM1865; min-iMM1865; iMM3254
445	11898	HomoloGene	iMM1865; min-iMM1865; iMM3254
4507	66902	HomoloGene	iMM1865; min-iMM1865; iMM3254
4512	17708	HomoloGene	iMM1865; min-iMM1865; iMM3254
4513	17709	HomoloGene	iMM1865; min-iMM1865; iMM3254
4514	17710	HomoloGene	iMM1865; min-iMM1865; iMM3254
4519	17711	HomoloGene	iMM1865; min-iMM1865; iMM3254
4522	108156	HomoloGene	iMM1865; min-iMM1865; iMM3254
4524	17769	HomoloGene	iMM1865; min-iMM1865; iMM3254
4535	17716	HomoloGene	iMM1865; min-iMM1865; iMM3254
4536	17717	HomoloGene	iMM1865; min-iMM1865; iMM3254
4537	17718	HomoloGene	iMM1865; min-iMM1865; iMM3254
4538	17719	HomoloGene	iMM1865; min-iMM1865; iMM3254
4539	17720	HomoloGene	iMM1865; min-iMM1865; iMM3254
4540	17721	HomoloGene	iMM1865; min-iMM1865; iMM3254
4541	17722	HomoloGene	iMM1865; min-iMM1865; iMM3254
4548	238505	HomoloGene	iMM1865; min-iMM1865; iMM3254
4594	17850	HomoloGene	iMM1865; min-iMM1865; iMM3254
4597	192156	HomoloGene	iMM1865; min-iMM1865; iMM3254
4598	17855	HomoloGene	iMM1865; min-iMM1865; iMM3254
4645	17919	HomoloGene	iMM1865; min-iMM1865; iMM3254
4668	17939	HomoloGene	iMM1865; min-iMM1865; iMM3254
4669	27419	HomoloGene	iMM1865; min-iMM1865; iMM3254
4694	54405	HomoloGene	iMM1865; min-iMM1865; iMM3254
4695	17991	HomoloGene	iMM1865; min-iMM1865; iMM3254
4696	66091	HomoloGene	iMM1865; min-iMM1865; iMM3254
4697	17992	HomoloGene	iMM1865; min-iMM1865; iMM3254
4698	68202	HomoloGene	iMM1865; min-iMM1865; iMM3254
47	104112	HomoloGene	iMM1865; min-iMM1865; iMM3254
4700	67130	HomoloGene	iMM1865; min-iMM1865; iMM3254
4701	66416	HomoloGene	iMM1865; min-iMM1865; iMM3254
4702	68375	HomoloGene	iMM1865; min-iMM1865; iMM3254
4704	66108	HomoloGene	iMM1865; min-iMM1865; iMM3254
4705	67273	HomoloGene	iMM1865; min-iMM1865; iMM3254
4707	102631912	HomoloGene	iMM1865; min-iMM1865; iMM3254
4708	68198	HomoloGene	iMM1865; min-iMM1865; iMM3254
4709	66495	HomoloGene	iMM1865; min-iMM1865; iMM3254
471	108147	HomoloGene	iMM1865; min-iMM1865; iMM3254
4711	66046	HomoloGene	iMM1865; min-iMM1865; iMM3254
4712	230075	HomoloGene	iMM1865; min-iMM1865; iMM3254
4713	66916	HomoloGene	iMM1865; min-iMM1865; iMM3254
4714	67264	HomoloGene	iMM1865; min-iMM1865; iMM3254
4715	66218	HomoloGene	iMM1865; min-iMM1865; iMM3254
4716	68342	HomoloGene	iMM1865; min-iMM1865; iMM3254
4717	66377	HomoloGene	iMM1865; min-iMM1865; iMM3254
4718	68197	HomoloGene	iMM1865; min-iMM1865; iMM3254
4719	227197	HomoloGene	iMM1865; min-iMM1865; iMM3254
4720	226646	HomoloGene	iMM1865; min-iMM1865; iMM3254
4722	68349	HomoloGene	iMM1865; min-iMM1865; iMM3254
4723	17995	HomoloGene	iMM1865; min-iMM1865; iMM3254
4724	17993	HomoloGene	iMM1865; min-iMM1865; iMM3254
4728	225887	HomoloGene	iMM1865; min-iMM1865; iMM3254
4729	72900	HomoloGene	iMM1865; min-iMM1865; iMM3254
4731	78330	HomoloGene	iMM1865; min-iMM1865; iMM3254
4758	18010	HomoloGene	iMM1865; min-iMM1865; iMM3254
4759	23956	HomoloGene	iMM1865; min-iMM1865; iMM3254
476	11928	HomoloGene	iMM1865; min-iMM1865; iMM3254
477	98660	HomoloGene	iMM1865; min-iMM1865; iMM3254
478	232975	HomoloGene	iMM1865; min-iMM1865; iMM3254
48	11428	HomoloGene	iMM1865; min-iMM1865; iMM3254
480	27222	HomoloGene	iMM1865; min-iMM1865; iMM3254
481	11931	HomoloGene	iMM1865; min-iMM1865; iMM3254
482	11932	HomoloGene	iMM1865; min-iMM1865; iMM3254
483	11933	HomoloGene	iMM1865; min-iMM1865; iMM3254
4830	18102	HomoloGene	iMM1865; min-iMM1865; iMM3254
4831	18103	HomoloGene	iMM1865; min-iMM1865; iMM3254
4832	79059	HomoloGene	iMM1865; min-iMM1865; iMM3254
4833	56520	HomoloGene	iMM1865; min-iMM1865; iMM3254
4837	18113	HomoloGene	iMM1865; min-iMM1865; iMM3254
4842	18125	HomoloGene	iMM1865; min-iMM1865; iMM3254
4843	18126	HomoloGene	iMM1865; min-iMM1865; iMM3254
4846	18127	HomoloGene	iMM1865; min-iMM1865; iMM3254
4864	18145	HomoloGene	iMM1865; min-iMM1865; iMM3254
4881	18160	HomoloGene	iMM1865; min-iMM1865; iMM3254
4882	230103	HomoloGene	iMM1865; min-iMM1865; iMM3254
4891	18174	HomoloGene	iMM1865; min-iMM1865; iMM3254
490	67972	HomoloGene	iMM1865; min-iMM1865; iMM3254
4905	18195	HomoloGene	iMM1865; min-iMM1865; iMM3254
4907	23959	HomoloGene	iMM1865; min-iMM1865; iMM3254
491	11941	HomoloGene	iMM1865; min-iMM1865; iMM3254
492	320707	HomoloGene	iMM1865; min-iMM1865; iMM3254
493	381290	HomoloGene	iMM1865; min-iMM1865; iMM3254
493869	69590	HomoloGene	iMM1865; min-iMM1865; iMM3254
4942	18242	HomoloGene	iMM1865; min-iMM1865; iMM3254
495	11944	HomoloGene	iMM1865; min-iMM1865; iMM3254
4952	320634	HomoloGene	iMM1865; min-iMM1865; iMM3254
4953	18263	HomoloGene	iMM1865; min-iMM1865; iMM3254
496	11945	HomoloGene	iMM1865; min-iMM1865; iMM3254
4967	18293	HomoloGene	iMM1865; min-iMM1865; iMM3254
498	11946	HomoloGene	iMM1865; min-iMM1865; iMM3254
50	11429	HomoloGene	iMM1865; min-iMM1865; iMM3254
5009	18416	HomoloGene	iMM1865; min-iMM1865; iMM3254
501	110695	HomoloGene	iMM1865; min-iMM1865; iMM3254
5019	67041	HomoloGene	iMM1865; min-iMM1865; iMM3254
5033	18451	HomoloGene	iMM1865; min-iMM1865; iMM3254
5048	18472	HomoloGene	iMM1865; min-iMM1865; iMM3254
50484	382985	HomoloGene	iMM1865; min-iMM1865; iMM3254
50487	237625	HomoloGene	iMM1865; min-iMM1865; iMM3254
5049	18475	HomoloGene	iMM1865; min-iMM1865; iMM3254
5050	18476	HomoloGene	iMM1865; min-iMM1865; iMM3254
50506	214593	HomoloGene	iMM1865; min-iMM1865; iMM3254
5051	100163	HomoloGene	iMM1865; min-iMM1865; iMM3254
50515	58250	HomoloGene	iMM1865; min-iMM1865; iMM3254
5052	18477	HomoloGene	iMM1865; min-iMM1865; iMM3254
5053	18478	HomoloGene	iMM1865; min-iMM1865; iMM3254
506	11947	HomoloGene	iMM1865; min-iMM1865; iMM3254
50614	231605	HomoloGene	iMM1865; min-iMM1865; iMM3254
50617	140494	HomoloGene	iMM1865; min-iMM1865; iMM3254
50700	235033	HomoloGene	iMM1865; min-iMM1865; iMM3254
50808	56248	HomoloGene	iMM1865; min-iMM1865; iMM3254
50814	18194	HomoloGene	iMM1865; min-iMM1865; iMM3254
509	11949	HomoloGene	iMM1865; min-iMM1865; iMM3254
5091	18563	HomoloGene	iMM1865; min-iMM1865; iMM3254
5092	13180	HomoloGene	iMM1865; min-iMM1865; iMM3254
50940	241489	HomoloGene	iMM1865; min-iMM1865; iMM3254
51	11430	HomoloGene	iMM1865; min-iMM1865; iMM3254
51004	217707	HomoloGene	iMM1865; min-iMM1865; iMM3254
51005	245847	HomoloGene	iMM1865; min-iMM1865; iMM3254
51022	69367	HomoloGene	iMM1865; min-iMM1865; iMM3254
5105	18534	HomoloGene	iMM1865; min-iMM1865; iMM3254
51056	66988	HomoloGene	iMM1865; min-iMM1865; iMM3254
5106	74551	HomoloGene	iMM1865; min-iMM1865; iMM3254
51071	232449	HomoloGene	iMM1865; min-iMM1865; iMM3254
51079	67184	HomoloGene	iMM1865; min-iMM1865; iMM3254
51086	435766	HomoloGene	iMM1865; min-iMM1865; iMM3254
51099	67469	HomoloGene	iMM1865; min-iMM1865; iMM3254
51102	26922	HomoloGene	iMM1865; min-iMM1865; iMM3254
51109	17252	HomoloGene	iMM1865; min-iMM1865; iMM3254
51111	225888	HomoloGene	iMM1865; min-iMM1865; iMM3254
51144	56348	HomoloGene	iMM1865; min-iMM1865; iMM3254
51146	333424	HomoloGene	iMM1865; min-iMM1865; iMM3254
51166	23923	HomoloGene	iMM1865; min-iMM1865; iMM3254
51170	114664	HomoloGene	iMM1865; min-iMM1865; iMM3254
51171	66065	HomoloGene	iMM1865; min-iMM1865; iMM3254
51179	56185	HomoloGene	iMM1865; min-iMM1865; iMM3254
51181	67880	HomoloGene	iMM1865; min-iMM1865; iMM3254
51196	74055	HomoloGene	iMM1865; min-iMM1865; iMM3254
51205	66659	HomoloGene	iMM1865; min-iMM1865; iMM3254
51227	56176	HomoloGene	iMM1865; min-iMM1865; iMM3254
51228	56356	HomoloGene	iMM1865; min-iMM1865; iMM3254
51251	107569	HomoloGene	iMM1865; min-iMM1865; iMM3254
51268	19193	HomoloGene	iMM1865; min-iMM1865; iMM3254
51292	105446	HomoloGene	iMM1865; min-iMM1865; iMM3254
513	66043	HomoloGene	iMM1865; min-iMM1865; iMM3254
5130	13026	HomoloGene	iMM1865; min-iMM1865; iMM3254
51301	218476	HomoloGene	iMM1865; min-iMM1865; iMM3254
51302	56050	HomoloGene	iMM1865; min-iMM1865; iMM3254
51312	67712	HomoloGene	iMM1865; min-iMM1865; iMM3254
5136	18573	HomoloGene	iMM1865; min-iMM1865; iMM3254
5137	18575	HomoloGene	iMM1865; min-iMM1865; iMM3254
5138	207728	HomoloGene	iMM1865; min-iMM1865; iMM3254
51380	246277	HomoloGene	iMM1865; min-iMM1865; iMM3254
51382	73834	HomoloGene	iMM1865; min-iMM1865; iMM3254
5139	54611	HomoloGene	iMM1865; min-iMM1865; iMM3254
5140	18576	HomoloGene	iMM1865; min-iMM1865; iMM3254
5141	18577	HomoloGene	iMM1865; min-iMM1865; iMM3254
5142	18578	HomoloGene	iMM1865; min-iMM1865; iMM3254
5143	110385	HomoloGene	iMM1865; min-iMM1865; iMM3254
51447	76500	HomoloGene	iMM1865; min-iMM1865; iMM3254
5145	225600	HomoloGene	iMM1865; min-iMM1865; iMM3254
51458	56315	HomoloGene	iMM1865; min-iMM1865; iMM3254
5146	110855	HomoloGene	iMM1865; min-iMM1865; iMM3254
5147	18582	HomoloGene	iMM1865; min-iMM1865; iMM3254
51477	71780	HomoloGene	iMM1865; min-iMM1865; iMM3254
51478	15490	HomoloGene	iMM1865; min-iMM1865; iMM3254
5148	18588	HomoloGene	iMM1865; min-iMM1865; iMM3254
5149	78600	HomoloGene	iMM1865; min-iMM1865; iMM3254
51495	57874	HomoloGene	iMM1865; min-iMM1865; iMM3254
51496	329506	HomoloGene	iMM1865; min-iMM1865; iMM3254
515	11950	HomoloGene	iMM1865; min-iMM1865; iMM3254
5150	18583	HomoloGene	iMM1865; min-iMM1865; iMM3254
5151	18584	HomoloGene	iMM1865; min-iMM1865; iMM3254
5152	18585	HomoloGene	iMM1865; min-iMM1865; iMM3254
5153	18574	HomoloGene	iMM1865; min-iMM1865; iMM3254
51557	266744	HomoloGene	iMM1865; min-iMM1865; iMM3254
51559	103466	HomoloGene	iMM1865; min-iMM1865; iMM3254
5158	18587	HomoloGene	iMM1865; min-iMM1865; iMM3254
516	11951	HomoloGene	iMM1865; min-iMM1865; iMM3254
5160	18597	HomoloGene	iMM1865; min-iMM1865; iMM3254
51604	78928	HomoloGene	iMM1865; min-iMM1865; iMM3254
51606	108664	HomoloGene	iMM1865; min-iMM1865; iMM3254
5162	68263	HomoloGene	iMM1865; min-iMM1865; iMM3254
51660	55951	HomoloGene	iMM1865; min-iMM1865; iMM3254
5167	18605	HomoloGene	iMM1865; min-iMM1865; iMM3254
5168	18606	HomoloGene	iMM1865; min-iMM1865; iMM3254
5169	209558	HomoloGene	iMM1865; min-iMM1865; iMM3254
517	67942	HomoloGene	iMM1865; min-iMM1865; iMM3254
51700	320635	HomoloGene	iMM1865; min-iMM1865; iMM3254
51703	433256	HomoloGene	iMM1865; min-iMM1865; iMM3254
51706	72017	HomoloGene	iMM1865; min-iMM1865; iMM3254
5172	23985	HomoloGene	iMM1865; min-iMM1865; iMM3254
51727	66588	HomoloGene	iMM1865; min-iMM1865; iMM3254
51733	103149	HomoloGene	iMM1865; min-iMM1865; iMM3254
51741	80707	HomoloGene	iMM1865; min-iMM1865; iMM3254
518	228033	HomoloGene	iMM1865; min-iMM1865; iMM3254
51805	230027	HomoloGene	iMM1865; min-iMM1865; iMM3254
51809	108150	HomoloGene	iMM1865; min-iMM1865; iMM3254
5184	18624	HomoloGene	iMM1865; min-iMM1865; iMM3254
5198	237823	HomoloGene	iMM1865; min-iMM1865; iMM3254
52	11431	HomoloGene	iMM1865; min-iMM1865; iMM3254
5205	54670	HomoloGene	iMM1865; min-iMM1865; iMM3254
5207	18639	HomoloGene	iMM1865; min-iMM1865; iMM3254
5208	18640	HomoloGene	iMM1865; min-iMM1865; iMM3254
5209	170768	HomoloGene	iMM1865; min-iMM1865; iMM3254
5210	270198	HomoloGene	iMM1865; min-iMM1865; iMM3254
5211	18641	HomoloGene	iMM1865; min-iMM1865; iMM3254
5213	18642	HomoloGene	iMM1865; min-iMM1865; iMM3254
5214	56421	HomoloGene	iMM1865; min-iMM1865; iMM3254
522	11957	HomoloGene	iMM1865; min-iMM1865; iMM3254
5223	18648	HomoloGene	iMM1865; min-iMM1865; iMM3254
5224	56012	HomoloGene	iMM1865; min-iMM1865; iMM3254
5226	110208	HomoloGene	iMM1865; min-iMM1865; iMM3254
523	11964	HomoloGene	iMM1865; min-iMM1865; iMM3254
5230	18655	HomoloGene	iMM1865; min-iMM1865; iMM3254
5232	18663	HomoloGene	iMM1865; min-iMM1865; iMM3254
5236	72157	HomoloGene	iMM1865; min-iMM1865; iMM3254
5238	109785	HomoloGene	iMM1865; min-iMM1865; iMM3254
5243	18669	Orthologs	iMM1865; min-iMM1865; iMM3254
5244	18670	HomoloGene	iMM1865; min-iMM1865; iMM3254
525	110935	HomoloGene	iMM1865; min-iMM1865; iMM3254
5251	18675	HomoloGene	iMM1865; min-iMM1865; iMM3254
526	11966	HomoloGene	iMM1865; min-iMM1865; iMM3254
5264	16922	HomoloGene	iMM1865; min-iMM1865; iMM3254
527	11984	HomoloGene	iMM1865; min-iMM1865; iMM3254
5277	18700	HomoloGene	iMM1865; min-iMM1865; iMM3254
5279	67292	HomoloGene	iMM1865; min-iMM1865; iMM3254
528	66335	HomoloGene	iMM1865; min-iMM1865; iMM3254
5281	18701	HomoloGene	iMM1865; min-iMM1865; iMM3254
5283	110417	HomoloGene	iMM1865; min-iMM1865; iMM3254
5286	18704	HomoloGene	iMM1865; min-iMM1865; iMM3254
5287	240752	HomoloGene	iMM1865; min-iMM1865; iMM3254
5288	18705	HomoloGene	iMM1865; min-iMM1865; iMM3254
5289	225326	HomoloGene	iMM1865; min-iMM1865; iMM3254
529	11973	HomoloGene	iMM1865; min-iMM1865; iMM3254
5290	18706	HomoloGene	iMM1865; min-iMM1865; iMM3254
5291	74769	HomoloGene	iMM1865; min-iMM1865; iMM3254
5293	18707	HomoloGene	iMM1865; min-iMM1865; iMM3254
5294	30955	HomoloGene	iMM1865; min-iMM1865; iMM3254
5295	18708	HomoloGene	iMM1865; min-iMM1865; iMM3254
5296	18709	HomoloGene	iMM1865; min-iMM1865; iMM3254
5297	224020	HomoloGene	iMM1865; min-iMM1865; iMM3254
5298	107650	HomoloGene	iMM1865; min-iMM1865; iMM3254
53	11432	HomoloGene	iMM1865; min-iMM1865; iMM3254
5305	18718	HomoloGene	iMM1865; min-iMM1865; iMM3254
5313	18770	HomoloGene	iMM1865; min-iMM1865; iMM3254
5315	18746	HomoloGene	iMM1865; min-iMM1865; iMM3254
5319	18778	HomoloGene	iMM1865; min-iMM1865; iMM3254
5321	18783	HomoloGene	iMM1865; min-iMM1865; iMM3254
5322	18784	HomoloGene	iMM1865; min-iMM1865; iMM3254
533	114143	HomoloGene	iMM1865; min-iMM1865; iMM3254
5330	18796	HomoloGene	iMM1865; min-iMM1865; iMM3254
5331	18797	HomoloGene	iMM1865; min-iMM1865; iMM3254
5332	18798	HomoloGene	iMM1865; min-iMM1865; iMM3254
5333	18799	HomoloGene	iMM1865; min-iMM1865; iMM3254
5334	227120	HomoloGene	iMM1865; min-iMM1865; iMM3254
5335	18803	HomoloGene	iMM1865; min-iMM1865; iMM3254
53354	75735	HomoloGene	iMM1865; min-iMM1865; iMM3254
5336	234779	HomoloGene	iMM1865; min-iMM1865; iMM3254
5337	18805	HomoloGene	iMM1865; min-iMM1865; iMM3254
5338	18806	HomoloGene	iMM1865; min-iMM1865; iMM3254
534	66237	HomoloGene	iMM1865; min-iMM1865; iMM3254
535	11975	HomoloGene	iMM1865; min-iMM1865; iMM3254
53630	63857	HomoloGene	iMM1865; min-iMM1865; iMM3254
5372	29858	HomoloGene	iMM1865; min-iMM1865; iMM3254
5373	54128	HomoloGene	iMM1865; min-iMM1865; iMM3254
539	28080	HomoloGene	iMM1865; min-iMM1865; iMM3254
53905	99439	HomoloGene	iMM1865; min-iMM1865; iMM3254
53919	58807	HomoloGene	iMM1865; min-iMM1865; iMM3254
53947	239559	HomoloGene	iMM1865; min-iMM1865; iMM3254
54020	224674	HomoloGene	iMM1865; min-iMM1865; iMM3254
5406	69060	HomoloGene	iMM1865; min-iMM1865; iMM3254
5407	18946	HomoloGene	iMM1865; min-iMM1865; iMM3254
5408	18947	HomoloGene	iMM1865; min-iMM1865; iMM3254
5409	18948	HomoloGene	iMM1865; min-iMM1865; iMM3254
54187	94181	HomoloGene	iMM1865; min-iMM1865; iMM3254
54363	15112	HomoloGene	iMM1865; min-iMM1865; iMM3254
54407	67760	HomoloGene	iMM1865; min-iMM1865; iMM3254
5446	269823	HomoloGene	iMM1865; min-iMM1865; iMM3254
54480	100910	HomoloGene	iMM1865; min-iMM1865; iMM3254
54511	208982	HomoloGene	iMM1865; min-iMM1865; iMM3254
54539	104130	HomoloGene	iMM1865; min-iMM1865; iMM3254
5464	67895	HomoloGene	iMM1865; min-iMM1865; iMM3254
54657	394433	HomoloGene	iMM1865; min-iMM1865; iMM3254
54658	394436	HomoloGene	iMM1865; min-iMM1865; iMM3254
54659	22236	HomoloGene	iMM1865; min-iMM1865; iMM3254
54675	66586	HomoloGene	iMM1865; min-iMM1865; iMM3254
54677	74114	HomoloGene	iMM1865; min-iMM1865; iMM3254
54682	67729	HomoloGene	iMM1865; min-iMM1865; iMM3254
5471	231327	HomoloGene	iMM1865; min-iMM1865; iMM3254
54716	102680	HomoloGene	iMM1865; min-iMM1865; iMM3254
5476	19025	HomoloGene	iMM1865; min-iMM1865; iMM3254
548596	12716	HomoloGene	iMM1865; min-iMM1865; iMM3254
54872	433931	HomoloGene	iMM1865; min-iMM1865; iMM3254
54898	54326	HomoloGene	iMM1865; min-iMM1865; iMM3254
549	11992	HomoloGene	iMM1865; min-iMM1865; iMM3254
54904	234135	HomoloGene	iMM1865; min-iMM1865; iMM3254
54963	68556	HomoloGene	iMM1865; min-iMM1865; iMM3254
54965	72084	HomoloGene	iMM1865; min-iMM1865; iMM3254
5498	19044	HomoloGene	iMM1865; min-iMM1865; iMM3254
54981	225994	HomoloGene	iMM1865; min-iMM1865; iMM3254
54988	272428	HomoloGene	iMM1865; min-iMM1865; iMM3254
54995	71147	HomoloGene	iMM1865; min-iMM1865; iMM3254
55	56318	HomoloGene	iMM1865; min-iMM1865; iMM3254
55066	319518	HomoloGene	iMM1865; min-iMM1865; iMM3254
55089	69354	HomoloGene	iMM1865; min-iMM1865; iMM3254
55163	103711	HomoloGene	iMM1865; min-iMM1865; iMM3254
55191	78914	HomoloGene	iMM1865; min-iMM1865; iMM3254
55217	192289	HomoloGene	iMM1865; min-iMM1865; iMM3254
55224	214253	HomoloGene	iMM1865; min-iMM1865; iMM3254
55229	269614	HomoloGene	iMM1865; min-iMM1865; iMM3254
55244	67473	HomoloGene	iMM1865; min-iMM1865; iMM3254
55256	104923	HomoloGene	iMM1865; min-iMM1865; iMM3254
55268	52430	HomoloGene	iMM1865; min-iMM1865; iMM3254
55276	66681	HomoloGene	iMM1865; min-iMM1865; iMM3254
55277	75578	HomoloGene	iMM1865; min-iMM1865; iMM3254
55293	54122	HomoloGene	iMM1865; min-iMM1865; iMM3254
55304	228677	HomoloGene	iMM1865; min-iMM1865; iMM3254
55312	54391	HomoloGene	iMM1865; min-iMM1865; iMM3254
55315	71279	HomoloGene	iMM1865; min-iMM1865; iMM3254
55326	52123	HomoloGene	iMM1865; min-iMM1865; iMM3254
55331	66190	HomoloGene	iMM1865; min-iMM1865; iMM3254
55343	228368	HomoloGene	iMM1865; min-iMM1865; iMM3254
55349	218865	HomoloGene	iMM1865; min-iMM1865; iMM3254
55361	84095	HomoloGene	iMM1865; min-iMM1865; iMM3254
5538	19063	HomoloGene	iMM1865; min-iMM1865; iMM3254
55454	78752	HomoloGene	iMM1865; min-iMM1865; iMM3254
55500	75320	HomoloGene	iMM1865; min-iMM1865; iMM3254
55501	59031	HomoloGene	iMM1865; min-iMM1865; iMM3254
55512	58994	HomoloGene	iMM1865; min-iMM1865; iMM3254
55568	171212	HomoloGene	iMM1865; min-iMM1865; iMM3254
55577	56174	HomoloGene	iMM1865; min-iMM1865; iMM3254
55586	56727	HomoloGene	iMM1865; min-iMM1865; iMM3254
55624	68273	HomoloGene	iMM1865; min-iMM1865; iMM3254
55627	77626	HomoloGene	iMM1865; min-iMM1865; iMM3254
55650	230801	HomoloGene	iMM1865; min-iMM1865; iMM3254
55748	66054	HomoloGene	iMM1865; min-iMM1865; iMM3254
55750	69923	HomoloGene	iMM1865; min-iMM1865; iMM3254
55757	66435	HomoloGene	iMM1865; min-iMM1865; iMM3254
55790	234356	HomoloGene	iMM1865; min-iMM1865; iMM3254
55808	20445	HomoloGene	iMM1865; min-iMM1865; iMM3254
55811	271639	HomoloGene	iMM1865; min-iMM1865; iMM3254
55825	111175	HomoloGene	iMM1865; min-iMM1865; iMM3254
55830	76485	HomoloGene	iMM1865; min-iMM1865; iMM3254
55856	66834	HomoloGene	iMM1865; min-iMM1865; iMM3254
55870	192195	HomoloGene	iMM1865; min-iMM1865; iMM3254
55902	60525	HomoloGene	iMM1865; min-iMM1865; iMM3254
55904	69188	HomoloGene	iMM1865; min-iMM1865; iMM3254
55907	12764	HomoloGene	iMM1865; min-iMM1865; iMM3254
55967	66414	HomoloGene	iMM1865; min-iMM1865; iMM3254
5625	19125	HomoloGene	iMM1865; min-iMM1865; iMM3254
56261	74182	HomoloGene	iMM1865; min-iMM1865; iMM3254
56301	53896	HomoloGene	iMM1865; min-iMM1865; iMM3254
5631	19139	HomoloGene	iMM1865; min-iMM1865; iMM3254
5634	110639	HomoloGene	iMM1865; min-iMM1865; iMM3254
56474	55936	HomoloGene	iMM1865; min-iMM1865; iMM3254
56548	60322	HomoloGene	iMM1865; min-iMM1865; iMM3254
5660	19156	HomoloGene	iMM1865; min-iMM1865; iMM3254
56606	117591	HomoloGene	iMM1865; min-iMM1865; iMM3254
56623	64436	HomoloGene	iMM1865; min-iMM1865; iMM3254
56624	54447	HomoloGene	iMM1865; min-iMM1865; iMM3254
56848	56632	HomoloGene	iMM1865; min-iMM1865; iMM3254
56886	320011	HomoloGene	iMM1865; min-iMM1865; iMM3254
56894	28169	HomoloGene	iMM1865; min-iMM1865; iMM3254
56895	68262	HomoloGene	iMM1865; min-iMM1865; iMM3254
56898	69772	HomoloGene	iMM1865; min-iMM1865; iMM3254
56913	94192	HomoloGene	iMM1865; min-iMM1865; iMM3254
56922	72039	HomoloGene	iMM1865; min-iMM1865; iMM3254
56953	103850	HomoloGene	iMM1865; min-iMM1865; iMM3254
56954	52633	HomoloGene	iMM1865; min-iMM1865; iMM3254
56983	224143	HomoloGene	iMM1865; min-iMM1865; iMM3254
56994	212862	HomoloGene	iMM1865; min-iMM1865; iMM3254
570	12012	HomoloGene	iMM1865; min-iMM1865; iMM3254
57016	14187	HomoloGene	iMM1865; min-iMM1865; iMM3254
57026	57028	HomoloGene	iMM1865; min-iMM1865; iMM3254
57030	72961	HomoloGene	iMM1865; min-iMM1865; iMM3254
57084	140919	HomoloGene	iMM1865; min-iMM1865; iMM3254
57094	329093	HomoloGene	iMM1865; min-iMM1865; iMM3254
57104	66853	HomoloGene	iMM1865; min-iMM1865; iMM3254
57127	58176	HomoloGene	iMM1865; min-iMM1865; iMM3254
57171	57170	HomoloGene	iMM1865; min-iMM1865; iMM3254
57194	11982	HomoloGene	iMM1865; min-iMM1865; iMM3254
57198	54667	HomoloGene	iMM1865; min-iMM1865; iMM3254
5723	100678	HomoloGene	iMM1865; min-iMM1865; iMM3254
5728	19211	HomoloGene	iMM1865; min-iMM1865; iMM3254
57282	94229	HomoloGene	iMM1865; min-iMM1865; iMM3254
5730	19215	HomoloGene	iMM1865; min-iMM1865; iMM3254
57379	11628	HomoloGene	iMM1865; min-iMM1865; iMM3254
57393	57394	HomoloGene	iMM1865; min-iMM1865; iMM3254
5740	19223	HomoloGene	iMM1865; min-iMM1865; iMM3254
57419	94249	HomoloGene	iMM1865; min-iMM1865; iMM3254
5742	19224	HomoloGene	iMM1865; min-iMM1865; iMM3254
5743	19225	HomoloGene	iMM1865; min-iMM1865; iMM3254
57468	57138	HomoloGene	iMM1865; min-iMM1865; iMM3254
57571	107239	HomoloGene	iMM1865; min-iMM1865; iMM3254
57665	105014	HomoloGene	iMM1865; min-iMM1865; iMM3254
57678	14732	HomoloGene	iMM1865; min-iMM1865; iMM3254
57704	230101	HomoloGene	iMM1865; min-iMM1865; iMM3254
57818	14378	HomoloGene	iMM1865; min-iMM1865; iMM3254
57834	631304	HomoloGene	iMM1865; min-iMM1865; iMM3254
57835	232156	HomoloGene	iMM1865; min-iMM1865; iMM3254
5805	19286	HomoloGene	iMM1865; min-iMM1865; iMM3254
5825	19299	HomoloGene	iMM1865; min-iMM1865; iMM3254
5831	209027	HomoloGene	iMM1865; min-iMM1865; iMM3254
5832	56454	HomoloGene	iMM1865; min-iMM1865; iMM3254
5833	68671	HomoloGene	iMM1865; min-iMM1865; iMM3254
5834	110078	HomoloGene	iMM1865; min-iMM1865; iMM3254
5836	110095	HomoloGene	iMM1865; min-iMM1865; iMM3254
5837	19309	HomoloGene	iMM1865; min-iMM1865; iMM3254
58478	67870	HomoloGene	iMM1865; min-iMM1865; iMM3254
58508	231051	HomoloGene	iMM1865; min-iMM1865; iMM3254
58510	56189	HomoloGene	iMM1865; min-iMM1865; iMM3254
586	12035	HomoloGene	iMM1865; min-iMM1865; iMM3254
5860	110391	HomoloGene	iMM1865; min-iMM1865; iMM3254
587	12036	HomoloGene	iMM1865; min-iMM1865; iMM3254
590	12038	HomoloGene	iMM1865; min-iMM1865; iMM3254
59272	70008	HomoloGene	iMM1865; min-iMM1865; iMM3254
593	12039	HomoloGene	iMM1865; min-iMM1865; iMM3254
594	12040	HomoloGene	iMM1865; min-iMM1865; iMM3254
5947	19659	HomoloGene	iMM1865; min-iMM1865; iMM3254
5948	19660	HomoloGene	iMM1865; min-iMM1865; iMM3254
5950	19662	HomoloGene	iMM1865; min-iMM1865; iMM3254
5959	19682	HomoloGene	iMM1865; min-iMM1865; iMM3254
5973	19703	HomoloGene	iMM1865; min-iMM1865; iMM3254
6005	19743	HomoloGene	iMM1865; min-iMM1865; iMM3254
60386	67283	HomoloGene	iMM1865; min-iMM1865; iMM3254
60481	68801	HomoloGene	iMM1865; min-iMM1865; iMM3254
60482	63993	HomoloGene	iMM1865; min-iMM1865; iMM3254
60490	66812	HomoloGene	iMM1865; min-iMM1865; iMM3254
60559	76687	HomoloGene	iMM1865; min-iMM1865; iMM3254
6120	66646	HomoloGene	iMM1865; min-iMM1865; iMM3254
622	71911	HomoloGene	iMM1865; min-iMM1865; iMM3254
6240	20133	HomoloGene	iMM1865; min-iMM1865; iMM3254
6241	20135	HomoloGene	iMM1865; min-iMM1865; iMM3254
6296	20216	HomoloGene	iMM1865; min-iMM1865; iMM3254
6303	20229	HomoloGene	iMM1865; min-iMM1865; iMM3254
6307	66234	HomoloGene	iMM1865; min-iMM1865; iMM3254
6309	235293	HomoloGene	iMM1865; min-iMM1865; iMM3254
6319	20249	HomoloGene	iMM1865; min-iMM1865; iMM3254
6342	20280	HomoloGene	iMM1865; min-iMM1865; iMM3254
635	12116	HomoloGene	iMM1865; min-iMM1865; iMM3254
6389	66945	HomoloGene	iMM1865; min-iMM1865; iMM3254
6390	67680	HomoloGene	iMM1865; min-iMM1865; iMM3254
6391	66052	HomoloGene	iMM1865; min-iMM1865; iMM3254
63917	231050	HomoloGene	iMM1865; min-iMM1865; iMM3254
6392	66925	HomoloGene	iMM1865; min-iMM1865; iMM3254
64077	76429	HomoloGene	iMM1865; min-iMM1865; iMM3254
64078	114304	HomoloGene	iMM1865; min-iMM1865; iMM3254
64080	71336	HomoloGene	iMM1865; min-iMM1865; iMM3254
64087	78038	HomoloGene	iMM1865; min-iMM1865; iMM3254
64122	63828	HomoloGene	iMM1865; min-iMM1865; iMM3254
64131	233781	HomoloGene	iMM1865; min-iMM1865; iMM3254
64132	217119	HomoloGene	iMM1865; min-iMM1865; iMM3254
641371	171281	HomoloGene	iMM1865; min-iMM1865; iMM3254
641649	320208	HomoloGene	iMM1865; min-iMM1865; iMM3254
64174	319446	HomoloGene	iMM1865; min-iMM1865; iMM3254
64180	71854	HomoloGene	iMM1865; min-iMM1865; iMM3254
64220	20897	HomoloGene	iMM1865; min-iMM1865; iMM3254
64240	27409	HomoloGene	iMM1865; min-iMM1865; iMM3254
64241	67470	HomoloGene	iMM1865; min-iMM1865; iMM3254
64324	18193	HomoloGene	iMM1865; min-iMM1865; iMM3254
644	109778	HomoloGene	iMM1865; min-iMM1865; iMM3254
64419	97287	HomoloGene	iMM1865; min-iMM1865; iMM3254
6448	27029	HomoloGene	iMM1865; min-iMM1865; iMM3254
64499	17229	HomoloGene	iMM1865; min-iMM1865; iMM3254
645	233016	HomoloGene	iMM1865; min-iMM1865; iMM3254
64579	64580	HomoloGene	iMM1865; min-iMM1865; iMM3254
64600	26971	HomoloGene	iMM1865; min-iMM1865; iMM3254
646480	21884	HomoloGene	iMM1865; min-iMM1865; iMM3254
646486	75497	HomoloGene	iMM1865; min-iMM1865; iMM3254
6470	20425	HomoloGene	iMM1865; min-iMM1865; iMM3254
64711	328779	HomoloGene	iMM1865; min-iMM1865; iMM3254
6472	108037	HomoloGene	iMM1865; min-iMM1865; iMM3254
64748	235044	HomoloGene	iMM1865; min-iMM1865; iMM3254
64754	69726	HomoloGene	iMM1865; min-iMM1865; iMM3254
6476	69983	HomoloGene	iMM1865; min-iMM1865; iMM3254
64781	223753	HomoloGene	iMM1865; min-iMM1865; iMM3254
64802	66454	HomoloGene	iMM1865; min-iMM1865; iMM3254
6482	20442	HomoloGene	iMM1865; min-iMM1865; iMM3254
6483	20444	HomoloGene	iMM1865; min-iMM1865; iMM3254
64834	54325	HomoloGene	iMM1865; min-iMM1865; iMM3254
6484	20443	HomoloGene	iMM1865; min-iMM1865; iMM3254
64841	54342	HomoloGene	iMM1865; min-iMM1865; iMM3254
64849	114644	HomoloGene	iMM1865; min-iMM1865; iMM3254
64850	71760	HomoloGene	iMM1865; min-iMM1865; iMM3254
6487	20441	HomoloGene	iMM1865; min-iMM1865; iMM3254
6489	20449	HomoloGene	iMM1865; min-iMM1865; iMM3254
64900	64899	HomoloGene	iMM1865; min-iMM1865; iMM3254
64902	268782	HomoloGene	iMM1865; min-iMM1865; iMM3254
65010	171429	HomoloGene	iMM1865; min-iMM1865; iMM3254
6505	20510	HomoloGene	iMM1865; min-iMM1865; iMM3254
6506	20511	HomoloGene	iMM1865; min-iMM1865; iMM3254
6507	20512	HomoloGene	iMM1865; min-iMM1865; iMM3254
6508	20536	HomoloGene	iMM1865; min-iMM1865; iMM3254
6509	55963	HomoloGene	iMM1865; min-iMM1865; iMM3254
6510	20514	HomoloGene	iMM1865; min-iMM1865; iMM3254
6511	20513	HomoloGene	iMM1865; min-iMM1865; iMM3254
6512	242607	HomoloGene	iMM1865; min-iMM1865; iMM3254
6513	20525	HomoloGene	iMM1865; min-iMM1865; iMM3254
6514	20526	HomoloGene	iMM1865; min-iMM1865; iMM3254
6515	20527	HomoloGene	iMM1865; min-iMM1865; iMM3254
6517	20528	HomoloGene	iMM1865; min-iMM1865; iMM3254
6518	56485	HomoloGene	iMM1865; min-iMM1865; iMM3254
6519	20532	HomoloGene	iMM1865; min-iMM1865; iMM3254
6520	17254	HomoloGene	iMM1865; min-iMM1865; iMM3254
6521	20533	HomoloGene	iMM1865; min-iMM1865; iMM3254
6522	20535	HomoloGene	iMM1865; min-iMM1865; iMM3254
65220	192185	HomoloGene	iMM1865; min-iMM1865; iMM3254
6523	20537	HomoloGene	iMM1865; min-iMM1865; iMM3254
6524	246787	HomoloGene	iMM1865; min-iMM1865; iMM3254
6526	53881	HomoloGene	iMM1865; min-iMM1865; iMM3254
65263	66194	HomoloGene	iMM1865; min-iMM1865; iMM3254
6528	114479	HomoloGene	iMM1865; min-iMM1865; iMM3254
6529	232333	HomoloGene	iMM1865; min-iMM1865; iMM3254
6530	20538	HomoloGene	iMM1865; min-iMM1865; iMM3254
6531	13162	HomoloGene	iMM1865; min-iMM1865; iMM3254
6532	15567	HomoloGene	iMM1865; min-iMM1865; iMM3254
6533	21366	HomoloGene	iMM1865; min-iMM1865; iMM3254
6534	240332	HomoloGene	iMM1865; min-iMM1865; iMM3254
6535	102857	HomoloGene	iMM1865; min-iMM1865; iMM3254
6536	14664	HomoloGene	iMM1865; min-iMM1865; iMM3254
6538	243616	HomoloGene	iMM1865; min-iMM1865; iMM3254
6539	14411	HomoloGene	iMM1865; min-iMM1865; iMM3254
6540	14412	HomoloGene	iMM1865; min-iMM1865; iMM3254
6541	11987	HomoloGene	iMM1865; min-iMM1865; iMM3254
6542	11988	HomoloGene	iMM1865; min-iMM1865; iMM3254
6543	110891	HomoloGene	iMM1865; min-iMM1865; iMM3254
6546	20541	HomoloGene	iMM1865; min-iMM1865; iMM3254
6547	110893	HomoloGene	iMM1865; min-iMM1865; iMM3254
6548	20544	HomoloGene	iMM1865; min-iMM1865; iMM3254
6549	226999	HomoloGene	iMM1865; min-iMM1865; iMM3254
6550	105243	HomoloGene	iMM1865; min-iMM1865; iMM3254
6553	277973	HomoloGene	iMM1865; min-iMM1865; iMM3254
6554	20493	HomoloGene	iMM1865; min-iMM1865; iMM3254
6555	20494	HomoloGene	iMM1865; min-iMM1865; iMM3254
6556	18173	HomoloGene	iMM1865; min-iMM1865; iMM3254
6557	20495	HomoloGene	iMM1865; min-iMM1865; iMM3254
6558	20496	HomoloGene	iMM1865; min-iMM1865; iMM3254
6559	20497	HomoloGene	iMM1865; min-iMM1865; iMM3254
6560	20498	HomoloGene	iMM1865; min-iMM1865; iMM3254
6561	55961	HomoloGene	iMM1865; min-iMM1865; iMM3254
6563	108052	HomoloGene	iMM1865; min-iMM1865; iMM3254
6564	56643	HomoloGene	iMM1865; min-iMM1865; iMM3254
6565	57738	HomoloGene	iMM1865; min-iMM1865; iMM3254
6566	20501	HomoloGene	iMM1865; min-iMM1865; iMM3254
6567	20502	HomoloGene	iMM1865; min-iMM1865; iMM3254
6568	20504	HomoloGene	iMM1865; min-iMM1865; iMM3254
6569	20505	HomoloGene	iMM1865; min-iMM1865; iMM3254
6570	110877	HomoloGene	iMM1865; min-iMM1865; iMM3254
6571	214084	HomoloGene	iMM1865; min-iMM1865; iMM3254
6572	20508	HomoloGene	iMM1865; min-iMM1865; iMM3254
6573	20509	HomoloGene	iMM1865; min-iMM1865; iMM3254
6574	20515	HomoloGene	iMM1865; min-iMM1865; iMM3254
6575	20516	HomoloGene	iMM1865; min-iMM1865; iMM3254
6578	24059	HomoloGene	iMM1865; min-iMM1865; iMM3254
6579	108096	HomoloGene	iMM1865; min-iMM1865; iMM3254
6580	20517	HomoloGene	iMM1865; min-iMM1865; iMM3254
6581	20519	HomoloGene	iMM1865; min-iMM1865; iMM3254
6582	20518	HomoloGene	iMM1865; min-iMM1865; iMM3254
6583	30805	HomoloGene	iMM1865; min-iMM1865; iMM3254
6584	20520	HomoloGene	iMM1865; min-iMM1865; iMM3254
65985	78894	HomoloGene	iMM1865; min-iMM1865; iMM3254
66002	64385	HomoloGene	iMM1865; min-iMM1865; iMM3254
6609	20597	HomoloGene	iMM1865; min-iMM1865; iMM3254
6610	20598	HomoloGene	iMM1865; min-iMM1865; iMM3254
6646	20652	HomoloGene	iMM1865; min-iMM1865; iMM3254
6647	20655	HomoloGene	iMM1865; min-iMM1865; iMM3254
6648	20656	HomoloGene	iMM1865; min-iMM1865; iMM3254
6649	20657	HomoloGene	iMM1865; min-iMM1865; iMM3254
6652	20322	HomoloGene	iMM1865; min-iMM1865; iMM3254
6675	107652	HomoloGene	iMM1865; min-iMM1865; iMM3254
669	12183	HomoloGene	iMM1865; min-iMM1865; iMM3254
6697	20751	HomoloGene	iMM1865; min-iMM1865; iMM3254
6713	20775	HomoloGene	iMM1865; min-iMM1865; iMM3254
6715	78925	HomoloGene	iMM1865; min-iMM1865; iMM3254
6716	94224	HomoloGene	iMM1865; min-iMM1865; iMM3254
6718	208665	HomoloGene	iMM1865; min-iMM1865; iMM3254
6723	20810	HomoloGene	iMM1865; min-iMM1865; iMM3254
6783	20860	HomoloGene	iMM1865; min-iMM1865; iMM3254
6785	83603	HomoloGene	iMM1865; min-iMM1865; iMM3254
6819	69083	HomoloGene	iMM1865; min-iMM1865; iMM3254
682	12215	HomoloGene	iMM1865; min-iMM1865; iMM3254
6820	54200	HomoloGene	iMM1865; min-iMM1865; iMM3254
6821	211389	HomoloGene	iMM1865; min-iMM1865; iMM3254
6833	20927	HomoloGene	iMM1865; min-iMM1865; iMM3254
6839	20937	HomoloGene	iMM1865; min-iMM1865; iMM3254
686	26363	HomoloGene	iMM1865; min-iMM1865; iMM3254
6888	21351	HomoloGene	iMM1865; min-iMM1865; iMM3254
6898	234724	HomoloGene	iMM1865; min-iMM1865; iMM3254
6916	21391	HomoloGene	iMM1865; min-iMM1865; iMM3254
6999	56720	HomoloGene	iMM1865; min-iMM1865; iMM3254
7001	21672	HomoloGene	iMM1865; min-iMM1865; iMM3254
7054	21823	HomoloGene	iMM1865; min-iMM1865; iMM3254
7083	21877	HomoloGene	iMM1865; min-iMM1865; iMM3254
7084	57813	HomoloGene	iMM1865; min-iMM1865; iMM3254
7086	21881	HomoloGene	iMM1865; min-iMM1865; iMM3254
7108	73166	HomoloGene	iMM1865; min-iMM1865; iMM3254
7166	21990	HomoloGene	iMM1865; min-iMM1865; iMM3254
7167	21991	HomoloGene	iMM1865; min-iMM1865; iMM3254
7173	22018	HomoloGene	iMM1865; min-iMM1865; iMM3254
7177	17229	HomoloGene	iMM1865; min-iMM1865; iMM3254
7263	22117	HomoloGene	iMM1865; min-iMM1865; iMM3254
7264	22122	HomoloGene	iMM1865; min-iMM1865; iMM3254
7296	50493	HomoloGene	iMM1865; min-iMM1865; iMM3254
7298	22171	HomoloGene	iMM1865; min-iMM1865; iMM3254
7299	22173	HomoloGene	iMM1865; min-iMM1865; iMM3254
7306	22178	HomoloGene	iMM1865; min-iMM1865; iMM3254
7350	22227	HomoloGene	iMM1865; min-iMM1865; iMM3254
7351	22228	HomoloGene	iMM1865; min-iMM1865; iMM3254
7352	22229	HomoloGene	iMM1865; min-iMM1865; iMM3254
7357	22234	HomoloGene	iMM1865; min-iMM1865; iMM3254
7358	22235	HomoloGene	iMM1865; min-iMM1865; iMM3254
7360	216558	HomoloGene	iMM1865; min-iMM1865; iMM3254
7365	100727	HomoloGene	iMM1865; min-iMM1865; iMM3254
7367	71773	HomoloGene	iMM1865; min-iMM1865; iMM3254
7368	22239	HomoloGene	iMM1865; min-iMM1865; iMM3254
7371	80914	HomoloGene	iMM1865; min-iMM1865; iMM3254
7372	22247	HomoloGene	iMM1865; min-iMM1865; iMM3254
7378	22271	HomoloGene	iMM1865; min-iMM1865; iMM3254
7381	67530	HomoloGene	iMM1865; min-iMM1865; iMM3254
7384	22273	HomoloGene	iMM1865; min-iMM1865; iMM3254
7385	67003	HomoloGene	iMM1865; min-iMM1865; iMM3254
7386	66694	HomoloGene	iMM1865; min-iMM1865; iMM3254
7388	66576	Orthologs	iMM1865; min-iMM1865; iMM3254
7389	22275	HomoloGene	iMM1865; min-iMM1865; iMM3254
7390	22276	HomoloGene	iMM1865; min-iMM1865; iMM3254
7468	107823	HomoloGene	iMM1865; min-iMM1865; iMM3254
747	269060	HomoloGene	iMM1865; min-iMM1865; iMM3254
7498	22436	HomoloGene	iMM1865; min-iMM1865; iMM3254
759	12346	HomoloGene	iMM1865; min-iMM1865; iMM3254
760	12349	HomoloGene	iMM1865; min-iMM1865; iMM3254
761	12350	HomoloGene	iMM1865; min-iMM1865; iMM3254
762	12351	HomoloGene	iMM1865; min-iMM1865; iMM3254
763	12352	HomoloGene	iMM1865; min-iMM1865; iMM3254
765	12353	HomoloGene	iMM1865; min-iMM1865; iMM3254
766	12354	HomoloGene	iMM1865; min-iMM1865; iMM3254
767	12319	HomoloGene	iMM1865; min-iMM1865; iMM3254
768	230099	HomoloGene	iMM1865; min-iMM1865; iMM3254
771	76459	HomoloGene	iMM1865; min-iMM1865; iMM3254
7779	22782	HomoloGene	iMM1865; min-iMM1865; iMM3254
7837	69675	HomoloGene	iMM1865; min-iMM1865; iMM3254
788	57279	HomoloGene	iMM1865; min-iMM1865; iMM3254
790	69719	HomoloGene	iMM1865; min-iMM1865; iMM3254
79017	110175	HomoloGene	iMM1865; min-iMM1865; iMM3254
7903	20452	HomoloGene	iMM1865; min-iMM1865; iMM3254
79071	170439	HomoloGene	iMM1865; min-iMM1865; iMM3254
79077	66422	HomoloGene	iMM1865; min-iMM1865; iMM3254
79087	223774	HomoloGene	iMM1865; min-iMM1865; iMM3254
7915	214579	HomoloGene	iMM1865; min-iMM1865; iMM3254
79178	105663	HomoloGene	iMM1865; min-iMM1865; iMM3254
7923	14979	HomoloGene	iMM1865; min-iMM1865; iMM3254
79369	231727	HomoloGene	iMM1865; min-iMM1865; iMM3254
7941	27226	HomoloGene	iMM1865; min-iMM1865; iMM3254
79411	74577	HomoloGene	iMM1865; min-iMM1865; iMM3254
79581	52710	HomoloGene	iMM1865; min-iMM1865; iMM3254
79586	74241	HomoloGene	iMM1865; min-iMM1865; iMM3254
79603	67260	HomoloGene	iMM1865; min-iMM1865; iMM3254
79611	380660	HomoloGene	iMM1865; min-iMM1865; iMM3254
79623	71685	HomoloGene	iMM1865; min-iMM1865; iMM3254
79644	57357	HomoloGene	iMM1865; min-iMM1865; iMM3254
79646	211347	HomoloGene	iMM1865; min-iMM1865; iMM3254
79672	238024	HomoloGene	iMM1865; min-iMM1865; iMM3254
79695	230145	HomoloGene	iMM1865; min-iMM1865; iMM3254
79707	74035	HomoloGene	iMM1865; min-iMM1865; iMM3254
79717	106564	HomoloGene	iMM1865; min-iMM1865; iMM3254
79723	64707	HomoloGene	iMM1865; min-iMM1865; iMM3254
79751	68267	HomoloGene	iMM1865; min-iMM1865; iMM3254
79799	72094	HomoloGene	iMM1865; min-iMM1865; iMM3254
79813	77683	HomoloGene	iMM1865; min-iMM1865; iMM3254
79814	75986	HomoloGene	iMM1865; min-iMM1865; iMM3254
79837	117150	HomoloGene	iMM1865; min-iMM1865; iMM3254
79896	208967	HomoloGene	iMM1865; min-iMM1865; iMM3254
79901	73649	HomoloGene	iMM1865; min-iMM1865; iMM3254
7991	80286	HomoloGene	iMM1865; min-iMM1865; iMM3254
79948	216152	HomoloGene	iMM1865; min-iMM1865; iMM3254
79993	74559	HomoloGene	iMM1865; min-iMM1865; iMM3254
80025	74450	HomoloGene	iMM1865; min-iMM1865; iMM3254
80055	241062	HomoloGene	iMM1865; min-iMM1865; iMM3254
80142	96979	HomoloGene	iMM1865; min-iMM1865; iMM3254
80146	67883	HomoloGene	iMM1865; min-iMM1865; iMM3254
80150	66514	HomoloGene	iMM1865; min-iMM1865; iMM3254
80162	212974	HomoloGene	iMM1865; min-iMM1865; iMM3254
80168	233549	HomoloGene	iMM1865; min-iMM1865; iMM3254
80201	216019	HomoloGene	iMM1865; min-iMM1865; iMM3254
80235	239827	HomoloGene	iMM1865; min-iMM1865; iMM3254
80270	101502	HomoloGene	iMM1865; min-iMM1865; iMM3254
80271	233011	HomoloGene	iMM1865; min-iMM1865; iMM3254
80308	319945	HomoloGene	iMM1865; min-iMM1865; iMM3254
80339	116939	HomoloGene	iMM1865; min-iMM1865; iMM3254
8034	73132	HomoloGene	iMM1865; min-iMM1865; iMM3254
80347	71743	HomoloGene	iMM1865; min-iMM1865; iMM3254
8050	27402	HomoloGene	iMM1865; min-iMM1865; iMM3254
80704	80721	HomoloGene	iMM1865; min-iMM1865; iMM3254
80724	71985	HomoloGene	iMM1865; min-iMM1865; iMM3254
8085	381022	HomoloGene	iMM1865; min-iMM1865; iMM3254
80854	73251	HomoloGene	iMM1865; min-iMM1865; iMM3254
81031	170441	HomoloGene	iMM1865; min-iMM1865; iMM3254
8140	20539	HomoloGene	iMM1865; min-iMM1865; iMM3254
81490	27388	HomoloGene	iMM1865; min-iMM1865; iMM3254
81537	81535	HomoloGene	iMM1865; min-iMM1865; iMM3254
81539	105727	HomoloGene	iMM1865; min-iMM1865; iMM3254
81579	66350	HomoloGene	iMM1865; min-iMM1865; iMM3254
81616	328845	HomoloGene	iMM1865; min-iMM1865; iMM3254
8170	27411	HomoloGene	iMM1865; min-iMM1865; iMM3254
81849	26938	HomoloGene	iMM1865; min-iMM1865; iMM3254
81894	246696	HomoloGene	iMM1865; min-iMM1865; iMM3254
8277	83553	HomoloGene	iMM1865; min-iMM1865; iMM3254
8288	13861	HomoloGene	iMM1865; min-iMM1865; iMM3254
8309	93732	HomoloGene	iMM1865; min-iMM1865; iMM3254
8310	80911	HomoloGene	iMM1865; min-iMM1865; iMM3254
83401	12686	HomoloGene	iMM1865; min-iMM1865; iMM3254
83468	74782	HomoloGene	iMM1865; min-iMM1865; iMM3254
83549	22245	HomoloGene	iMM1865; min-iMM1865; iMM3254
83594	67993	HomoloGene	iMM1865; min-iMM1865; iMM3254
83697	240215	HomoloGene	iMM1865; min-iMM1865; iMM3254
8372	109685	HomoloGene	iMM1865; min-iMM1865; iMM3254
83733	71803	HomoloGene	iMM1865; min-iMM1865; iMM3254
83852	239122	HomoloGene	iMM1865; min-iMM1865; iMM3254
8394	18720	HomoloGene	iMM1865; min-iMM1865; iMM3254
8395	18719	HomoloGene	iMM1865; min-iMM1865; iMM3254
8396	108083	HomoloGene	iMM1865; min-iMM1865; iMM3254
8398	53357	HomoloGene	iMM1865; min-iMM1865; iMM3254
8399	26565	HomoloGene	iMM1865; min-iMM1865; iMM3254
84002	108105	HomoloGene	iMM1865; min-iMM1865; iMM3254
8402	67863	HomoloGene	iMM1865; min-iMM1865; iMM3254
84076	74419	HomoloGene	iMM1865; min-iMM1865; iMM3254
84105	72562	HomoloGene	iMM1865; min-iMM1865; iMM3254
84129	102632	HomoloGene	iMM1865; min-iMM1865; iMM3254
8424	170442	HomoloGene	iMM1865; min-iMM1865; iMM3254
84264	68977	HomoloGene	iMM1865; min-iMM1865; iMM3254
84274	52064	HomoloGene	iMM1865; min-iMM1865; iMM3254
8435	223920	HomoloGene	iMM1865; min-iMM1865; iMM3254
84444	208266	HomoloGene	iMM1865; min-iMM1865; iMM3254
8446	72102	HomoloGene	iMM1865; min-iMM1865; iMM3254
84513	71910	HomoloGene	iMM1865; min-iMM1865; iMM3254
84532	68738	HomoloGene	iMM1865; min-iMM1865; iMM3254
84569	67328	HomoloGene	iMM1865; min-iMM1865; iMM3254
84618	230718	HomoloGene	iMM1865; min-iMM1865; iMM3254
84649	67800	HomoloGene	iMM1865; min-iMM1865; iMM3254
84679	236727	HomoloGene	iMM1865; min-iMM1865; iMM3254
84693	73724	HomoloGene	iMM1865; min-iMM1865; iMM3254
847	12359	HomoloGene	iMM1865; min-iMM1865; iMM3254
84701	84682	HomoloGene	iMM1865; min-iMM1865; iMM3254
84706	108682	HomoloGene	iMM1865; min-iMM1865; iMM3254
84720	56703	HomoloGene	iMM1865; min-iMM1865; iMM3254
8473	108155	HomoloGene	iMM1865; min-iMM1865; iMM3254
84735	338403	HomoloGene	iMM1865; min-iMM1865; iMM3254
84750	171167	HomoloGene	iMM1865; min-iMM1865; iMM3254
84752	97440	HomoloGene	iMM1865; min-iMM1865; iMM3254
84787	232811	HomoloGene	iMM1865; min-iMM1865; iMM3254
84812	18802	HomoloGene	iMM1865; min-iMM1865; iMM3254
84814	227721	HomoloGene	iMM1865; min-iMM1865; iMM3254
84869	234309	HomoloGene	iMM1865; min-iMM1865; iMM3254
84889	11989	HomoloGene	iMM1865; min-iMM1865; iMM3254
84890	211488	HomoloGene	iMM1865; min-iMM1865; iMM3254
84912	58246	HomoloGene	iMM1865; min-iMM1865; iMM3254
84920	380959	HomoloGene	iMM1865; min-iMM1865; iMM3254
85007	72947	HomoloGene	iMM1865; min-iMM1865; iMM3254
8501	72401	HomoloGene	iMM1865; min-iMM1865; iMM3254
8503	18710	HomoloGene	iMM1865; min-iMM1865; iMM3254
8509	17423	HomoloGene	iMM1865; min-iMM1865; iMM3254
8513	67717	HomoloGene	iMM1865; min-iMM1865; iMM3254
8525	104418	HomoloGene	iMM1865; min-iMM1865; iMM3254
8526	56077	HomoloGene	iMM1865; min-iMM1865; iMM3254
8527	227333	HomoloGene	iMM1865; min-iMM1865; iMM3254
8528	70503	HomoloGene	iMM1865; min-iMM1865; iMM3254
8529	72054	HomoloGene	iMM1865; min-iMM1865; iMM3254
8534	76969	HomoloGene	iMM1865; min-iMM1865; iMM3254
85465	28042	HomoloGene	iMM1865; min-iMM1865; iMM3254
8560	13244	HomoloGene	iMM1865; min-iMM1865; iMM3254
8564	98256	HomoloGene	iMM1865; min-iMM1865; iMM3254
8566	216134	HomoloGene	iMM1865; min-iMM1865; iMM3254
8574	110198	HomoloGene	iMM1865; min-iMM1865; iMM3254
8604	78830	HomoloGene	iMM1865; min-iMM1865; iMM3254
8612	50784	HomoloGene	iMM1865; min-iMM1865; iMM3254
8613	67916	HomoloGene	iMM1865; min-iMM1865; iMM3254
8622	218461	HomoloGene	iMM1865; min-iMM1865; iMM3254
8630	27400	HomoloGene	iMM1865; min-iMM1865; iMM3254
8639	11754	HomoloGene	iMM1865; min-iMM1865; iMM3254
8644	105349	HomoloGene	iMM1865; min-iMM1865; iMM3254
8647	27413	HomoloGene	iMM1865; min-iMM1865; iMM3254
8654	242202	HomoloGene	iMM1865; min-iMM1865; iMM3254
8659	212647	HomoloGene	iMM1865; min-iMM1865; iMM3254
8671	54403	HomoloGene	iMM1865; min-iMM1865; iMM3254
8693	14426	HomoloGene	iMM1865; min-iMM1865; iMM3254
8694	13350	HomoloGene	iMM1865; min-iMM1865; iMM3254
8702	56375	HomoloGene	iMM1865; min-iMM1865; iMM3254
8703	57370	HomoloGene	iMM1865; min-iMM1865; iMM3254
8704	53418	HomoloGene	iMM1865; min-iMM1865; iMM3254
8705	54218	HomoloGene	iMM1865; min-iMM1865; iMM3254
8706	26879	HomoloGene	iMM1865; min-iMM1865; iMM3254
8707	26878	HomoloGene	iMM1865; min-iMM1865; iMM3254
8708	26877	HomoloGene	iMM1865; min-iMM1865; iMM3254
8714	76408	HomoloGene	iMM1865; min-iMM1865; iMM3254
873	12408	HomoloGene	iMM1865; min-iMM1865; iMM3254
8733	14731	HomoloGene	iMM1865; min-iMM1865; iMM3254
874	109857	HomoloGene	iMM1865; min-iMM1865; iMM3254
875	12411	HomoloGene	iMM1865; min-iMM1865; iMM3254
8760	110911	HomoloGene	iMM1865; min-iMM1865; iMM3254
8776	53332	HomoloGene	iMM1865; min-iMM1865; iMM3254
8789	14120	HomoloGene	iMM1865; min-iMM1865; iMM3254
8790	75540	HomoloGene	iMM1865; min-iMM1865; iMM3254
8801	20917	HomoloGene	iMM1865; min-iMM1865; iMM3254
8802	56451	HomoloGene	iMM1865; min-iMM1865; iMM3254
8803	20916	HomoloGene	iMM1865; min-iMM1865; iMM3254
8818	13481	HomoloGene	iMM1865; min-iMM1865; iMM3254
8821	234515	HomoloGene	iMM1865; min-iMM1865; iMM3254
8824	436059	HomoloGene	iMM1865; min-iMM1865; iMM3254
883	70266	HomoloGene	iMM1865; min-iMM1865; iMM3254
8833	229363	HomoloGene	iMM1865; min-iMM1865; iMM3254
8836	14590	HomoloGene	iMM1865; min-iMM1865; iMM3254
8854	19378	HomoloGene	iMM1865; min-iMM1865; iMM3254
8867	104015	HomoloGene	iMM1865; min-iMM1865; iMM3254
8869	20454	HomoloGene	iMM1865; min-iMM1865; iMM3254
8871	20975	HomoloGene	iMM1865; min-iMM1865; iMM3254
8876	22361	HomoloGene	iMM1865; min-iMM1865; iMM3254
8877	20698	HomoloGene	iMM1865; min-iMM1865; iMM3254
8879	20397	HomoloGene	iMM1865; min-iMM1865; iMM3254
8884	330064	HomoloGene	iMM1865; min-iMM1865; iMM3254
8897	74302	HomoloGene	iMM1865; min-iMM1865; iMM3254
8898	77116	HomoloGene	iMM1865; min-iMM1865; iMM3254
8942	70789	HomoloGene	iMM1865; min-iMM1865; iMM3254
8972	232714	HomoloGene	iMM1865; min-iMM1865; iMM3254
8974	18452	HomoloGene	iMM1865; min-iMM1865; iMM3254
89869	114875	HomoloGene	iMM1865; min-iMM1865; iMM3254
89874	217593	HomoloGene	iMM1865; min-iMM1865; iMM3254
8992	11974	HomoloGene	iMM1865; min-iMM1865; iMM3254
9016	20523	HomoloGene	iMM1865; min-iMM1865; iMM3254
90161	50786	HomoloGene	iMM1865; min-iMM1865; iMM3254
9023	12642	HomoloGene	iMM1865; min-iMM1865; iMM3254
90423	74915	HomoloGene	iMM1865; min-iMM1865; iMM3254
9045	67115	HomoloGene	iMM1865; min-iMM1865; iMM3254
9056	20540	HomoloGene	iMM1865; min-iMM1865; iMM3254
9057	330836	HomoloGene	iMM1865; min-iMM1865; iMM3254
9058	20500	HomoloGene	iMM1865; min-iMM1865; iMM3254
9060	23972	HomoloGene	iMM1865; min-iMM1865; iMM3254
9061	23971	HomoloGene	iMM1865; min-iMM1865; iMM3254
90701	66286	HomoloGene	iMM1865; min-iMM1865; iMM3254
9091	14755	HomoloGene	iMM1865; min-iMM1865; iMM3254
91012	71949	HomoloGene	iMM1865; min-iMM1865; iMM3254
9107	219135	HomoloGene	iMM1865; min-iMM1865; iMM3254
9108	54384	HomoloGene	iMM1865; min-iMM1865; iMM3254
9114	11972	HomoloGene	iMM1865; min-iMM1865; iMM3254
91179	224024	HomoloGene	iMM1865; min-iMM1865; iMM3254
9123	80879	HomoloGene	iMM1865; min-iMM1865; iMM3254
91373	227620	HomoloGene	iMM1865; min-iMM1865; iMM3254
9152	104245	HomoloGene	iMM1865; min-iMM1865; iMM3254
9153	269346	HomoloGene	iMM1865; min-iMM1865; iMM3254
9154	434203	HomoloGene	iMM1865; min-iMM1865; iMM3254
9162	320127	HomoloGene	iMM1865; min-iMM1865; iMM3254
9167	20463	HomoloGene	iMM1865; min-iMM1865; iMM3254
91703	71670	HomoloGene	iMM1865; min-iMM1865; iMM3254
9187	214111	HomoloGene	iMM1865; min-iMM1865; iMM3254
9194	20503	HomoloGene	iMM1865; min-iMM1865; iMM3254
9197	11416	HomoloGene	iMM1865; min-iMM1865; iMM3254
9200	30963	HomoloGene	iMM1865; min-iMM1865; iMM3254
9227	79235	HomoloGene	iMM1865; min-iMM1865; iMM3254
92370	235534	HomoloGene	iMM1865; min-iMM1865; iMM3254
9245	72077	HomoloGene	iMM1865; min-iMM1865; iMM3254
92483	106557	HomoloGene	iMM1865; min-iMM1865; iMM3254
9249	20148	HomoloGene	iMM1865; min-iMM1865; iMM3254
92579	68401	HomoloGene	iMM1865; min-iMM1865; iMM3254
92745	209837	HomoloGene	iMM1865; min-iMM1865; iMM3254
9296	66144	HomoloGene	iMM1865; min-iMM1865; iMM3254
93010	227327	HomoloGene	iMM1865; min-iMM1865; iMM3254
93034	70881	HomoloGene	iMM1865; min-iMM1865; iMM3254
93100	223646	HomoloGene	iMM1865; min-iMM1865; iMM3254
93183	67556	HomoloGene	iMM1865; min-iMM1865; iMM3254
9331	56386	HomoloGene	iMM1865; min-iMM1865; iMM3254
9334	56336	HomoloGene	iMM1865; min-iMM1865; iMM3254
9348	83398	HomoloGene	iMM1865; min-iMM1865; iMM3254
93492	234129	HomoloGene	iMM1865; min-iMM1865; iMM3254
93517	74032	HomoloGene	iMM1865; min-iMM1865; iMM3254
9356	18399	HomoloGene	iMM1865; min-iMM1865; iMM3254
9365	16591	HomoloGene	iMM1865; min-iMM1865; iMM3254
93650	100503991	HomoloGene	iMM1865; min-iMM1865; iMM3254
9374	54397	HomoloGene	iMM1865; min-iMM1865; iMM3254
9376	19879	HomoloGene	iMM1865; min-iMM1865; iMM3254
9377	12858	HomoloGene	iMM1865; min-iMM1865; iMM3254
9380	76238	HomoloGene	iMM1865; min-iMM1865; iMM3254
9388	16891	HomoloGene	iMM1865; min-iMM1865; iMM3254
9390	102570	HomoloGene	iMM1865; min-iMM1865; iMM3254
9394	50785	HomoloGene	iMM1865; min-iMM1865; iMM3254
93979	74649	HomoloGene	iMM1865; min-iMM1865; iMM3254
94005	276846	HomoloGene	iMM1865; min-iMM1865; iMM3254
94033	67634	HomoloGene	iMM1865; min-iMM1865; iMM3254
9415	56473	HomoloGene	iMM1865; min-iMM1865; iMM3254
9420	13123	HomoloGene	iMM1865; min-iMM1865; iMM3254
9429	26357	HomoloGene	iMM1865; min-iMM1865; iMM3254
9435	54371	HomoloGene	iMM1865; min-iMM1865; iMM3254
9453	14593	HomoloGene	iMM1865; min-iMM1865; iMM3254
9468	236899	HomoloGene	iMM1865; min-iMM1865; iMM3254
9469	53374	HomoloGene	iMM1865; min-iMM1865; iMM3254
948	12491	HomoloGene	iMM1865; min-iMM1865; iMM3254
9481	74011	HomoloGene	iMM1865; min-iMM1865; iMM3254
9487	327942	HomoloGene	iMM1865; min-iMM1865; iMM3254
9488	55981	HomoloGene	iMM1865; min-iMM1865; iMM3254
9489	74451	HomoloGene	iMM1865; min-iMM1865; iMM3254
949	20778	HomoloGene	iMM1865; min-iMM1865; iMM3254
9497	218756	HomoloGene	iMM1865; min-iMM1865; iMM3254
9498	59033	HomoloGene	iMM1865; min-iMM1865; iMM3254
95	109652	HomoloGene	iMM1865; min-iMM1865; iMM3254
9514	53897	HomoloGene	iMM1865; min-iMM1865; iMM3254
9517	20773	HomoloGene	iMM1865; min-iMM1865; iMM3254
952	12494	HomoloGene	iMM1865; min-iMM1865; iMM3254
9524	106529	HomoloGene	iMM1865; min-iMM1865; iMM3254
953	12495	HomoloGene	iMM1865; min-iMM1865; iMM3254
9536	64292	HomoloGene	iMM1865; min-iMM1865; iMM3254
954	12496	HomoloGene	iMM1865; min-iMM1865; iMM3254
955	12497	HomoloGene	iMM1865; min-iMM1865; iMM3254
9550	66290	HomoloGene	iMM1865; min-iMM1865; iMM3254
9551	57423	HomoloGene	iMM1865; min-iMM1865; iMM3254
956	215446	HomoloGene	iMM1865; min-iMM1865; iMM3254
9562	17330	HomoloGene	iMM1865; min-iMM1865; iMM3254
9563	100198	HomoloGene	iMM1865; min-iMM1865; iMM3254
957	12499	HomoloGene	iMM1865; min-iMM1865; iMM3254
9588	11758	HomoloGene	iMM1865; min-iMM1865; iMM3254
9615	14544	HomoloGene	iMM1865; min-iMM1865; iMM3254
9651	269615	HomoloGene	iMM1865; min-iMM1865; iMM3254
9653	23908	HomoloGene	iMM1865; min-iMM1865; iMM3254
9663	64898	HomoloGene	iMM1865; min-iMM1865; iMM3254
9677	327655	HomoloGene	iMM1865; min-iMM1865; iMM3254
97	66204	HomoloGene	iMM1865; min-iMM1865; iMM3254
9739	233904	HomoloGene	iMM1865; min-iMM1865; iMM3254
9757	75410	HomoloGene	iMM1865; min-iMM1865; iMM3254
978	72269	HomoloGene	iMM1865; min-iMM1865; iMM3254
9789	66624	HomoloGene	iMM1865; min-iMM1865; iMM3254
9791	19210	HomoloGene	iMM1865; min-iMM1865; iMM3254
98	75572	HomoloGene	iMM1865; min-iMM1865; iMM3254
9807	27399	HomoloGene	iMM1865; min-iMM1865; iMM3254
9843	15203	HomoloGene	iMM1865; min-iMM1865; iMM3254
9869	84505	HomoloGene	iMM1865; min-iMM1865; iMM3254
9890	229791	HomoloGene	iMM1865; min-iMM1865; iMM3254
9896	103199	HomoloGene	iMM1865; min-iMM1865; iMM3254
9917	215015	HomoloGene	iMM1865; min-iMM1865; iMM3254
9942	102448	HomoloGene	iMM1865; min-iMM1865; iMM3254
9945	14584	HomoloGene	iMM1865; min-iMM1865; iMM3254
9951	628779	HomoloGene	iMM1865; min-iMM1865; iMM3254
9953	54710	HomoloGene	iMM1865; min-iMM1865; iMM3254
9955	15478	HomoloGene	iMM1865; min-iMM1865; iMM3254
9956	195646	HomoloGene	iMM1865; min-iMM1865; iMM3254
9957	15476	HomoloGene	iMM1865; min-iMM1865; iMM3254
9962	54338	HomoloGene	iMM1865; min-iMM1865; iMM3254
9963	20522	HomoloGene	iMM1865; min-iMM1865; iMM3254
9990	107723	HomoloGene	iMM1865; min-iMM1865; iMM3254
54	11433	Orthologs	iMM1865; min-iMM1865; iMM3254
438	107626	Orthologs	iMM1865; min-iMM1865; iMM3254
6576	13358	Orthologs	iMM1865; min-iMM1865; iMM3254
91734	320581	Orthologs	iMM1865; min-iMM1865; iMM3254
349565	74080	Orthologs	iMM1865; min-iMM1865; iMM3254
64064	353371	Orthologs	iMM1865; min-iMM1865; iMM3254
5144	238871	Orthologs	iMM1865; min-iMM1865; iMM3254
5161	18598	Orthologs	iMM1865; min-iMM1865; iMM3254
5320	18780	Orthologs	iMM1865; min-iMM1865; iMM3254
8611	19012	Orthologs	iMM1865; min-iMM1865; iMM3254
23530	18115	Orthologs	iMM1865; min-iMM1865; iMM3254
7355	22232	Orthologs	iMM1865; min-iMM1865; iMM3254
1727	109754	Orthologs	iMM1865; min-iMM1865; iMM3254
79966	666417	Orthologs	iMM1865; min-iMM1865; iMM3254
641372	217700	Orthologs	iMM1865; min-iMM1865; iMM3254
348158	233799	Orthologs	iMM1865; min-iMM1865; iMM3254
201164	194908	Orthologs	iMM1865; min-iMM1865; iMM3254
10826	676527	Orthologs	iMM1865; min-iMM1865; iMM3254
23067	208043	Orthologs	iMM1865; min-iMM1865; iMM3254
6419	74729	Orthologs	iMM1865; min-iMM1865; iMM3254
100288072	436008	Orthologs	iMM1865; min-iMM1865; iMM3254
10202	71412	Orthologs	iMM1865; min-iMM1865; iMM3254
514	67126	Orthologs	iMM1865; min-iMM1865; iMM3254
521	11958	Orthologs	iMM1865; min-iMM1865; iMM3254
4725	595136	Orthologs	iMM1865; min-iMM1865; iMM3254
341947	75483	Orthologs	iMM1865; min-iMM1865; iMM3254
1329	12859	Orthologs	iMM1865; min-iMM1865; iMM3254
170712	78174	Orthologs	iMM1865; min-iMM1865; iMM3254
1350	12867	Orthologs	iMM1865; min-iMM1865; iMM3254
10588	107885; 100039707	HomoloGene; Ensemble;KEGG	iMM1865; min-iMM1865; iMM3254
10728	56351	HomoloGene; Ensemble;KEGG	iMM1865; min-iMM1865; iMM3254
126328	69875	HomoloGene; Ensemble;KEGG	iMM1865; min-iMM1865; iMM3254
1548	13086;13087	HomoloGene; Ensemble	iMM1865; min-iMM1865; iMM3254
1549	13086; 13087	HomoloGene; Ensemble	iMM1865; min-iMM1865; iMM3254
1553	13086; 13087	HomoloGene; Ensemble	iMM1865; min-iMM1865; iMM3254
1558	13097; 13095; 13098	HomoloGene	iMM1865; min-iMM1865; iMM3254
1559	69888; 72303	HomoloGene	iMM1865; min-iMM1865; iMM3254
1577	100041375; 13112; 53973; 337924; 13114	HomoloGene; Ensemble	iMM1865; min-iMM1865; iMM3254
1579	666168; 100040843; 13117;435802	HomoloGene	iMM1865; min-iMM1865; iMM3254
2023	433182; 13806	HomoloGene; Ensemble;KEGG	iMM1865; min-iMM1865; iMM3254
2098	13885	HomoloGene; Ensemble;KEGG	iMM1865; min-iMM1865; iMM3254
23491	13909; 382053	HomoloGene; KEGG	iMM1865; min-iMM1865; iMM3254
2512	14325	HomoloGene; Ensemble;KEGG	iMM1865; min-iMM1865; iMM3254
259307	100328588; 14204	HomoloGene;KEGG	iMM1865; min-iMM1865; iMM3254
2597	14433; 100042025	HomoloGene; Ensemble;KEGG	iMM1865; min-iMM1865; iMM3254
262	11702;100041585	HomoloGene	iMM1865; min-iMM1865; iMM3254
280	109959;100043688;100043684;100043686	HomoloGene	iMM1865; min-iMM1865; iMM3254
3283	15497; 15492; 15496; 15494; 15493; 15495; 100043456	HomoloGene	iMM1865; min-iMM1865; iMM3254
3615	23918	HomoloGene; Ensemble;KEGG	iMM1865; min-iMM1865; iMM3254
39	224530;110460	HomoloGene	iMM1865; min-iMM1865; iMM3254
4706	70316	HomoloGene; Ensemble;KEGG	iMM1865; min-iMM1865; iMM3254
4710	68194; 100041273; 100042503	HomoloGene; KEGG	iMM1865; min-iMM1865; iMM3254
4726	407785	HomoloGene; Ensemble;KEGG	iMM1865; min-iMM1865; iMM3254
4860	667034; 18950	HomoloGene	iMM1865; min-iMM1865; iMM3254
54490	22238; 112417; 100559	HomoloGene; KEGG	iMM1865; min-iMM1865; iMM3254
54575	394434; 394430	HomoloGene; Ensemble;KEGG	iMM1865; min-iMM1865; iMM3254
54576	394434; 394430	HomoloGene; Ensemble;KEGG	iMM1865; min-iMM1865; iMM3254
54577	394434; 394430	HomoloGene; Ensemble;KEGG	iMM1865; min-iMM1865; iMM3254
54578	94284; 394432; 394435	HomoloGene; Ensemble;KEGG	iMM1865; min-iMM1865; iMM3254
54600	394434; 394430	HomoloGene; Ensemble;KEGG	iMM1865; min-iMM1865; iMM3254
6611	20603	HomoloGene; Ensemble;KEGG	iMM1865; min-iMM1865; iMM3254
6822	20859; 629219;434264; 629203; 434121	HomoloGene	iMM1865; min-iMM1865; iMM3254
7364	243085; 231396	HomoloGene; KEGG	iMM1865; min-iMM1865; iMM3254
8608	54150; 216453; 103142; 19683; 216454; 107605;	HomoloGene; Ensemble;KEGG	iMM1865; min-iMM1865; iMM3254
9583	67464;100862375	HomoloGene	iMM1865; min-iMM1865; iMM3254
100287639	MissingOrthologue			pseudogene
100507855	MissingOrthologue			withdrawn
100526794	70881	Ensemble	iMM1865; min-iMM1865; iMM3254
102724197	MissingOrthologue
10720	MissingOrthologue
114571	207151; 319800; 236149; 434674; 171405; 236293	Ensemble,KEGG	iMM1865; min-iMM1865; iMM3254
119548	MissingOrthologue
124	11522	Ensemble	iMM1865; min-iMM1865; iMM3254
125	11522	Ensemble	iMM1865; min-iMM1865; iMM3254
130	100417514	Ensemble	iMM1865; min-iMM1865; iMM3254
137902	69675	KEGG	iMM1865; min-iMM1865; iMM3254
144195	MissingOrthologue
146802	380701; 67473	KEGG	iMM1865; min-iMM1865; iMM3254
1565	56448	Ensemble	iMM1865; min-iMM1865; iMM3254
1576	56388; 13113; 13114;337924; 13112; 100041449; 622127; 100041375	Ensemble	iMM1865; min-iMM1865; iMM3254
158160	MissingOrthologue			pseudogene
158584	MissingOrthologue
160287	106557; 16828; 16832; 16833	KEGG	iMM1865; min-iMM1865; iMM3254
199974	MissingOrthologue
200810	208211	Ensemble	iMM1865; min-iMM1865; iMM3254
201288	MissingOrthologue			pseudogene
222	73458; 621603	Ensemble	iMM1865; min-iMM1865; iMM3254
23430	100503895; 17229	KEGG	iMM1865; min-iMM1865; iMM3254
2352	14276	Ensemble	iMM1865; min-iMM1865; iMM3254
2525	MissingOrthologue
2527	MissingOrthologue
2528	MissingOrthologue
26062	MissingOrthologue			pseudogene
26290	MissingOrthologue
266740	MissingOrthologue
267020	MissingOrthologue			_
2679	MissingOrthologue			pseudogene
2713	MissingOrthologue			pseudogene
2747	14661	Ensemble	iMM1865; min-iMM1865; iMM3254
276	100043684; 100043686; 100043688; 109959; 11722	KEGG	iMM1865; min-iMM1865; iMM3254
277	100043684; 100043686; 100043688; 109959; 11722	KEGG	iMM1865; min-iMM1865; iMM3254
278	100043684; 100043686; 100043688; 109959; 11722	KEGG	iMM1865; min-iMM1865; iMM3254
286016	MissingOrthologue			pseudogene
286297	MissingOrthologue			pseudogene
29124	MissingOrthologue
293	11739; 11740; 73333	KEGG	iMM1865; min-iMM1865; iMM3254
2974	MissingOrthologue			pseudogene
340811	MissingOrthologue			pseudogene
344967	MissingOrthologue			pseudogene
374875	MissingOrthologue
386757	MissingOrthologue			pseudogene
387775	171405; 207151; 236149; 236293; 319800; 434674	KEGG	iMM1865; min-iMM1865; iMM3254
412	20905	KEGG	iMM1865; min-iMM1865; iMM3254
54579	394433; 22236	Ensemble;KEGG	iMM1865; min-iMM1865; iMM3254
55065	52710	KEGG	iMM1865; min-iMM1865; iMM3254
55350	26464	KEGG	iMM1865; min-iMM1865; iMM3254
55613	219135; 54384	KEGG	iMM1865; min-iMM1865; iMM3254
55867	MissingOrthologue
644378	MissingOrthologue			pseudogene
644974	208211	Ensemble	iMM1865; min-iMM1865; iMM3254
645740	MissingOrthologue			pseudogene
64816	MissingOrthologue
66035	MissingOrthologue
10599	101488	Ensemble	iMM1865; min-iMM1865; iMM3254
1178	12735	Ensemble	iMM1865; min-iMM1865; iMM3254
1557	13095	Ensemble	iMM1865; min-iMM1865; iMM3254
23563	56773	Ensemble	iMM1865; min-iMM1865; iMM3254
441282	67861	Ensemble	iMM1865; min-iMM1865; iMM3254
6799	20887	KEGG	iMM1865; min-iMM1865; iMM3254
6817	20887	KEGG	iMM1865; min-iMM1865; iMM3254
6818	20887	KEGG	iMM1865; min-iMM1865; iMM3254
728441	14598	Ensemble	iMM1865; min-iMM1865; iMM3254
7363	100559;100727;112417;22238 ;231396;243085;71773	KEGG	iMM1865; min-iMM1865; iMM3254
7366	100559;100727;112417;22238 ;231396;243085;71773	KEGG	iMM1865; min-iMM1865; iMM3254
8041	MissingOrthologue			withdrawn
8228	MissingOrthologue
83884	83885	Ensemble	iMM1865; min-iMM1865; iMM3254
85320	MissingOrthologue
8781	MissingOrthologue			pseudogene
8875	MissingOrthologue
8908	27357	KEGG	iMM1865; min-iMM1865; iMM3254
89872	MissingOrthologue
91227	14598	Ensemble	iMM1865; min-iMM1865; iMM3254
92086	14598	Ensemble	iMM1865; min-iMM1865; iMM3254
0	0		iMM1865; min-iMM1865; iMM3254
10000	23797	HomoloGene	iMM3254
10038	11546	HomoloGene	iMM3254
10039	235587	HomoloGene	iMM3254
10054	50995	HomoloGene	iMM3254
10055	56459	HomoloGene	iMM3254
10056	23874	HomoloGene	iMM3254
10075	59026	HomoloGene	iMM3254
10076	19273	HomoloGene	iMM3254
100996939	66459	HomoloGene	iMM3254
10105	105675	HomoloGene	iMM3254
10106	52468	HomoloGene	iMM3254
10110	27219	HomoloGene	iMM3254
10114	15259	HomoloGene	iMM3254
10130	71853	HomoloGene	iMM3254
10134	27061	HomoloGene	iMM3254
10162	14792	HomoloGene	iMM3254
1017	12566	HomoloGene	iMM3254
10171	59028	HomoloGene	iMM3254
10188	51789	HomoloGene	iMM3254
1019	12567	HomoloGene	iMM3254
10193	67588	HomoloGene	iMM3254
10195	208624	HomoloGene	iMM3254
1020	12568	HomoloGene	iMM3254
1021	12571	HomoloGene	iMM3254
10210	106021	HomoloGene	iMM3254
10217	69274	HomoloGene	iMM3254
1022	12572	HomoloGene	iMM3254
10226	66905	HomoloGene	iMM3254
1024	264064	HomoloGene	iMM3254
10243	268566	HomoloGene	iMM3254
1025	107951	HomoloGene	iMM3254
10273	56424	HomoloGene	iMM3254
10277	63958	HomoloGene	iMM3254
10283	67285	HomoloGene	iMM3254
10290	11790	HomoloGene	iMM3254
10295	12041	HomoloGene	iMM3254
10298	70584	HomoloGene	iMM3254
10299	223455	HomoloGene	iMM3254
1033	72391	HomoloGene	iMM3254
10352	70560	HomoloGene	iMM3254
10420	230661	HomoloGene	iMM3254
10434	18777	HomoloGene	iMM3254
10450	56031	HomoloGene	iMM3254
10461	17289	HomoloGene	iMM3254
10465	66101	HomoloGene	iMM3254
10477	22193	HomoloGene	iMM3254
10494	59041	HomoloGene	iMM3254
10498	59035	HomoloGene	iMM3254
10499	17978	HomoloGene	iMM3254
10514	18432	HomoloGene	iMM3254
10524	81601	HomoloGene	iMM3254
10585	99011	HomoloGene	iMM3254
10595	26918	HomoloGene	iMM3254
10600	74112	HomoloGene	iMM3254
10617	70527	HomoloGene	iMM3254
10621	70408	HomoloGene	iMM3254
10622	67486	HomoloGene	iMM3254
10623	74414	HomoloGene	iMM3254
10645	207565	HomoloGene	iMM3254
10667	69955	HomoloGene	iMM3254
10714	67967	HomoloGene	iMM3254
10721	77782	HomoloGene	iMM3254
10733	20873	HomoloGene	iMM3254
10746	26405	HomoloGene	iMM3254
1075	13032	HomoloGene	iMM3254
10769	20620	HomoloGene	iMM3254
10783	59126	HomoloGene	iMM3254
10868	74270	HomoloGene	iMM3254
10869	71472	HomoloGene	iMM3254
10905	17156	HomoloGene	iMM3254
10908	50767	HomoloGene	iMM3254
10914	18789	HomoloGene	iMM3254
10922	66587	HomoloGene	iMM3254
10951	12412	HomoloGene	iMM3254
10954	72599	HomoloGene	iMM3254
11010	73690	HomoloGene	iMM3254
11011	24086	HomoloGene	iMM3254
11019	79464	HomoloGene	iMM3254
11035	56532	HomoloGene	iMM3254
11040	18715	HomoloGene	iMM3254
11044	210106	HomoloGene	iMM3254
11059	107568	HomoloGene	iMM3254
11060	66894	HomoloGene	iMM3254
11065	68612	HomoloGene	iMM3254
11072	56405	HomoloGene	iMM3254
11099	24000	HomoloGene	iMM3254
11101	11907	HomoloGene	iMM3254
1111	12649	HomoloGene	iMM3254
11113	12704	HomoloGene	iMM3254
11122	19281	HomoloGene	iMM3254
11128	218832	HomoloGene	iMM3254
11143	217127	HomoloGene	iMM3254
11145	225845	HomoloGene	iMM3254
11156	19245	HomoloGene	iMM3254
1116	12654	HomoloGene	iMM3254
11163	71207	HomoloGene	iMM3254
11165	56409	HomoloGene	iMM3254
11183	399510	HomoloGene	iMM3254
11184	26411	HomoloGene	iMM3254
11185	21743	HomoloGene	iMM3254
11200	50883	HomoloGene	iMM3254
11201	26447	HomoloGene	iMM3254
11213	73914	HomoloGene	iMM3254
11219	24102	HomoloGene	iMM3254
11221	63953	HomoloGene	iMM3254
11232	50776	HomoloGene	iMM3254
11236	75841	HomoloGene	iMM3254
11240	18600	HomoloGene	iMM3254
112476	69017	HomoloGene	iMM3254
11253	227619	HomoloGene	iMM3254
11266	80915	HomoloGene	iMM3254
11274	24110	HomoloGene	iMM3254
11277	22040	HomoloGene	iMM3254
11282	103534	HomoloGene	iMM3254
[truncated: 1,291 more rows]
