# Supplementary material for: iMM1865: A New Reconstruction of Mouse Genome-Scale Metabolic Model
Source: Sci Rep. 2020 Apr 10;10:6177. doi: 10.1038/s41598-020-63235-w (PMC7148337; doi:10.1038/s41598-020-63235-w)
Supplement: Supplementary file 12 — Supplementary Table-S2. [file 41598_2020_63235_MOESM12_ESM.xlsx]

## Sheet: Table-S2
### Mouse-specific reactions derived from comparison of mouse and human KEGG pathways
KEGG ID	KEGG Name	KEGG Definition	KEGG Equation	EC Number	Other Databases	KEGG Pathway
R00647		Ascorbate <=> L-xylo-Hexulonolactone	C00072 <=> C03289	1.1.3.8		Ascorbate and aldarate metabolism
R00751	L-threonine acetaldehyde-lyase (glycine-forming)	L-Threonine <=> Glycine + Acetaldehyde	C00188 <=> C00037 + C00084	4.1.2.5, 4.1.2.48	IUBMB Enzyme Nomenclature: 4.1.2.5, ExPASy - ENZYME nomenclature database: 4.1.2.5, BRENDA, the Enzyme Database: 4.1.2.5	Glycine-serine and threonine metabolism, Biosynthesis of secondary metabolites, Microbial metabolism in diverse environments,Biosynthesis of amino acids
R01115	CMP-N-acetylneuraminate,ferrocytochrome-b5:oxygen oxidoreductase (N-acetyl-hydroxylating)	CMP-N-acetylneuraminate + 2 Ferrocytochrome b5 + Oxygen + 2 H+ <=> CMP-N-glycoloylneuraminate + 2 Ferricytochrome b5 + H2O	C00128 + 2 C00999 + C00007 + 2 C00080 <=> C03691 + 2 C00996 + C00001	1.14.18.2		Amino sugar and nucleotide sugar metabolism
R01465	L-threonine:NAD+ oxidoreductase	L-Threonine + NAD+ <=> L-2-Amino-3-oxobutanoic acid + NADH + H+	C00188 + C00003 <=> C03508 + C00004 + C00080	1.1.1.103		Glycine-serine and threonine metabolism
R01803	N-acetylneuraminate,ferrocytochrome-b5:oxygen oxidoreductase (N-acetyl-hydroxylating)	N-Acetylneuraminate + 2 Ferrocytochrome b5 + Oxygen + 2 H+ <=> N-Glycoloyl-neuraminate + 2 Ferricytochrome b5 + H2O	C00270 + 2 C00999 + C00007 + 2 C00080 <=> C03410 + 2 C00996 + C00001	1.14.18.2		Amino sugar and nucleotide sugar metabolism
R02106	urate:oxygen oxidoreductase	Urate + Oxygen + H2O <=> 5-Hydroxyisourate + Hydrogen peroxide	C00366 + C00007 + C00001 <=> C11821 + C00027	1.7.3.3		Purine metabolism, Microbial metabolism in diverse environments
R03184	L-gulono-1,4-lactone:oxygen 2-oxidoreductase	L-Gulono-1,4-lactone + Oxygen <=> L-xylo-Hexulonolactone + Hydrogen peroxide	C01040 + C00007 <=> C03289 + C00027	1.1.3.8		Ascorbate and aldarate metabolism
R05841	phenylacetyl-CoA:glycine N-phenylacetyltransferase	Phenylacetyl-CoA + Glycine <=> Phenylacetylglycine + CoA	C00582 + C00037 <=> C05598 + C00010	2.3.1.192		Phenylalanine metabolism
R05978		UDP-D-galactose + Paragloboside <=> UDP + nLc5Cer	G10609 + G00050 <=> G10619 + G00051	2.4.1.87		Glycosphingolipid biosynthesis - lacto and neolacto series
R06169		UDP-D-galactose + Lc4Cer <=> UDP + G00038	G10609 + G00037 <=> G10619 + G00038	2.4.1.87		Glycosphingolipid biosynthesis - lacto and neolacto series
R06171	L-allo-threonine acetaldehyde-lyase (glycine-forming)	L-Allothreonine <=> Glycine + Acetaldehyde	C05519 <=> C00037 + C00084	4.1.2.48, 4.1.2.49		Glycine-serine and threonine metabolism
R06601	5-hydroxyisourate amidohydrolase	5-Hydroxyisourate + H2O <=> 5-Hydroxy-2-oxo-4-ureido-2,5-dihydro-1H-imidazole-5-carboxylate	C11821 + C00001 <=> C12248	3.5.2.17		Purine metabolism,Microbial metabolism in diverse environments
R07054		Arachidonate + Oxygen + NADPH + H+ <=> 16(R)-HETE + NADP+ + H2O	C00219 + C00007 + C00005 + C00080 <=> C14778 + C00006 + C00001	1.14.14.1		Arachidonic acid metabolism
R09514	urate,NADH:oxygen oxidoreductase (5-hydroxyisourate forming)	Urate + NADH + H+ + Oxygen <=> 5-Hydroxyisourate + NAD+ + H2O	C00366 + C00004 + C00080 + C00007 <=> C11821 + C00003 + C00001	1.14.13.113		Purine metabolism, Microbial metabolism in diverse environments
