# Supplementary material for: iMM1865: A New Reconstruction of Mouse Genome-Scale Metabolic Model
Source: Sci Rep. 2020 Apr 10;10:6177. doi: 10.1038/s41598-020-63235-w (PMC7148337; doi:10.1038/s41598-020-63235-w)
Supplement: Supplementary file 13 — Supplementary Table-S3. [file 41598_2020_63235_MOESM13_ESM.xlsx]

## Sheet: Table-S3
### List of all reactions were included in iMM3254, iMM1865 and min-iMM1865
Reactions	iMM3254	iMM1865	min-iMM1865	Subset Name	Core Or non-Core
11DOCRTSLte	TRUE	TRUE	TRUE	GAHM	Core Set
11DOCRTSTRNte	TRUE	TRUE	TRUE	GAHM	Core Set
12DHCHOLabc	TRUE	TRUE	TRUE	GAHM	Core Set
12DHCHOLt	TRUE	TRUE	TRUE	GAHM	Core Set
12DHCHOLt2	TRUE	TRUE	TRUE	GAHM	Core Set
12HTACRhr	TRUE	TRUE	TRUE	GAHM	Core Set
13DAMPPOX	TRUE	TRUE	TRUE	GAHM	Core Set
13DAMPPte	TRUE	TRUE	TRUE	GAHM	Core Set
14HMDZALThr	TRUE	TRUE	TRUE	GAHM	Core Set
14HMDZhr	TRUE	TRUE	TRUE	GAHM	Core Set
15KPROSTGF2c	TRUE	TRUE	TRUE	GAHM	Core Set
17AHPRGNLONEte	TRUE	TRUE	TRUE	GAHM	Core Set
17AHPRGSTRNte	TRUE	TRUE	TRUE	GAHM	Core Set
1A25DHVITD3te	TRUE	TRUE	TRUE	GAHM	Core Set
1HIBUP_SGLUhep	TRUE	TRUE	TRUE	GAHM	Core Set
1HMDGLUChr	TRUE	TRUE	TRUE	GAHM	Core Set
1OHMDZhr	TRUE	TRUE	TRUE	GAHM	Core Set
21HPRGNLONE	TRUE	TRUE	TRUE	GAHM	Core Set
24_25VITD2Hm	TRUE	TRUE	TRUE	GAHM	Core Set
24_25VITD3Hm	TRUE	TRUE	TRUE	GAHM	Core Set
25HVITD3c	TRUE	TRUE	TRUE	GAHM	Core Set
25VITD2Hm	TRUE	TRUE	TRUE	GAHM	Core Set
25VITD3Hm	TRUE	TRUE	TRUE	GAHM	Core Set
2AMACHYD	TRUE	TRUE	TRUE	GAHM	Core Set
2AMACSULT	TRUE	TRUE	TRUE	GAHM	Core Set
2AMADPTm	TRUE	TRUE	TRUE	GAHM	Core Set
2H3MVc	TRUE	TRUE	TRUE	GAHM	Core Set
2HATVACIDGLUChr	TRUE	TRUE	TRUE	GAHM	Core Set
2HATVACIDGLUCteb	TRUE	TRUE	TRUE	GAHM	Core Set
2HATVACIDhc	TRUE	TRUE	TRUE	GAHM	Core Set
2HATVACIDOXDhc	TRUE	TRUE	TRUE	GAHM	Core Set
2HATVACIDteb	TRUE	TRUE	TRUE	GAHM	Core Set
2HATVACIDthc	TRUE	TRUE	TRUE	GAHM	Core Set
2HATVLACGLUChr	TRUE	TRUE	TRUE	GAHM	Core Set
2HATVLACGLUCteb	TRUE	TRUE	TRUE	GAHM	Core Set
2HATVLACOXDhc	TRUE	TRUE	TRUE	GAHM	Core Set
2HATVLACteb	TRUE	TRUE	TRUE	GAHM	Core Set
2HATVLACthc	TRUE	TRUE	TRUE	GAHM	Core Set
2HBO	TRUE	TRUE	TRUE	GAHM	Core Set
2HBt2	TRUE	TRUE	TRUE	GAHM	Core Set
2HCO3_NAt	TRUE	TRUE	TRUE	GAHM	Core Set
2HIBUP_SGLUhep	TRUE	TRUE	TRUE	GAHM	Core Set
2HIVc	TRUE	TRUE	TRUE	GAHM	Core Set
2HYDOGOAT3t	TRUE	TRUE	TRUE	GAHM	Core Set
2HYOXPLCte	TRUE	TRUE	TRUE	GAHM	Core Set
2M3OVCOAm	TRUE	TRUE	TRUE	GAHM	Core Set
2MB2COAc	TRUE	TRUE	TRUE	GAHM	Core Set
2OBUTt	TRUE	TRUE	TRUE	GAHM	Core Set
2OXOADOXm	TRUE	TRUE	TRUE	GAHM	Core Set
2OXOADPTm	TRUE	TRUE	TRUE	GAHM	Core Set
34DHALDD	TRUE	TRUE	TRUE	GAHM	Core Set
34DHOXMANDte	TRUE	TRUE	TRUE	GAHM	Core Set
34DHOXPEGOX	TRUE	TRUE	TRUE	GAHM	Core Set
34DHPEAR	TRUE	TRUE	TRUE	GAHM	Core Set
34DHPHAMT	TRUE	TRUE	TRUE	GAHM	Core Set
34DHPHAte	TRUE	TRUE	TRUE	GAHM	Core Set
34DHPHELAT1tc	TRUE	TRUE	TRUE	GAHM	Core Set
34DHPHEt	TRUE	TRUE	TRUE	GAHM	Core Set
34DHPLACOX_NADP	TRUE	TRUE	TRUE	GAHM	Core Set
34DHXMANDACOX	TRUE	TRUE	TRUE	GAHM	Core Set
34DHXMANDACOX_NADP	TRUE	TRUE	TRUE	GAHM	Core Set
34HPPOR	TRUE	TRUE	TRUE	GAHM	Core Set
35DHPVShc	TRUE	TRUE	TRUE	GAHM	Core Set
35DHPVSthc	TRUE	TRUE	TRUE	GAHM	Core Set
35DSMVhep	TRUE	TRUE	TRUE	GAHM	Core Set
3AIBtm	TRUE	TRUE	TRUE	GAHM	Core Set
3AIBTm	TRUE	TRUE	TRUE	GAHM	Core Set
3DHCAS	TRUE	TRUE	TRUE	GAHM	Core Set
3DHCDCAS	TRUE	TRUE	TRUE	GAHM	Core Set
3DHCDCHOLabc	TRUE	TRUE	TRUE	GAHM	Core Set
3DHCDCHOLt	TRUE	TRUE	TRUE	GAHM	Core Set
3DHCDCHOLt2	TRUE	TRUE	TRUE	GAHM	Core Set
3DHCHOLabc	TRUE	TRUE	TRUE	GAHM	Core Set
3DHCHOLt	TRUE	TRUE	TRUE	GAHM	Core Set
3DHCHOLt2	TRUE	TRUE	TRUE	GAHM	Core Set
3DHDCAabc	TRUE	TRUE	TRUE	GAHM	Core Set
3DHDCAS	TRUE	TRUE	TRUE	GAHM	Core Set
3DHDCAt	TRUE	TRUE	TRUE	GAHM	Core Set
3DHDCAt2	TRUE	TRUE	TRUE	GAHM	Core Set
3DHLCAabc	TRUE	TRUE	TRUE	GAHM	Core Set
3DHLCAS	TRUE	TRUE	TRUE	GAHM	Core Set
3DHLCAt	TRUE	TRUE	TRUE	GAHM	Core Set
3DHLCAt2	TRUE	TRUE	TRUE	GAHM	Core Set
3DSPHR	TRUE	TRUE	TRUE	GAHM	Core Set
3HADICOAx	TRUE	TRUE	TRUE	GAHM	Core Set
3HAO	TRUE	TRUE	TRUE	GAHM	Core Set
3HBCDm	TRUE	TRUE	TRUE	GAHM	Core Set
3HBCOARc	TRUE	TRUE	TRUE	GAHM	Core Set
3HCO3_NAt	TRUE	TRUE	TRUE	GAHM	Core Set
3HIBUP_SGLUhep	TRUE	TRUE	TRUE	GAHM	Core Set
3HKYNAKGAT	TRUE	TRUE	TRUE	GAHM	Core Set
3HLVSTAChep	TRUE	TRUE	TRUE	GAHM	Core Set
3HLYTCL	TRUE	TRUE	TRUE	GAHM	Core Set
3HPVShc	TRUE	TRUE	TRUE	GAHM	Core Set
3HPVSteb	TRUE	TRUE	TRUE	GAHM	Core Set
3HPVSTETCOAhcm	TRUE	TRUE	TRUE	GAHM	Core Set
3HPVSTETCOAhcx	TRUE	TRUE	TRUE	GAHM	Core Set
3HPVSTETteb	TRUE	TRUE	TRUE	GAHM	Core Set
3HPVSthc	TRUE	TRUE	TRUE	GAHM	Core Set
3HSMVACIDhep	TRUE	TRUE	TRUE	GAHM	Core Set
3HSMVhep	TRUE	TRUE	TRUE	GAHM	Core Set
3ISPVSteb	TRUE	TRUE	TRUE	GAHM	Core Set
3ISPVSthc	TRUE	TRUE	TRUE	GAHM	Core Set
3M4HDXPAC	TRUE	TRUE	TRUE	GAHM	Core Set
3MOX4HOXPGALDOX	TRUE	TRUE	TRUE	GAHM	Core Set
3MOX4HOXPGALDOX_NADP	TRUE	TRUE	TRUE	GAHM	Core Set
3MOXTYROX	TRUE	TRUE	TRUE	GAHM	Core Set
3OHACMPhr	TRUE	TRUE	TRUE	GAHM	Core Set
3OHGLUTACOAT3t	TRUE	TRUE	TRUE	GAHM	Core Set
3OHSEBCOAx	TRUE	TRUE	TRUE	GAHM	Core Set
3OHSUBCOAx	TRUE	TRUE	TRUE	GAHM	Core Set
3SALAASPm	TRUE	TRUE	TRUE	GAHM	Core Set
3SALACBOXL_cho	TRUE	TRUE	TRUE	GAHM	Core Set
3SALATAi	TRUE	TRUE	TRUE	GAHM	Core Set
3SALATAim	TRUE	TRUE	TRUE	GAHM	Core Set
41R1H2MAE12BOOX	TRUE	TRUE	TRUE	GAHM	Core Set
41R2A1H12BOOX	TRUE	TRUE	TRUE	GAHM	Core Set
42A12BOOX	TRUE	TRUE	TRUE	GAHM	Core Set
4HALDD	TRUE	TRUE	TRUE	GAHM	Core Set
4HATVACIDhc	TRUE	TRUE	TRUE	GAHM	Core Set
4HATVACIDOXDhc	TRUE	TRUE	TRUE	GAHM	Core Set
4HATVACIDteb	TRUE	TRUE	TRUE	GAHM	Core Set
4HATVACIDthc	TRUE	TRUE	TRUE	GAHM	Core Set
4HATVLACOXDhc	TRUE	TRUE	TRUE	GAHM	Core Set
4HATVLACteb	TRUE	TRUE	TRUE	GAHM	Core Set
4HATVLACthc	TRUE	TRUE	TRUE	GAHM	Core Set
4HGLSDm	TRUE	TRUE	TRUE	GAHM	Core Set
4HMDZGLUChr	TRUE	TRUE	TRUE	GAHM	Core Set
4HOXPACDOX_NADP	TRUE	TRUE	TRUE	GAHM	Core Set
4HPROLTASCT1	TRUE	TRUE	TRUE	GAHM	Core Set
4NPHSULT	TRUE	TRUE	TRUE	GAHM	Core Set
4OHMDZhr	TRUE	TRUE	TRUE	GAHM	Core Set
4OHPROIMINOtc	TRUE	TRUE	TRUE	GAHM	Core Set
56DHPVShc	TRUE	TRUE	TRUE	GAHM	Core Set
56DHPVSteb	TRUE	TRUE	TRUE	GAHM	Core Set
56EPPVShc	TRUE	TRUE	TRUE	GAHM	Core Set
56EPPVSteb	TRUE	TRUE	TRUE	GAHM	Core Set
5ADTSTSTERONEGLCte	TRUE	TRUE	TRUE	GAHM	Core Set
5ADTSTSTERONESULT	TRUE	TRUE	TRUE	GAHM	Core Set
5EIPENCm	TRUE	TRUE	TRUE	GAHM	Core Set
5EIPENCtm	TRUE	TRUE	TRUE	GAHM	Core Set
5FTHFt2_1	TRUE	TRUE	TRUE	GAHM	Core Set
5HLTDL	TRUE	TRUE	TRUE	GAHM	Core Set
5HOXINDACTO2OX	TRUE	TRUE	TRUE	GAHM	Core Set
5HOXINDACTOX	TRUE	TRUE	TRUE	GAHM	Core Set
5HOXINDOAtr	TRUE	TRUE	TRUE	GAHM	Core Set
5HOXINOXDA	TRUE	TRUE	TRUE	GAHM	Core Set
5HTRPVESSEC_1	TRUE	TRUE	TRUE	GAHM	Core Set
5MTHFt	TRUE	TRUE	TRUE	GAHM	Core Set
5MTHFt2_1	TRUE	TRUE	TRUE	GAHM	Core Set
5OHFVShc	TRUE	TRUE	TRUE	GAHM	Core Set
6BHGLZhr	TRUE	TRUE	TRUE	GAHM	Core Set
6CSMVACIDhep	TRUE	TRUE	TRUE	GAHM	Core Set
6CSMVhep	TRUE	TRUE	TRUE	GAHM	Core Set
6EPSteb	TRUE	TRUE	TRUE	GAHM	Core Set
6EPVSthc	TRUE	TRUE	TRUE	GAHM	Core Set
6HLVSTAChep	TRUE	TRUE	TRUE	GAHM	Core Set
6HMSMVACIDhep	TRUE	TRUE	TRUE	GAHM	Core Set
6HMSMVhep	TRUE	TRUE	TRUE	GAHM	Core Set
6HSMVACIDhep	TRUE	TRUE	TRUE	GAHM	Core Set
6HSMVhep	TRUE	TRUE	TRUE	GAHM	Core Set
6MELACAChep	TRUE	TRUE	TRUE	GAHM	Core Set
6MELVACtbc	TRUE	TRUE	TRUE	GAHM	Core Set
6MSMVhep	TRUE	TRUE	TRUE	GAHM	Core Set
6OHFVShc	TRUE	TRUE	TRUE	GAHM	Core Set
7BHGLZhr	TRUE	TRUE	TRUE	GAHM	Core Set
7DHCDCHOLabc	TRUE	TRUE	TRUE	GAHM	Core Set
7DHCDCHOLt	TRUE	TRUE	TRUE	GAHM	Core Set
7DHCDCHOLt2	TRUE	TRUE	TRUE	GAHM	Core Set
7DHCHOLabc	TRUE	TRUE	TRUE	GAHM	Core Set
7DHCHOLt	TRUE	TRUE	TRUE	GAHM	Core Set
7DHCHOLt2	TRUE	TRUE	TRUE	GAHM	Core Set
7HPVShc	TRUE	TRUE	TRUE	GAHM	Core Set
7HPVSteb	TRUE	TRUE	TRUE	GAHM	Core Set
7KILTCHOLATP	TRUE	TRUE	TRUE	GAHM	Core Set
7KILTCHOLt	TRUE	TRUE	TRUE	GAHM	Core Set
A4GALTc	TRUE	TRUE	TRUE	GAHM	Core Set
A4GALTg	TRUE	TRUE	TRUE	GAHM	Core Set
A4GNT1g	TRUE	TRUE	TRUE	GAHM	Core Set
A4GNT2g	TRUE	TRUE	TRUE	GAHM	Core Set
AACOAT	TRUE	TRUE	TRUE	GAHM	Core Set
AACTOOR	TRUE	TRUE	TRUE	GAHM	Core Set
AASAD3	TRUE	TRUE	TRUE	GAHM	Core Set
AATA	TRUE	TRUE	TRUE	GAHM	Core Set
ABO1g	TRUE	TRUE	TRUE	GAHM	Core Set
ABO2g	TRUE	TRUE	TRUE	GAHM	Core Set
ABO3g	TRUE	TRUE	TRUE	GAHM	Core Set
ABO4g	TRUE	TRUE	TRUE	GAHM	Core Set
ABO5g	TRUE	TRUE	TRUE	GAHM	Core Set
ABO6g	TRUE	TRUE	TRUE	GAHM	Core Set
ABO7g	TRUE	TRUE	TRUE	GAHM	Core Set
ABO8g	TRUE	TRUE	TRUE	GAHM	Core Set
ABO9g	TRUE	TRUE	TRUE	GAHM	Core Set
ABTArm	TRUE	TRUE	TRUE	GAHM	Core Set
ABUTD	TRUE	TRUE	TRUE	GAHM	Core Set
ABUTt2r	TRUE	TRUE	TRUE	GAHM	Core Set
ABUTt2rL	TRUE	TRUE	TRUE	GAHM	Core Set
ABUTt4_2_r	TRUE	TRUE	TRUE	GAHM	Core Set
ACACT10m	TRUE	TRUE	TRUE	GAHM	Core Set
ACACT1m	TRUE	TRUE	TRUE	GAHM	Core Set
ACACT1r	TRUE	TRUE	TRUE	GAHM	Core Set
ACACT1x	TRUE	TRUE	TRUE	GAHM	Core Set
ACACt2	TRUE	TRUE	TRUE	GAHM	Core Set
ACACt2m	TRUE	TRUE	TRUE	GAHM	Core Set
ACACT4m	TRUE	TRUE	TRUE	GAHM	Core Set
ACACT4p	TRUE	TRUE	TRUE	GAHM	Core Set
ACACT5m	TRUE	TRUE	TRUE	GAHM	Core Set
ACACT5p	TRUE	TRUE	TRUE	GAHM	Core Set
ACACT6m	TRUE	TRUE	TRUE	GAHM	Core Set
ACACT6p	TRUE	TRUE	TRUE	GAHM	Core Set
ACACT7m	TRUE	TRUE	TRUE	GAHM	Core Set
ACACT7p	TRUE	TRUE	TRUE	GAHM	Core Set
ACACT8p	TRUE	TRUE	TRUE	GAHM	Core Set
ACACT9p	TRUE	TRUE	TRUE	GAHM	Core Set
ACChex	TRUE	TRUE	TRUE	GAHM	Core Set
ACCOAC	TRUE	TRUE	TRUE	GAHM	Core Set
ACCOACrm	TRUE	TRUE	TRUE	GAHM	Core Set
ACCOAgt	TRUE	TRUE	TRUE	GAHM	Core Set
ACCOAL	TRUE	TRUE	TRUE	GAHM	Core Set
ACCOALm	TRUE	TRUE	TRUE	GAHM	Core Set
ACCOAtr	TRUE	TRUE	TRUE	GAHM	Core Set
ACER11r	TRUE	TRUE	TRUE	GAHM	Core Set
ACER12r	TRUE	TRUE	TRUE	GAHM	Core Set
ACER21g	TRUE	TRUE	TRUE	GAHM	Core Set
ACER22g	TRUE	TRUE	TRUE	GAHM	Core Set
ACER23g	TRUE	TRUE	TRUE	GAHM	Core Set
ACER31r	TRUE	TRUE	TRUE	GAHM	Core Set
ACETONEt2	TRUE	TRUE	TRUE	GAHM	Core Set
ACETONEt2m	TRUE	TRUE	TRUE	GAHM	Core Set
ACGAM2E	TRUE	TRUE	TRUE	GAHM	Core Set
ACGAM6PS	TRUE	TRUE	TRUE	GAHM	Core Set
ACGAMK	TRUE	TRUE	TRUE	GAHM	Core Set
ACGAMPM	TRUE	TRUE	TRUE	GAHM	Core Set
ACGPID	TRUE	TRUE	TRUE	GAHM	Core Set
ACGSm	TRUE	TRUE	TRUE	GAHM	Core Set
ACHEe	TRUE	TRUE	TRUE	GAHM	Core Set
ACHVESSEC_1	TRUE	TRUE	TRUE	GAHM	Core Set
ACITL	TRUE	TRUE	TRUE	GAHM	Core Set
ACMPGLUChr	TRUE	TRUE	TRUE	GAHM	Core Set
ACMPGLUtep	TRUE	TRUE	TRUE	GAHM	Core Set
ACMPGLUthc	TRUE	TRUE	TRUE	GAHM	Core Set
ACMPGLUTtep	TRUE	TRUE	TRUE	GAHM	Core Set
ACMPGLUTthc	TRUE	TRUE	TRUE	GAHM	Core Set
ACMPShc	TRUE	TRUE	TRUE	GAHM	Core Set
ACMPthc	TRUE	TRUE	TRUE	GAHM	Core Set
ACMPtu	TRUE	TRUE	TRUE	GAHM	Core Set
ACNAM9PL	TRUE	TRUE	TRUE	GAHM	Core Set
ACNAM9PL2	TRUE	TRUE	TRUE	GAHM	Core Set
ACNAMlt	TRUE	TRUE	TRUE	GAHM	Core Set
ACNAMPH	TRUE	TRUE	TRUE	GAHM	Core Set
ACNMCT	TRUE	TRUE	TRUE	GAHM	Core Set
ACOAD10m	TRUE	TRUE	TRUE	GAHM	Core Set
ACOAD1fm	TRUE	TRUE	TRUE	GAHM	Core Set
ACOAD8m	TRUE	TRUE	TRUE	GAHM	Core Set
ACOAD9m	TRUE	TRUE	TRUE	GAHM	Core Set
ACOADH100_m	TRUE	TRUE	TRUE	GAHM	Core Set
ACOADH120_m	TRUE	TRUE	TRUE	GAHM	Core Set
ACOADH160_m	TRUE	TRUE	TRUE	GAHM	Core Set
ACOADH60_m	TRUE	TRUE	TRUE	GAHM	Core Set
ACOAH	TRUE	TRUE	TRUE	GAHM	Core Set
ACOAHim	TRUE	TRUE	TRUE	GAHM	Core Set
ACOAO4p	TRUE	TRUE	TRUE	GAHM	Core Set
ACOAO5p	TRUE	TRUE	TRUE	GAHM	Core Set
ACOAO7p	TRUE	TRUE	TRUE	GAHM	Core Set
ACOAO8p	TRUE	TRUE	TRUE	GAHM	Core Set
ACOAR2m	TRUE	TRUE	TRUE	GAHM	Core Set
ACOAR4m	TRUE	TRUE	TRUE	GAHM	Core Set
ACOAR5m	TRUE	TRUE	TRUE	GAHM	Core Set
ACOAR7m	TRUE	TRUE	TRUE	GAHM	Core Set
ACODA	TRUE	TRUE	TRUE	GAHM	Core Set
ACONT	TRUE	TRUE	TRUE	GAHM	Core Set
ACONTm	TRUE	TRUE	TRUE	GAHM	Core Set
ACOX22x	TRUE	TRUE	TRUE	GAHM	Core Set
ACOX2x	TRUE	TRUE	TRUE	GAHM	Core Set
ACP1e	TRUE	TRUE	TRUE	GAHM	Core Set
ACP1_FMN	TRUE	TRUE	TRUE	GAHM	Core Set
ACRNte	TRUE	TRUE	TRUE	GAHM	Core Set
ACRNtm	TRUE	TRUE	TRUE	GAHM	Core Set
ACRNtp	TRUE	TRUE	TRUE	GAHM	Core Set
ACS	TRUE	TRUE	TRUE	GAHM	Core Set
ACS2	TRUE	TRUE	TRUE	GAHM	Core Set
ACSm	TRUE	TRUE	TRUE	GAHM	Core Set
ACSRTNMT	TRUE	TRUE	TRUE	GAHM	Core Set
ACTLMO	TRUE	TRUE	TRUE	GAHM	Core Set
ACTNMO	TRUE	TRUE	TRUE	GAHM	Core Set
ACYP	TRUE	TRUE	TRUE	GAHM	Core Set
ADA	TRUE	TRUE	TRUE	GAHM	Core Set
ADADir	TRUE	TRUE	TRUE	GAHM	Core Set
ADAe	TRUE	TRUE	TRUE	GAHM	Core Set
ADEt	TRUE	TRUE	TRUE	GAHM	Core Set
ADK1	TRUE	TRUE	TRUE	GAHM	Core Set
ADK1m	TRUE	TRUE	TRUE	GAHM	Core Set
ADK3	TRUE	TRUE	TRUE	GAHM	Core Set
ADK3m	TRUE	TRUE	TRUE	GAHM	Core Set
ADKd	TRUE	TRUE	TRUE	GAHM	Core Set
ADMDC	TRUE	TRUE	TRUE	GAHM	Core Set
ADNCYC	TRUE	TRUE	TRUE	GAHM	Core Set
ADNK1	TRUE	TRUE	TRUE	GAHM	Core Set
ADNt	TRUE	TRUE	TRUE	GAHM	Core Set
ADNt2	TRUE	TRUE	TRUE	GAHM	Core Set
ADNt4	TRUE	TRUE	TRUE	GAHM	Core Set
ADNt5	TRUE	TRUE	TRUE	GAHM	Core Set
ADNtl	TRUE	TRUE	TRUE	GAHM	Core Set
ADNtm	TRUE	TRUE	TRUE	GAHM	Core Set
ADPCOACROT	TRUE	TRUE	TRUE	GAHM	Core Set
ADPCOAPTE	TRUE	TRUE	TRUE	GAHM	Core Set
ADPMAN	TRUE	TRUE	TRUE	GAHM	Core Set
ADPRDP	TRUE	TRUE	TRUE	GAHM	Core Set
ADPRIBt	TRUE	TRUE	TRUE	GAHM	Core Set
ADPT	TRUE	TRUE	TRUE	GAHM	Core Set
ADRNCPT1	TRUE	TRUE	TRUE	GAHM	Core Set
ADRNCPT2	TRUE	TRUE	TRUE	GAHM	Core Set
ADRNCRNt	TRUE	TRUE	TRUE	GAHM	Core Set
ADRNLPVESSEC_1	TRUE	TRUE	TRUE	GAHM	Core Set
ADSK	TRUE	TRUE	TRUE	GAHM	Core Set
ADSL1r	TRUE	TRUE	TRUE	GAHM	Core Set
ADSL2r	TRUE	TRUE	TRUE	GAHM	Core Set
ADSS	TRUE	TRUE	TRUE	GAHM	Core Set
AG13T16g	TRUE	TRUE	TRUE	GAHM	Core Set
AG13T17g	TRUE	TRUE	TRUE	GAHM	Core Set
AG13T18g	TRUE	TRUE	TRUE	GAHM	Core Set
AG13T1g	TRUE	TRUE	TRUE	GAHM	Core Set
AG13T2g	TRUE	TRUE	TRUE	GAHM	Core Set
AG13T3g	TRUE	TRUE	TRUE	GAHM	Core Set
AGDC	TRUE	TRUE	TRUE	GAHM	Core Set
AGMTm	TRUE	TRUE	TRUE	GAHM	Core Set
AGPAT1_1	TRUE	TRUE	TRUE	GAHM	Core Set
AGPOP	TRUE	TRUE	TRUE	GAHM	Core Set
AGRMte	TRUE	TRUE	TRUE	GAHM	Core Set
AGTim	TRUE	TRUE	TRUE	GAHM	Core Set
AGTix	TRUE	TRUE	TRUE	GAHM	Core Set
AHANDROSTANGLCte	TRUE	TRUE	TRUE	GAHM	Core Set
AHANDROSTANte	TRUE	TRUE	TRUE	GAHM	Core Set
AHCi	TRUE	TRUE	TRUE	GAHM	Core Set
AHEXASE2ly	TRUE	TRUE	TRUE	GAHM	Core Set
AHEXASEly	TRUE	TRUE	TRUE	GAHM	Core Set
AICART	TRUE	TRUE	TRUE	GAHM	Core Set
AIRCr	TRUE	TRUE	TRUE	GAHM	Core Set
AK2LGCHOLABCt	TRUE	TRUE	TRUE	GAHM	Core Set
AKGCITtm	TRUE	TRUE	TRUE	GAHM	Core Set
AKGDm	TRUE	TRUE	TRUE	GAHM	Core Set
AKGICITtm	TRUE	TRUE	TRUE	GAHM	Core Set
AKGMALtm	TRUE	TRUE	TRUE	GAHM	Core Set
AKGt4_3	TRUE	TRUE	TRUE	GAHM	Core Set
AKR1C1	TRUE	TRUE	TRUE	GAHM	Core Set
AKR1C41	TRUE	TRUE	TRUE	GAHM	Core Set
AKR1C42	TRUE	TRUE	TRUE	GAHM	Core Set
AKR1D	TRUE	TRUE	TRUE	GAHM	Core Set
AKR1D2	TRUE	TRUE	TRUE	GAHM	Core Set
ALAALACNc	TRUE	TRUE	TRUE	GAHM	Core Set
ALAALAPEPT1tc	TRUE	TRUE	TRUE	GAHM	Core Set
ALAARGCYSt	TRUE	TRUE	TRUE	GAHM	Core Set
ALAARGGLYt	TRUE	TRUE	TRUE	GAHM	Core Set
ALAASNLEUt	TRUE	TRUE	TRUE	GAHM	Core Set
ALAASNNaEx	TRUE	TRUE	TRUE	GAHM	Core Set
ALAATB0tc	TRUE	TRUE	TRUE	GAHM	Core Set
ALAB0AT3tc	TRUE	TRUE	TRUE	GAHM	Core Set
ALACYSNaEx	TRUE	TRUE	TRUE	GAHM	Core Set
ALADGLNexR	TRUE	TRUE	TRUE	GAHM	Core Set
ALADGLYexR	TRUE	TRUE	TRUE	GAHM	Core Set
ALAGLNexR	TRUE	TRUE	TRUE	GAHM	Core Set
ALAGLNNaEx	TRUE	TRUE	TRUE	GAHM	Core Set
ALAGLYexR	TRUE	TRUE	TRUE	GAHM	Core Set
ALAGLYLYSt	TRUE	TRUE	TRUE	GAHM	Core Set
ALAHISALAt	TRUE	TRUE	TRUE	GAHM	Core Set
ALALYSTHRt	TRUE	TRUE	TRUE	GAHM	Core Set
ALAPAT4te	TRUE	TRUE	TRUE	GAHM	Core Set
ALAR	TRUE	TRUE	TRUE	GAHM	Core Set
ALASERNaEx	TRUE	TRUE	TRUE	GAHM	Core Set
ALASm	TRUE	TRUE	TRUE	GAHM	Core Set
ALAt2r	TRUE	TRUE	TRUE	GAHM	Core Set
ALAt4	TRUE	TRUE	TRUE	GAHM	Core Set
ALATA_L	TRUE	TRUE	TRUE	GAHM	Core Set
ALATA_Lm	TRUE	TRUE	TRUE	GAHM	Core Set
ALATHRNaEx	TRUE	TRUE	TRUE	GAHM	Core Set
ALAtN1	TRUE	TRUE	TRUE	GAHM	Core Set
ALAyLATthc	TRUE	TRUE	TRUE	GAHM	Core Set
ALCD1	TRUE	TRUE	TRUE	GAHM	Core Set
ALCD19y	TRUE	TRUE	TRUE	GAHM	Core Set
ALCD21_D	TRUE	TRUE	TRUE	GAHM	Core Set
ALCD22_D	TRUE	TRUE	TRUE	GAHM	Core Set
ALCD22_L	TRUE	TRUE	TRUE	GAHM	Core Set
ALCD2x	TRUE	TRUE	TRUE	GAHM	Core Set
ALCD2y	TRUE	TRUE	TRUE	GAHM	Core Set
ALDD19x_P	TRUE	TRUE	TRUE	GAHM	Core Set
ALDD19xr	TRUE	TRUE	TRUE	GAHM	Core Set
ALDD20x	TRUE	TRUE	TRUE	GAHM	Core Set
ALDD20xm	TRUE	TRUE	TRUE	GAHM	Core Set
ALDD21	TRUE	TRUE	TRUE	GAHM	Core Set
ALDD2x	TRUE	TRUE	TRUE	GAHM	Core Set
ALDD2xm	TRUE	TRUE	TRUE	GAHM	Core Set
ALDD2y	TRUE	TRUE	TRUE	GAHM	Core Set
ALLOP1tu	TRUE	TRUE	TRUE	GAHM	Core Set
ALLOP2tu	TRUE	TRUE	TRUE	GAHM	Core Set
ALLOPOXDhep	TRUE	TRUE	TRUE	GAHM	Core Set
ALLOPtepvb	TRUE	TRUE	TRUE	GAHM	Core Set
ALOX12	TRUE	TRUE	TRUE	GAHM	Core Set
ALOX15	TRUE	TRUE	TRUE	GAHM	Core Set
ALOX5	TRUE	TRUE	TRUE	GAHM	Core Set
ALOX52	TRUE	TRUE	TRUE	GAHM	Core Set
ALR2	TRUE	TRUE	TRUE	GAHM	Core Set
ALR3	TRUE	TRUE	TRUE	GAHM	Core Set
AM19CSALThr	TRUE	TRUE	TRUE	GAHM	Core Set
AM1CSAhr	TRUE	TRUE	TRUE	GAHM	Core Set
AM9CSAhr	TRUE	TRUE	TRUE	GAHM	Core Set
AMACR2p	TRUE	TRUE	TRUE	GAHM	Core Set
AMACRp	TRUE	TRUE	TRUE	GAHM	Core Set
A_MANASEly	TRUE	TRUE	TRUE	GAHM	Core Set
AMANK	TRUE	TRUE	TRUE	GAHM	Core Set
AMETt2m	TRUE	TRUE	TRUE	GAHM	Core Set
AMPDA	TRUE	TRUE	TRUE	GAHM	Core Set
AMPTASECG	TRUE	TRUE	TRUE	GAHM	Core Set
AMPTASECGe	TRUE	TRUE	TRUE	GAHM	Core Set
AMPTASEPG	TRUE	TRUE	TRUE	GAHM	Core Set
AMY1e	TRUE	TRUE	TRUE	GAHM	Core Set
AMY2e	TRUE	TRUE	TRUE	GAHM	Core Set
AND19ONEc	TRUE	TRUE	TRUE	GAHM	Core Set
ANDRSTANDRte	TRUE	TRUE	TRUE	GAHM	Core Set
ANDRSTNDNte	TRUE	TRUE	TRUE	GAHM	Core Set
ANDRSTRNGLCte	TRUE	TRUE	TRUE	GAHM	Core Set
APAT2rm	TRUE	TRUE	TRUE	GAHM	Core Set
APNPT	TRUE	TRUE	TRUE	GAHM	Core Set
APRGSTRNt1e	TRUE	TRUE	TRUE	GAHM	Core Set
APRTO2	TRUE	TRUE	TRUE	GAHM	Core Set
ARABR	TRUE	TRUE	TRUE	GAHM	Core Set
ARACHCPT1	TRUE	TRUE	TRUE	GAHM	Core Set
ARACHCPT2	TRUE	TRUE	TRUE	GAHM	Core Set
ARACHCRNt	TRUE	TRUE	TRUE	GAHM	Core Set
ARACHDFATPtc	TRUE	TRUE	TRUE	GAHM	Core Set
ARACHDt2	TRUE	TRUE	TRUE	GAHM	Core Set
ARACHETH	TRUE	TRUE	TRUE	GAHM	Core Set
ARGALAALAt	TRUE	TRUE	TRUE	GAHM	Core Set
ARGALAPHEt	TRUE	TRUE	TRUE	GAHM	Core Set
ARGALATHRt	TRUE	TRUE	TRUE	GAHM	Core Set
ARGARGLYSt	TRUE	TRUE	TRUE	GAHM	Core Set
ARGARGMETt	TRUE	TRUE	TRUE	GAHM	Core Set
ARGARGt	TRUE	TRUE	TRUE	GAHM	Core Set
ARGATB0tc	TRUE	TRUE	TRUE	GAHM	Core Set
ARGB0AT3tc	TRUE	TRUE	TRUE	GAHM	Core Set
ARGCYSGLYt	TRUE	TRUE	TRUE	GAHM	Core Set
ARGCYSSERt	TRUE	TRUE	TRUE	GAHM	Core Set
ARGDCm	TRUE	TRUE	TRUE	GAHM	Core Set
ARGGLUGLUt	TRUE	TRUE	TRUE	GAHM	Core Set
ARGGLUPROt	TRUE	TRUE	TRUE	GAHM	Core Set
ARGGLYGLYt	TRUE	TRUE	TRUE	GAHM	Core Set
ARGHISTHRt	TRUE	TRUE	TRUE	GAHM	Core Set
ARGLEUPHEt	TRUE	TRUE	TRUE	GAHM	Core Set
ARGLYSASPt	TRUE	TRUE	TRUE	GAHM	Core Set
ARGLYSex	TRUE	TRUE	TRUE	GAHM	Core Set
ARGN	TRUE	TRUE	TRUE	GAHM	Core Set
ARGN1ASPMDte	TRUE	TRUE	TRUE	GAHM	Core Set
ARGNm	TRUE	TRUE	TRUE	GAHM	Core Set
ARGORNt7	TRUE	TRUE	TRUE	GAHM	Core Set
ARGPHEARGt	TRUE	TRUE	TRUE	GAHM	Core Set
ARGPROMETt	TRUE	TRUE	TRUE	GAHM	Core Set
ARGPROTHRt	TRUE	TRUE	TRUE	GAHM	Core Set
ARGSERSERt	TRUE	TRUE	TRUE	GAHM	Core Set
ARGSL	TRUE	TRUE	TRUE	GAHM	Core Set
ARGSS	TRUE	TRUE	TRUE	GAHM	Core Set
ARGt4	TRUE	TRUE	TRUE	GAHM	Core Set
ARGt5r	TRUE	TRUE	TRUE	GAHM	Core Set
ARGtm	TRUE	TRUE	TRUE	GAHM	Core Set
ARGTYRVALt	TRUE	TRUE	TRUE	GAHM	Core Set
ARGVALCYSt	TRUE	TRUE	TRUE	GAHM	Core Set
ARGVALTRPt	TRUE	TRUE	TRUE	GAHM	Core Set
ARSA	TRUE	TRUE	TRUE	GAHM	Core Set
ASAH1	TRUE	TRUE	TRUE	GAHM	Core Set
ASCBSVCTtc	TRUE	TRUE	TRUE	GAHM	Core Set
ASCBt4	TRUE	TRUE	TRUE	GAHM	Core Set
ASCBt5	TRUE	TRUE	TRUE	GAHM	Core Set
ASNALANaEx	TRUE	TRUE	TRUE	GAHM	Core Set
ASNASNARGt	TRUE	TRUE	TRUE	GAHM	Core Set
ASNATB0tc	TRUE	TRUE	TRUE	GAHM	Core Set
ASNB0AT3tc	TRUE	TRUE	TRUE	GAHM	Core Set
ASNCYSCYSt	TRUE	TRUE	TRUE	GAHM	Core Set
ASNCYSNaEx	TRUE	TRUE	TRUE	GAHM	Core Set
ASNGLNNaEx	TRUE	TRUE	TRUE	GAHM	Core Set
ASNMETPROt	TRUE	TRUE	TRUE	GAHM	Core Set
ASNN	TRUE	TRUE	TRUE	GAHM	Core Set
ASNNm	TRUE	TRUE	TRUE	GAHM	Core Set
ASNPHEASPt	TRUE	TRUE	TRUE	GAHM	Core Set
ASNPHECYSt	TRUE	TRUE	TRUE	GAHM	Core Set
ASNPHELAT2tc	TRUE	TRUE	TRUE	GAHM	Core Set
ASNS1	TRUE	TRUE	TRUE	GAHM	Core Set
ASNSERNaEx	TRUE	TRUE	TRUE	GAHM	Core Set
ASNt4	TRUE	TRUE	TRUE	GAHM	Core Set
ASNTHRNaEx	TRUE	TRUE	TRUE	GAHM	Core Set
ASNtN1	TRUE	TRUE	TRUE	GAHM	Core Set
ASNTYRGLYt	TRUE	TRUE	TRUE	GAHM	Core Set
ASNTYRPHEt	TRUE	TRUE	TRUE	GAHM	Core Set
ASNTYRTHRt	TRUE	TRUE	TRUE	GAHM	Core Set
ASP1DC	TRUE	TRUE	TRUE	GAHM	Core Set
ASPALAARGt	TRUE	TRUE	TRUE	GAHM	Core Set
ASPASNGLUt	TRUE	TRUE	TRUE	GAHM	Core Set
ASPCT	TRUE	TRUE	TRUE	GAHM	Core Set
ASPDt6	TRUE	TRUE	TRUE	GAHM	Core Set
ASPGLUm	TRUE	TRUE	TRUE	GAHM	Core Set
ASPGLUPROt	TRUE	TRUE	TRUE	GAHM	Core Set
ASPGLUt	TRUE	TRUE	TRUE	GAHM	Core Set
ASPGLUTRPt	TRUE	TRUE	TRUE	GAHM	Core Set
ASPHISCYSt	TRUE	TRUE	TRUE	GAHM	Core Set
ASPHISPROt	TRUE	TRUE	TRUE	GAHM	Core Set
ASPLYSGLUt	TRUE	TRUE	TRUE	GAHM	Core Set
ASPLYSHISt	TRUE	TRUE	TRUE	GAHM	Core Set
ASPMETASPt	TRUE	TRUE	TRUE	GAHM	Core Set
ASPPROASCT1	TRUE	TRUE	TRUE	GAHM	Core Set
ASPPROLYSt	TRUE	TRUE	TRUE	GAHM	Core Set
ASPT	TRUE	TRUE	TRUE	GAHM	Core Set
ASPt6	TRUE	TRUE	TRUE	GAHM	Core Set
ASPTA	TRUE	TRUE	TRUE	GAHM	Core Set
ASPTAm	TRUE	TRUE	TRUE	GAHM	Core Set
ASPVALASNt	TRUE	TRUE	TRUE	GAHM	Core Set
ATPasel_1	TRUE	TRUE	TRUE	GAHM	Core Set
ATPH1e	TRUE	TRUE	TRUE	GAHM	Core Set
ATPH2e	TRUE	TRUE	TRUE	GAHM	Core Set
ATPS4mi	TRUE	TRUE	TRUE	GAHM	Core Set
ATPtm	TRUE	TRUE	TRUE	GAHM	Core Set
ATVACIDhc	TRUE	TRUE	TRUE	GAHM	Core Set
ATVACIDMCTtu	TRUE	TRUE	TRUE	GAHM	Core Set
ATVACIDOATPtu	TRUE	TRUE	TRUE	GAHM	Core Set
ATVACIDtu	TRUE	TRUE	TRUE	GAHM	Core Set
ATVACYLGLUChc	TRUE	TRUE	TRUE	GAHM	Core Set
ATVETHGLUChc	TRUE	TRUE	TRUE	GAHM	Core Set
ATVLACGLCURhc	TRUE	TRUE	TRUE	GAHM	Core Set
ATVLACThc	TRUE	TRUE	TRUE	GAHM	Core Set
ATVLACtu	TRUE	TRUE	TRUE	GAHM	Core Set
AVITE1t	TRUE	TRUE	TRUE	GAHM	Core Set
B3GALT3g	TRUE	TRUE	TRUE	GAHM	Core Set
B3GALT41g	TRUE	TRUE	TRUE	GAHM	Core Set
B3GALT42g	TRUE	TRUE	TRUE	GAHM	Core Set
B3GALT43g	TRUE	TRUE	TRUE	GAHM	Core Set
B3GALT44g	TRUE	TRUE	TRUE	GAHM	Core Set
B3GALT5g	TRUE	TRUE	TRUE	GAHM	Core Set
B3GNT11g	TRUE	TRUE	TRUE	GAHM	Core Set
B3GNT12g	TRUE	TRUE	TRUE	GAHM	Core Set
B3GNT310g	TRUE	TRUE	TRUE	GAHM	Core Set
B3GNT311g	TRUE	TRUE	TRUE	GAHM	Core Set
B3GNT312g	TRUE	TRUE	TRUE	GAHM	Core Set
B3GNT313g	TRUE	TRUE	TRUE	GAHM	Core Set
B3GNT314g	TRUE	TRUE	TRUE	GAHM	Core Set
B3GNT315g	TRUE	TRUE	TRUE	GAHM	Core Set
B3GNT31g	TRUE	TRUE	TRUE	GAHM	Core Set
B3GNT32g	TRUE	TRUE	TRUE	GAHM	Core Set
B3GNT33g	TRUE	TRUE	TRUE	GAHM	Core Set
B3GNT34g	TRUE	TRUE	TRUE	GAHM	Core Set
B3GNT35g	TRUE	TRUE	TRUE	GAHM	Core Set
B3GNT36g	TRUE	TRUE	TRUE	GAHM	Core Set
B3GNT37g	TRUE	TRUE	TRUE	GAHM	Core Set
B3GNT38g	TRUE	TRUE	TRUE	GAHM	Core Set
B3GNT39g	TRUE	TRUE	TRUE	GAHM	Core Set
B3GNT51g	TRUE	TRUE	TRUE	GAHM	Core Set
BAAT1x	TRUE	TRUE	TRUE	GAHM	Core Set
BAAT2x	TRUE	TRUE	TRUE	GAHM	Core Set
BAAT3x	TRUE	TRUE	TRUE	GAHM	Core Set
BAAT4x_cho	TRUE	TRUE	TRUE	GAHM	Core Set
BAAT5x	TRUE	TRUE	TRUE	GAHM	Core Set
BACCL	TRUE	TRUE	TRUE	GAHM	Core Set
BACCLm	TRUE	TRUE	TRUE	GAHM	Core Set
BALABETAtc	TRUE	TRUE	TRUE	GAHM	Core Set
BALAt2r	TRUE	TRUE	TRUE	GAHM	Core Set
BALAVECSEC_1	TRUE	TRUE	TRUE	GAHM	Core Set
BAMPPALDOX	TRUE	TRUE	TRUE	GAHM	Core Set
BBHOX	TRUE	TRUE	TRUE	GAHM	Core Set
BCDO	TRUE	TRUE	TRUE	GAHM	Core Set
BDHm	TRUE	TRUE	TRUE	GAHM	Core Set
BETALDHx	TRUE	TRUE	TRUE	GAHM	Core Set
BETALDHy	TRUE	TRUE	TRUE	GAHM	Core Set
BETBGTtc	TRUE	TRUE	TRUE	GAHM	Core Set
BGAL1e	TRUE	TRUE	TRUE	GAHM	Core Set
BGAL1l	TRUE	TRUE	TRUE	GAHM	Core Set
BGAL2l	TRUE	TRUE	TRUE	GAHM	Core Set
BGAL3l	TRUE	TRUE	TRUE	GAHM	Core Set
BHMT	TRUE	TRUE	TRUE	GAHM	Core Set
BIDGLCURr	TRUE	TRUE	TRUE	GAHM	Core Set
BILDGLCURt	TRUE	TRUE	TRUE	GAHM	Core Set
BILDGLCURte	TRUE	TRUE	TRUE	GAHM	Core Set
BILGLCURt	TRUE	TRUE	TRUE	GAHM	Core Set
BILGLCURte	TRUE	TRUE	TRUE	GAHM	Core Set
BILIRED	TRUE	TRUE	TRUE	GAHM	Core Set
BILIRED2	TRUE	TRUE	TRUE	GAHM	Core Set
BILIRUBt2	TRUE	TRUE	TRUE	GAHM	Core Set
B_MANNASEly	TRUE	TRUE	TRUE	GAHM	Core Set
BMTer_U	TRUE	TRUE	TRUE	GAHM	Core Set
BPNT	TRUE	TRUE	TRUE	GAHM	Core Set
BPNT2	TRUE	TRUE	TRUE	GAHM	Core Set
BTND1	TRUE	TRUE	TRUE	GAHM	Core Set
BTND1n	TRUE	TRUE	TRUE	GAHM	Core Set
BTNDe	TRUE	TRUE	TRUE	GAHM	Core Set
BTNDm	TRUE	TRUE	TRUE	GAHM	Core Set
BTNPL	TRUE	TRUE	TRUE	GAHM	Core Set
BTNPLm	TRUE	TRUE	TRUE	GAHM	Core Set
BTNt2i	TRUE	TRUE	TRUE	GAHM	Core Set
BTNt2m	TRUE	TRUE	TRUE	GAHM	Core Set
BTNt3i	TRUE	TRUE	TRUE	GAHM	Core Set
BTNt3i_1	TRUE	TRUE	TRUE	GAHM	Core Set
BTNt4i	TRUE	TRUE	TRUE	GAHM	Core Set
BUP2	TRUE	TRUE	TRUE	GAHM	Core Set
BUTSMCT1	TRUE	TRUE	TRUE	GAHM	Core Set
BUTt	TRUE	TRUE	TRUE	GAHM	Core Set
BUTt2m	TRUE	TRUE	TRUE	GAHM	Core Set
BUTt2r	TRUE	TRUE	TRUE	GAHM	Core Set
C02712te	TRUE	TRUE	TRUE	GAHM	Core Set
C03681te	TRUE	TRUE	TRUE	GAHM	Core Set
C03990ATP	TRUE	TRUE	TRUE	GAHM	Core Set
C03990t	TRUE	TRUE	TRUE	GAHM	Core Set
C04483t1	TRUE	TRUE	TRUE	GAHM	Core Set
C05299te	TRUE	TRUE	TRUE	GAHM	Core Set
C05301te	TRUE	TRUE	TRUE	GAHM	Core Set
C05302te	TRUE	TRUE	TRUE	GAHM	Core Set
C05463t1	TRUE	TRUE	TRUE	GAHM	Core Set
C05769te	TRUE	TRUE	TRUE	GAHM	Core Set
C05769te3	TRUE	TRUE	TRUE	GAHM	Core Set
C05770te	TRUE	TRUE	TRUE	GAHM	Core Set
C05770te4	TRUE	TRUE	TRUE	GAHM	Core Set
C09642te	TRUE	TRUE	TRUE	GAHM	Core Set
C100CPT1	TRUE	TRUE	TRUE	GAHM	Core Set
C101CPT1	TRUE	TRUE	TRUE	GAHM	Core Set
C102CPT1	TRUE	TRUE	TRUE	GAHM	Core Set
C10DCc	TRUE	TRUE	TRUE	GAHM	Core Set
C10DCCACT	TRUE	TRUE	TRUE	GAHM	Core Set
C10OHc	TRUE	TRUE	TRUE	GAHM	Core Set
C120CPT1	TRUE	TRUE	TRUE	GAHM	Core Set
C121CPT1	TRUE	TRUE	TRUE	GAHM	Core Set
C12DCACOT	TRUE	TRUE	TRUE	GAHM	Core Set
C12OHc	TRUE	TRUE	TRUE	GAHM	Core Set
C141ACBP	TRUE	TRUE	TRUE	GAHM	Core Set
C141CPT1	TRUE	TRUE	TRUE	GAHM	Core Set
C141OHc	TRUE	TRUE	TRUE	GAHM	Core Set
C142ACBP	TRUE	TRUE	TRUE	GAHM	Core Set
C142CPT1	TRUE	TRUE	TRUE	GAHM	Core Set
C142OHc	TRUE	TRUE	TRUE	GAHM	Core Set
C14825c	TRUE	TRUE	TRUE	GAHM	Core Set
C14OHc	TRUE	TRUE	TRUE	GAHM	Core Set
C14STR	TRUE	TRUE	TRUE	GAHM	Core Set
C14STRr	TRUE	TRUE	TRUE	GAHM	Core Set
C160CPT1	TRUE	TRUE	TRUE	GAHM	Core Set
C160CPT2	TRUE	TRUE	TRUE	GAHM	Core Set
C160CRNt	TRUE	TRUE	TRUE	GAHM	Core Set
C161CPT1	TRUE	TRUE	TRUE	GAHM	Core Set
C161CPT12	TRUE	TRUE	TRUE	GAHM	Core Set
C161CPT2	TRUE	TRUE	TRUE	GAHM	Core Set
C161CPT22	TRUE	TRUE	TRUE	GAHM	Core Set
C161CRN2t	TRUE	TRUE	TRUE	GAHM	Core Set
C161CRNt	TRUE	TRUE	TRUE	GAHM	Core Set
C161OHc	TRUE	TRUE	TRUE	GAHM	Core Set
C162ACBP	TRUE	TRUE	TRUE	GAHM	Core Set
C162OHc	TRUE	TRUE	TRUE	GAHM	Core Set
C16DCc	TRUE	TRUE	TRUE	GAHM	Core Set
C16OHc	TRUE	TRUE	TRUE	GAHM	Core Set
C180CPT1	TRUE	TRUE	TRUE	GAHM	Core Set
C180CPT2	TRUE	TRUE	TRUE	GAHM	Core Set
C180CRNt	TRUE	TRUE	TRUE	GAHM	Core Set
C181CPT1	TRUE	TRUE	TRUE	GAHM	Core Set
C181CPT2	TRUE	TRUE	TRUE	GAHM	Core Set
C181CRNt	TRUE	TRUE	TRUE	GAHM	Core Set
C181OHc	TRUE	TRUE	TRUE	GAHM	Core Set
C182OHc	TRUE	TRUE	TRUE	GAHM	Core Set
C18OHc	TRUE	TRUE	TRUE	GAHM	Core Set
C204CPT1	TRUE	TRUE	TRUE	GAHM	Core Set
C204CPT2	TRUE	TRUE	TRUE	GAHM	Core Set
C204CRNt	TRUE	TRUE	TRUE	GAHM	Core Set
C226CPT1	TRUE	TRUE	TRUE	GAHM	Core Set
C226CPT2	TRUE	TRUE	TRUE	GAHM	Core Set
C30CPT1	TRUE	TRUE	TRUE	GAHM	Core Set
C3STDH1	TRUE	TRUE	TRUE	GAHM	Core Set
C3STDH1Pr	TRUE	TRUE	TRUE	GAHM	Core Set
C3STDH1r	TRUE	TRUE	TRUE	GAHM	Core Set
C3STKR2r	TRUE	TRUE	TRUE	GAHM	Core Set
C40CPT1	TRUE	TRUE	TRUE	GAHM	Core Set
C4CRNCPT2	TRUE	TRUE	TRUE	GAHM	Core Set
C4DCCACT	TRUE	TRUE	TRUE	GAHM	Core Set
C4OHc	TRUE	TRUE	TRUE	GAHM	Core Set
C4STMO1r	TRUE	TRUE	TRUE	GAHM	Core Set
C4STMO2Pr	TRUE	TRUE	TRUE	GAHM	Core Set
C4STMO2r	TRUE	TRUE	TRUE	GAHM	Core Set
C4tcx	TRUE	TRUE	TRUE	GAHM	Core Set
C4tmc	TRUE	TRUE	TRUE	GAHM	Core Set
C4x	TRUE	TRUE	TRUE	GAHM	Core Set
C50CPT1	TRUE	TRUE	TRUE	GAHM	Core Set
C51CPT1	TRUE	TRUE	TRUE	GAHM	Core Set
C60CPT1	TRUE	TRUE	TRUE	GAHM	Core Set
C6COAt	TRUE	TRUE	TRUE	GAHM	Core Set
C6CRNtcx	TRUE	TRUE	TRUE	GAHM	Core Set
C6DCc	TRUE	TRUE	TRUE	GAHM	Core Set
C6DCCACT	TRUE	TRUE	TRUE	GAHM	Core Set
C80CPT1	TRUE	TRUE	TRUE	GAHM	Core Set
C81CPT1	TRUE	TRUE	TRUE	GAHM	Core Set
C8DCc	TRUE	TRUE	TRUE	GAHM	Core Set
C9BRxtc	TRUE	TRUE	TRUE	GAHM	Core Set
CA24GSc	TRUE	TRUE	TRUE	GAHM	Core Set
CA24GSr	TRUE	TRUE	TRUE	GAHM	Core Set
CA24Gte	TRUE	TRUE	TRUE	GAHM	Core Set
CA3Sabc	TRUE	TRUE	TRUE	GAHM	Core Set
CA3St	TRUE	TRUE	TRUE	GAHM	Core Set
CAATPS_1	TRUE	TRUE	TRUE	GAHM	Core Set
CAMPt	TRUE	TRUE	TRUE	GAHM	Core Set
CARIBUP_SGLUhep	TRUE	TRUE	TRUE	GAHM	Core Set
CARN140t_m	TRUE	TRUE	TRUE	GAHM	Core Set
CARN160t_m	TRUE	TRUE	TRUE	GAHM	Core Set
CARN180t_m	TRUE	TRUE	TRUE	GAHM	Core Set
CARN1819Zt_m	TRUE	TRUE	TRUE	GAHM	Core Set
CARN1829Z12Zt_m	TRUE	TRUE	TRUE	GAHM	Core Set
CARN1836Z9Z12Zt_m	TRUE	TRUE	TRUE	GAHM	Core Set
CARPEPT1tc	TRUE	TRUE	TRUE	GAHM	Core Set
CASULT	TRUE	TRUE	TRUE	GAHM	Core Set
CAT2p	TRUE	TRUE	TRUE	GAHM	Core Set
CAt7r	TRUE	TRUE	TRUE	GAHM	Core Set
CATm	TRUE	TRUE	TRUE	GAHM	Core Set
CATp	TRUE	TRUE	TRUE	GAHM	Core Set
CBL2tm	TRUE	TRUE	TRUE	GAHM	Core Set
CBPPer	TRUE	TRUE	TRUE	GAHM	Core Set
CBPS	TRUE	TRUE	TRUE	GAHM	Core Set
CBPSam	TRUE	TRUE	TRUE	GAHM	Core Set
CBR2	TRUE	TRUE	TRUE	GAHM	Core Set
CDCA24GSc	TRUE	TRUE	TRUE	GAHM	Core Set
CDCA24GSr	TRUE	TRUE	TRUE	GAHM	Core Set
CDCA24Gte	TRUE	TRUE	TRUE	GAHM	Core Set
CDCA3GSc	TRUE	TRUE	TRUE	GAHM	Core Set
CDCA3GSr	TRUE	TRUE	TRUE	GAHM	Core Set
CDCA3Gte	TRUE	TRUE	TRUE	GAHM	Core Set
CDCA6AH	TRUE	TRUE	TRUE	GAHM	Core Set
CDIPTr	TRUE	TRUE	TRUE	GAHM	Core Set
CDS	TRUE	TRUE	TRUE	GAHM	Core Set
CDSm	TRUE	TRUE	TRUE	GAHM	Core Set
CE1273t1	TRUE	TRUE	TRUE	GAHM	Core Set
CE1352te	TRUE	TRUE	TRUE	GAHM	Core Set
CE1447te	TRUE	TRUE	TRUE	GAHM	Core Set
CE1918te	TRUE	TRUE	TRUE	GAHM	Core Set
CE2006te	TRUE	TRUE	TRUE	GAHM	Core Set
CE2026te	TRUE	TRUE	TRUE	GAHM	Core Set
CE2209te	TRUE	TRUE	TRUE	GAHM	Core Set
CE2211te	TRUE	TRUE	TRUE	GAHM	Core Set
CE2510ABCt	TRUE	TRUE	TRUE	GAHM	Core Set
CE2537ABCt	TRUE	TRUE	TRUE	GAHM	Core Set
CE2705t	TRUE	TRUE	TRUE	GAHM	Core Set
CE4877te	TRUE	TRUE	TRUE	GAHM	Core Set
CE4890te	TRUE	TRUE	TRUE	GAHM	Core Set
CE4890te2	TRUE	TRUE	TRUE	GAHM	Core Set
CE4968te	TRUE	TRUE	TRUE	GAHM	Core Set
CE4970te	TRUE	TRUE	TRUE	GAHM	Core Set
CE5025t	TRUE	TRUE	TRUE	GAHM	Core Set
CE5026t	TRUE	TRUE	TRUE	GAHM	Core Set
CE5072te	TRUE	TRUE	TRUE	GAHM	Core Set
CE6205te	TRUE	TRUE	TRUE	GAHM	Core Set
CE7085te	TRUE	TRUE	TRUE	GAHM	Core Set
CE7090te	TRUE	TRUE	TRUE	GAHM	Core Set
CE7096te	TRUE	TRUE	TRUE	GAHM	Core Set
CEPTC	TRUE	TRUE	TRUE	GAHM	Core Set
CEPTE	TRUE	TRUE	TRUE	GAHM	Core Set
CERK	TRUE	TRUE	TRUE	GAHM	Core Set
CERT1gt	TRUE	TRUE	TRUE	GAHM	Core Set
CERT1rt	TRUE	TRUE	TRUE	GAHM	Core Set
CERT2gt	TRUE	TRUE	TRUE	GAHM	Core Set
CERT2rt	TRUE	TRUE	TRUE	GAHM	Core Set
CGLYt3_2	TRUE	TRUE	TRUE	GAHM	Core Set
CGMPt	TRUE	TRUE	TRUE	GAHM	Core Set
CH25H	TRUE	TRUE	TRUE	GAHM	Core Set
CHAT	TRUE	TRUE	TRUE	GAHM	Core Set
CHATn	TRUE	TRUE	TRUE	GAHM	Core Set
CHLP	TRUE	TRUE	TRUE	GAHM	Core Set
CHLPCTD	TRUE	TRUE	TRUE	GAHM	Core Set
CHLSTD78I	TRUE	TRUE	TRUE	GAHM	Core Set
CHLSTI_1	TRUE	TRUE	TRUE	GAHM	Core Set
CHOLATEt	TRUE	TRUE	TRUE	GAHM	Core Set
CHOLATEt2	TRUE	TRUE	TRUE	GAHM	Core Set
CHOLATEt3	TRUE	TRUE	TRUE	GAHM	Core Set
CHOLD	TRUE	TRUE	TRUE	GAHM	Core Set
CHOLD2m	TRUE	TRUE	TRUE	GAHM	Core Set
CHOLESACATc_1	TRUE	TRUE	TRUE	GAHM	Core Set
CHOLESTle_1	TRUE	TRUE	TRUE	GAHM	Core Set
CHOLK	TRUE	TRUE	TRUE	GAHM	Core Set
CHOLt4	TRUE	TRUE	TRUE	GAHM	Core Set
CHOLtu	TRUE	TRUE	TRUE	GAHM	Core Set
CHSTEROLSULT	TRUE	TRUE	TRUE	GAHM	Core Set
CHSTEROLt	TRUE	TRUE	TRUE	GAHM	Core Set
CHSTEROLt1	TRUE	TRUE	TRUE	GAHM	Core Set
CHSTEROLtg	TRUE	TRUE	TRUE	GAHM	Core Set
CHTNASE	TRUE	TRUE	TRUE	GAHM	Core Set
CHTNASEe	TRUE	TRUE	TRUE	GAHM	Core Set
CITL	TRUE	TRUE	TRUE	GAHM	Core Set
CITRtm	TRUE	TRUE	TRUE	GAHM	Core Set
CITt4_1	TRUE	TRUE	TRUE	GAHM	Core Set
CITt4_2	TRUE	TRUE	TRUE	GAHM	Core Set
CITt4_3	TRUE	TRUE	TRUE	GAHM	Core Set
CITt4_4	TRUE	TRUE	TRUE	GAHM	Core Set
CITtam	TRUE	TRUE	TRUE	GAHM	Core Set
CITtbm	TRUE	TRUE	TRUE	GAHM	Core Set
CITtcm	TRUE	TRUE	TRUE	GAHM	Core Set
CKc_cho	TRUE	TRUE	TRUE	GAHM	Core Set
CK_cho	TRUE	TRUE	TRUE	GAHM	Core Set
CLFORtex	TRUE	TRUE	TRUE	GAHM	Core Set
CLFORtex2	TRUE	TRUE	TRUE	GAHM	Core Set
CLHCO3tex2	TRUE	TRUE	TRUE	GAHM	Core Set
CLHCOtex	TRUE	TRUE	TRUE	GAHM	Core Set
CLI2tex	TRUE	TRUE	TRUE	GAHM	Core Set
CLOHtex2	TRUE	TRUE	TRUE	GAHM	Core Set
CLOHtex2_1	TRUE	TRUE	TRUE	GAHM	Core Set
CLOXAtex2	TRUE	TRUE	TRUE	GAHM	Core Set
CLPNDCPT1	TRUE	TRUE	TRUE	GAHM	Core Set
CLPNDCPT2	TRUE	TRUE	TRUE	GAHM	Core Set
CLPNDCRNt	TRUE	TRUE	TRUE	GAHM	Core Set
CLS_hs	TRUE	TRUE	TRUE	GAHM	Core Set
Clt	TRUE	TRUE	TRUE	GAHM	Core Set
CMPACNAtg	TRUE	TRUE	TRUE	GAHM	Core Set
CMPSASn	TRUE	TRUE	TRUE	GAHM	Core Set
COAtim	TRUE	TRUE	TRUE	GAHM	Core Set
COKECBESr	TRUE	TRUE	TRUE	GAHM	Core Set
COPROSTabc	TRUE	TRUE	TRUE	GAHM	Core Set
COPROSTt	TRUE	TRUE	TRUE	GAHM	Core Set
COPROSTt2	TRUE	TRUE	TRUE	GAHM	Core Set
COQ3m	TRUE	TRUE	TRUE	GAHM	Core Set
COQ6m	TRUE	TRUE	TRUE	GAHM	Core Set
COQ7m	TRUE	TRUE	TRUE	GAHM	Core Set
CORE2GTg	TRUE	TRUE	TRUE	GAHM	Core Set
CORE3GTg	TRUE	TRUE	TRUE	GAHM	Core Set
CORE4GTg	TRUE	TRUE	TRUE	GAHM	Core Set
CORE6GTg	TRUE	TRUE	TRUE	GAHM	Core Set
CPK1	TRUE	TRUE	TRUE	GAHM	Core Set
CPPPGO	TRUE	TRUE	TRUE	GAHM	Core Set
CPS_m	TRUE	TRUE	TRUE	GAHM	Core Set
CREATt4_2_r	TRUE	TRUE	TRUE	GAHM	Core Set
CRNATBtc	TRUE	TRUE	TRUE	GAHM	Core Set
CRNCARtm	TRUE	TRUE	TRUE	GAHM	Core Set
CRNCARtp	TRUE	TRUE	TRUE	GAHM	Core Set
CRNt	TRUE	TRUE	TRUE	GAHM	Core Set
CRNtHa	TRUE	TRUE	TRUE	GAHM	Core Set
CRNtim	TRUE	TRUE	TRUE	GAHM	Core Set
CRNtuNa	TRUE	TRUE	TRUE	GAHM	Core Set
CRVS1M24hc	TRUE	TRUE	TRUE	GAHM	Core Set
CRVS23M24hc	TRUE	TRUE	TRUE	GAHM	Core Set
CRVSATPtu	TRUE	TRUE	TRUE	GAHM	Core Set
CRVSM1hc	TRUE	TRUE	TRUE	GAHM	Core Set
CRVSM1hr	TRUE	TRUE	TRUE	GAHM	Core Set
CRVSM1teb	TRUE	TRUE	TRUE	GAHM	Core Set
CRVSM23hc	TRUE	TRUE	TRUE	GAHM	Core Set
CRVSM23hr	TRUE	TRUE	TRUE	GAHM	Core Set
CRVSM23teb	TRUE	TRUE	TRUE	GAHM	Core Set
CRVSM24teb	TRUE	TRUE	TRUE	GAHM	Core Set
CRVSthc	TRUE	TRUE	TRUE	GAHM	Core Set
CSAtu	TRUE	TRUE	TRUE	GAHM	Core Set
CSm	TRUE	TRUE	TRUE	GAHM	Core Set
CSNAT2m	TRUE	TRUE	TRUE	GAHM	Core Set
CSNAT2x	TRUE	TRUE	TRUE	GAHM	Core Set
CSNAT3x	TRUE	TRUE	TRUE	GAHM	Core Set
CSNATer	TRUE	TRUE	TRUE	GAHM	Core Set
CSNATm	TRUE	TRUE	TRUE	GAHM	Core Set
CSNATp	TRUE	TRUE	TRUE	GAHM	Core Set
CSNATr	TRUE	TRUE	TRUE	GAHM	Core Set
CSNt	TRUE	TRUE	TRUE	GAHM	Core Set
CTPS1	TRUE	TRUE	TRUE	GAHM	Core Set
CTPS2	TRUE	TRUE	TRUE	GAHM	Core Set
CVM1GLUChc	TRUE	TRUE	TRUE	GAHM	Core Set
CVM23GLUChc	TRUE	TRUE	TRUE	GAHM	Core Set
CYANSTm	TRUE	TRUE	TRUE	GAHM	Core Set
CYOOm2i	TRUE	TRUE	TRUE	GAHM	Core Set
CYOOm3i	TRUE	TRUE	TRUE	GAHM	Core Set
CYOR_u10mi	TRUE	TRUE	TRUE	GAHM	Core Set
CYSALANaEx	TRUE	TRUE	TRUE	GAHM	Core Set
CYSAMO_cho	TRUE	TRUE	TRUE	GAHM	Core Set
CYSASNMETt	TRUE	TRUE	TRUE	GAHM	Core Set
CYSASNNaEx	TRUE	TRUE	TRUE	GAHM	Core Set
CYSASPPHEt	TRUE	TRUE	TRUE	GAHM	Core Set
CYSATB0tc	TRUE	TRUE	TRUE	GAHM	Core Set
CYSB0AT3tc	TRUE	TRUE	TRUE	GAHM	Core Set
CYSCYSt	TRUE	TRUE	TRUE	GAHM	Core Set
CYSGLNMETt	TRUE	TRUE	TRUE	GAHM	Core Set
CYSGLNNaEx	TRUE	TRUE	TRUE	GAHM	Core Set
CYSGLUexR	TRUE	TRUE	TRUE	GAHM	Core Set
CYSGLUHISt	TRUE	TRUE	TRUE	GAHM	Core Set
CYSGLUTRPt	TRUE	TRUE	TRUE	GAHM	Core Set
CYSGLYex	TRUE	TRUE	TRUE	GAHM	Core Set
CYSLEUTHRt	TRUE	TRUE	TRUE	GAHM	Core Set
CYSO	TRUE	TRUE	TRUE	GAHM	Core Set
CYSPHELAT2tc	TRUE	TRUE	TRUE	GAHM	Core Set
CYSSERMETt	TRUE	TRUE	TRUE	GAHM	Core Set
CYSSERNaEx	TRUE	TRUE	TRUE	GAHM	Core Set
CYSSNAT5tc	TRUE	TRUE	TRUE	GAHM	Core Set
CYSt4	TRUE	TRUE	TRUE	GAHM	Core Set
CYSTA	TRUE	TRUE	TRUE	GAHM	Core Set
CYSTALArBATtc	TRUE	TRUE	TRUE	GAHM	Core Set
CYStec	TRUE	TRUE	TRUE	GAHM	Core Set
CYSTGL	TRUE	TRUE	TRUE	GAHM	Core Set
CYSTGLUex	TRUE	TRUE	TRUE	GAHM	Core Set
CYSTHRNaEx	TRUE	TRUE	TRUE	GAHM	Core Set
CYSTLEUrBATtc	TRUE	TRUE	TRUE	GAHM	Core Set
CYSTS	TRUE	TRUE	TRUE	GAHM	Core Set
CYSTSERex	TRUE	TRUE	TRUE	GAHM	Core Set
CYSTYRASNt	TRUE	TRUE	TRUE	GAHM	Core Set
CYTD	TRUE	TRUE	TRUE	GAHM	Core Set
CYTDK1	TRUE	TRUE	TRUE	GAHM	Core Set
CYTDK2	TRUE	TRUE	TRUE	GAHM	Core Set
CYTDn	TRUE	TRUE	TRUE	GAHM	Core Set
CYTDt	TRUE	TRUE	TRUE	GAHM	Core Set
CYTDt2	TRUE	TRUE	TRUE	GAHM	Core Set
CYTDt4	TRUE	TRUE	TRUE	GAHM	Core Set
CYTDt5	TRUE	TRUE	TRUE	GAHM	Core Set
CYTDtl	TRUE	TRUE	TRUE	GAHM	Core Set
CYTDtm	TRUE	TRUE	TRUE	GAHM	Core Set
CYTK1	TRUE	TRUE	TRUE	GAHM	Core Set
CYTK10	TRUE	TRUE	TRUE	GAHM	Core Set
CYTK10n	TRUE	TRUE	TRUE	GAHM	Core Set
CYTK11	TRUE	TRUE	TRUE	GAHM	Core Set
CYTK11n	TRUE	TRUE	TRUE	GAHM	Core Set
CYTK12	TRUE	TRUE	TRUE	GAHM	Core Set
CYTK12n	TRUE	TRUE	TRUE	GAHM	Core Set
CYTK13	TRUE	TRUE	TRUE	GAHM	Core Set
CYTK13n	TRUE	TRUE	TRUE	GAHM	Core Set
CYTK14	TRUE	TRUE	TRUE	GAHM	Core Set
CYTK14n	TRUE	TRUE	TRUE	GAHM	Core Set
CYTK1m	TRUE	TRUE	TRUE	GAHM	Core Set
CYTK1n	TRUE	TRUE	TRUE	GAHM	Core Set
CYTK2	TRUE	TRUE	TRUE	GAHM	Core Set
CYTK2_1	TRUE	TRUE	TRUE	GAHM	Core Set
CYTK2n	TRUE	TRUE	TRUE	GAHM	Core Set
CYTK3	TRUE	TRUE	TRUE	GAHM	Core Set
CYTK3n	TRUE	TRUE	TRUE	GAHM	Core Set
CYTK4	TRUE	TRUE	TRUE	GAHM	Core Set
CYTK4n	TRUE	TRUE	TRUE	GAHM	Core Set
CYTK5n	TRUE	TRUE	TRUE	GAHM	Core Set
CYTK6n	TRUE	TRUE	TRUE	GAHM	Core Set
CYTK7	TRUE	TRUE	TRUE	GAHM	Core Set
CYTK7n	TRUE	TRUE	TRUE	GAHM	Core Set
CYTK8	TRUE	TRUE	TRUE	GAHM	Core Set
CYTK8n	TRUE	TRUE	TRUE	GAHM	Core Set
CYTK9	TRUE	TRUE	TRUE	GAHM	Core Set
CYTK9n	TRUE	TRUE	TRUE	GAHM	Core Set
D3AIBTm	TRUE	TRUE	TRUE	GAHM	Core Set
DACGST	TRUE	TRUE	TRUE	GAHM	Core Set
DADA	TRUE	TRUE	TRUE	GAHM	Core Set
DADAe	TRUE	TRUE	TRUE	GAHM	Core Set
DADK	TRUE	TRUE	TRUE	GAHM	Core Set
DADNt4	TRUE	TRUE	TRUE	GAHM	Core Set
DAGK_hs	TRUE	TRUE	TRUE	GAHM	Core Set
DAGKn_hs	TRUE	TRUE	TRUE	GAHM	Core Set
DALAOXx	TRUE	TRUE	TRUE	GAHM	Core Set
DALAt2r	TRUE	TRUE	TRUE	GAHM	Core Set
DARGOp	TRUE	TRUE	TRUE	GAHM	Core Set
DASCBR_1	TRUE	TRUE	TRUE	GAHM	Core Set
DASPO1p	TRUE	TRUE	TRUE	GAHM	Core Set
DCA24GSc	TRUE	TRUE	TRUE	GAHM	Core Set
DCA24GSr	TRUE	TRUE	TRUE	GAHM	Core Set
DCA24Gte	TRUE	TRUE	TRUE	GAHM	Core Set
DCA3GSc	TRUE	TRUE	TRUE	GAHM	Core Set
DCA3GSr	TRUE	TRUE	TRUE	GAHM	Core Set
DCA3Gte	TRUE	TRUE	TRUE	GAHM	Core Set
DCA3Sabc	TRUE	TRUE	TRUE	GAHM	Core Set
DCA3St	TRUE	TRUE	TRUE	GAHM	Core Set
DCASULT	TRUE	TRUE	TRUE	GAHM	Core Set
DCATDc	TRUE	TRUE	TRUE	GAHM	Core Set
DCIm	TRUE	TRUE	TRUE	GAHM	Core Set
DCK1n	TRUE	TRUE	TRUE	GAHM	Core Set
DCK2n	TRUE	TRUE	TRUE	GAHM	Core Set
DCMPDA	TRUE	TRUE	TRUE	GAHM	Core Set
DCSPTN1COAtxc	TRUE	TRUE	TRUE	GAHM	Core Set
DCSPTN1CPT1	TRUE	TRUE	TRUE	GAHM	Core Set
DCSPTN1CPT2	TRUE	TRUE	TRUE	GAHM	Core Set
DCSPTN1CRNt	TRUE	TRUE	TRUE	GAHM	Core Set
DCT	TRUE	TRUE	TRUE	GAHM	Core Set
DCYTD	TRUE	TRUE	TRUE	GAHM	Core Set
DCYTDn	TRUE	TRUE	TRUE	GAHM	Core Set
DCYTt	TRUE	TRUE	TRUE	GAHM	Core Set
DCYTtm	TRUE	TRUE	TRUE	GAHM	Core Set
DEBRISOQUINEt	TRUE	TRUE	TRUE	GAHM	Core Set
DEOXFVShc	TRUE	TRUE	TRUE	GAHM	Core Set
DES21	TRUE	TRUE	TRUE	GAHM	Core Set
DESAT14_9	TRUE	TRUE	TRUE	GAHM	Core Set
DESAT16	TRUE	TRUE	TRUE	GAHM	Core Set
DESAT16_2	TRUE	TRUE	TRUE	GAHM	Core Set
DESAT18	TRUE	TRUE	TRUE	GAHM	Core Set
DESAT18_10	TRUE	TRUE	TRUE	GAHM	Core Set
DESAT18_11	TRUE	TRUE	TRUE	GAHM	Core Set
DESAT18_12	TRUE	TRUE	TRUE	GAHM	Core Set
DESAT18_3	TRUE	TRUE	TRUE	GAHM	Core Set
DESAT18_5	TRUE	TRUE	TRUE	GAHM	Core Set
DESAT18_6	TRUE	TRUE	TRUE	GAHM	Core Set
DESAT18_8	TRUE	TRUE	TRUE	GAHM	Core Set
DESAT18_9	TRUE	TRUE	TRUE	GAHM	Core Set
DESAT20_1	TRUE	TRUE	TRUE	GAHM	Core Set
DESAT20_2	TRUE	TRUE	TRUE	GAHM	Core Set
DESAT24_1	TRUE	TRUE	TRUE	GAHM	Core Set
DESFVShc	TRUE	TRUE	TRUE	GAHM	Core Set
DGAT	TRUE	TRUE	TRUE	GAHM	Core Set
DGK1	TRUE	TRUE	TRUE	GAHM	Core Set
DGNSK	TRUE	TRUE	TRUE	GAHM	Core Set
DGNSKm	TRUE	TRUE	TRUE	GAHM	Core Set
DGSNt	TRUE	TRUE	TRUE	GAHM	Core Set
DHAAt1r	TRUE	TRUE	TRUE	GAHM	Core Set
DHCHOLESTANATEATP	TRUE	TRUE	TRUE	GAHM	Core Set
DHCHOLESTANATEt	TRUE	TRUE	TRUE	GAHM	Core Set
DHCR241r	TRUE	TRUE	TRUE	GAHM	Core Set
DHCR242r	TRUE	TRUE	TRUE	GAHM	Core Set
DHCR243r	TRUE	TRUE	TRUE	GAHM	Core Set
DHCR71r	TRUE	TRUE	TRUE	GAHM	Core Set
DHCR72r	TRUE	TRUE	TRUE	GAHM	Core Set
DHCRD1	TRUE	TRUE	TRUE	GAHM	Core Set
DHCRD2	TRUE	TRUE	TRUE	GAHM	Core Set
DHDPBMTm	TRUE	TRUE	TRUE	GAHM	Core Set
DHEASt	TRUE	TRUE	TRUE	GAHM	Core Set
DHEASULT	TRUE	TRUE	TRUE	GAHM	Core Set
DHFR	TRUE	TRUE	TRUE	GAHM	Core Set
DHFR2i	TRUE	TRUE	TRUE	GAHM	Core Set
DHFRim	TRUE	TRUE	TRUE	GAHM	Core Set
DHORD9	TRUE	TRUE	TRUE	GAHM	Core Set
DHORTS	TRUE	TRUE	TRUE	GAHM	Core Set
DHPM1	TRUE	TRUE	TRUE	GAHM	Core Set
DHPM2	TRUE	TRUE	TRUE	GAHM	Core Set
DHPR	TRUE	TRUE	TRUE	GAHM	Core Set
DHRT_ibcoa	TRUE	TRUE	TRUE	GAHM	Core Set
DIDECAETH	TRUE	TRUE	TRUE	GAHM	Core Set
DIGALSGALSIDEATPte	TRUE	TRUE	TRUE	GAHM	Core Set
DIHOLINETH	TRUE	TRUE	TRUE	GAHM	Core Set
DINt	TRUE	TRUE	TRUE	GAHM	Core Set
D_LACt2	TRUE	TRUE	TRUE	GAHM	Core Set
D_LACtm	TRUE	TRUE	TRUE	GAHM	Core Set
DLNLCGCPT1	TRUE	TRUE	TRUE	GAHM	Core Set
DLNLCGCPT2	TRUE	TRUE	TRUE	GAHM	Core Set
DLNLCGCRNt	TRUE	TRUE	TRUE	GAHM	Core Set
DLNLCGt	TRUE	TRUE	TRUE	GAHM	Core Set
DMATT	TRUE	TRUE	TRUE	GAHM	Core Set
DMATTx	TRUE	TRUE	TRUE	GAHM	Core Set
DMGDHm	TRUE	TRUE	TRUE	GAHM	Core Set
DNADDP	TRUE	TRUE	TRUE	GAHM	Core Set
DNDPt10m	TRUE	TRUE	TRUE	GAHM	Core Set
DNDPt11m	TRUE	TRUE	TRUE	GAHM	Core Set
DNDPt12m	TRUE	TRUE	TRUE	GAHM	Core Set
DNDPt13m	TRUE	TRUE	TRUE	GAHM	Core Set
DNDPt14m	TRUE	TRUE	TRUE	GAHM	Core Set
DNDPt15m	TRUE	TRUE	TRUE	GAHM	Core Set
DNDPt16m	TRUE	TRUE	TRUE	GAHM	Core Set
DNDPt17m	TRUE	TRUE	TRUE	GAHM	Core Set
DNDPt18m	TRUE	TRUE	TRUE	GAHM	Core Set
DNDPt19m	TRUE	TRUE	TRUE	GAHM	Core Set
DNDPt1m	TRUE	TRUE	TRUE	GAHM	Core Set
DNDPt20m	TRUE	TRUE	TRUE	GAHM	Core Set
DNDPt21m	TRUE	TRUE	TRUE	GAHM	Core Set
DNDPt23m	TRUE	TRUE	TRUE	GAHM	Core Set
DNDPt24m	TRUE	TRUE	TRUE	GAHM	Core Set
DNDPt25m	TRUE	TRUE	TRUE	GAHM	Core Set
DNDPt28m	TRUE	TRUE	TRUE	GAHM	Core Set
DNDPt2m	TRUE	TRUE	TRUE	GAHM	Core Set
DNDPt30m	TRUE	TRUE	TRUE	GAHM	Core Set
DNDPt31m	TRUE	TRUE	TRUE	GAHM	Core Set
DNDPt32m	TRUE	TRUE	TRUE	GAHM	Core Set
DNDPt37m	TRUE	TRUE	TRUE	GAHM	Core Set
DNDPt38m	TRUE	TRUE	TRUE	GAHM	Core Set
DNDPt39m	TRUE	TRUE	TRUE	GAHM	Core Set
DNDPt3m	TRUE	TRUE	TRUE	GAHM	Core Set
DNDPt40m	TRUE	TRUE	TRUE	GAHM	Core Set
DNDPt41m	TRUE	TRUE	TRUE	GAHM	Core Set
DNDPt42m	TRUE	TRUE	TRUE	GAHM	Core Set
DNDPt43m	TRUE	TRUE	TRUE	GAHM	Core Set
DNDPt44m	TRUE	TRUE	TRUE	GAHM	Core Set
DNDPt45m	TRUE	TRUE	TRUE	GAHM	Core Set
DNDPt46m	TRUE	TRUE	TRUE	GAHM	Core Set
DNDPt47m	TRUE	TRUE	TRUE	GAHM	Core Set
DNDPt48m	TRUE	TRUE	TRUE	GAHM	Core Set
DNDPt49m	TRUE	TRUE	TRUE	GAHM	Core Set
DNDPt4m	TRUE	TRUE	TRUE	GAHM	Core Set
DNDPt50m	TRUE	TRUE	TRUE	GAHM	Core Set
DNDPt51m	TRUE	TRUE	TRUE	GAHM	Core Set
DNDPt52m	TRUE	TRUE	TRUE	GAHM	Core Set
DNDPt53m	TRUE	TRUE	TRUE	GAHM	Core Set
DNDPt54m	TRUE	TRUE	TRUE	GAHM	Core Set
DNDPt55m	TRUE	TRUE	TRUE	GAHM	Core Set
DNDPt56m	TRUE	TRUE	TRUE	GAHM	Core Set
DNDPt57m	TRUE	TRUE	TRUE	GAHM	Core Set
DNDPt58m	TRUE	TRUE	TRUE	GAHM	Core Set
DNDPt59m	TRUE	TRUE	TRUE	GAHM	Core Set
DNDPt5m	TRUE	TRUE	TRUE	GAHM	Core Set
DNDPt60m	TRUE	TRUE	TRUE	GAHM	Core Set
DNDPt61m	TRUE	TRUE	TRUE	GAHM	Core Set
DNDPt62m	TRUE	TRUE	TRUE	GAHM	Core Set
DNDPt63m	TRUE	TRUE	TRUE	GAHM	Core Set
DNDPt6m	TRUE	TRUE	TRUE	GAHM	Core Set
DNDPt7m	TRUE	TRUE	TRUE	GAHM	Core Set
DOCO13ECOAtxc	TRUE	TRUE	TRUE	GAHM	Core Set
DOCO13EFATP	TRUE	TRUE	TRUE	GAHM	Core Set
DOCOHEXETHc	TRUE	TRUE	TRUE	GAHM	Core Set
DOCOSACT	TRUE	TRUE	TRUE	GAHM	Core Set
DOCOSCOAtxc	TRUE	TRUE	TRUE	GAHM	Core Set
DOCTETETH	TRUE	TRUE	TRUE	GAHM	Core Set
DOLPH_Ler	TRUE	TRUE	TRUE	GAHM	Core Set
DOLPH_Uer	TRUE	TRUE	TRUE	GAHM	Core Set
DOLPMT_U	TRUE	TRUE	TRUE	GAHM	Core Set
DOPA3GLCURt	TRUE	TRUE	TRUE	GAHM	Core Set
DOPA4GLCURt	TRUE	TRUE	TRUE	GAHM	Core Set
DOPABMO_1	TRUE	TRUE	TRUE	GAHM	Core Set
DOPACHRMISO	TRUE	TRUE	TRUE	GAHM	Core Set
DOPAENT4tc	TRUE	TRUE	TRUE	GAHM	Core Set
DOPAMT	TRUE	TRUE	TRUE	GAHM	Core Set
DOPASULT	TRUE	TRUE	TRUE	GAHM	Core Set
DOPASULT4	TRUE	TRUE	TRUE	GAHM	Core Set
DOPAt4_2_r	TRUE	TRUE	TRUE	GAHM	Core Set
DOPAtu	TRUE	TRUE	TRUE	GAHM	Core Set
DOPAVESSEC_1	TRUE	TRUE	TRUE	GAHM	Core Set
DORNOp	TRUE	TRUE	TRUE	GAHM	Core Set
DPCOAK	TRUE	TRUE	TRUE	GAHM	Core Set
DPCOAKm	TRUE	TRUE	TRUE	GAHM	Core Set
DPCOAPP	TRUE	TRUE	TRUE	GAHM	Core Set
DPGase	TRUE	TRUE	TRUE	GAHM	Core Set
DPGM	TRUE	TRUE	TRUE	GAHM	Core Set
DPMVD	TRUE	TRUE	TRUE	GAHM	Core Set
DPMVDx	TRUE	TRUE	TRUE	GAHM	Core Set
DRBK	TRUE	TRUE	TRUE	GAHM	Core Set
DRPA	TRUE	TRUE	TRUE	GAHM	Core Set
DSMSTOLR	TRUE	TRUE	TRUE	GAHM	Core Set
DSPVShc	TRUE	TRUE	TRUE	GAHM	Core Set
DSPVSteb	TRUE	TRUE	TRUE	GAHM	Core Set
DSREDUCr	TRUE	TRUE	TRUE	GAHM	Core Set
DTMPK	TRUE	TRUE	TRUE	GAHM	Core Set
DTMPKm	TRUE	TRUE	TRUE	GAHM	Core Set
DURAD	TRUE	TRUE	TRUE	GAHM	Core Set
DURAD2	TRUE	TRUE	TRUE	GAHM	Core Set
DURIK1	TRUE	TRUE	TRUE	GAHM	Core Set
DURIK1m	TRUE	TRUE	TRUE	GAHM	Core Set
DURIPP	TRUE	TRUE	TRUE	GAHM	Core Set
DURIt	TRUE	TRUE	TRUE	GAHM	Core Set
DUTCP	TRUE	TRUE	TRUE	GAHM	Core Set
DUTPDPm	TRUE	TRUE	TRUE	GAHM	Core Set
DUTPDPn	TRUE	TRUE	TRUE	GAHM	Core Set
DUTUP	TRUE	TRUE	TRUE	GAHM	Core Set
EANDRSTRNte	TRUE	TRUE	TRUE	GAHM	Core Set
EBP1r	TRUE	TRUE	TRUE	GAHM	Core Set
EBP2r	TRUE	TRUE	TRUE	GAHM	Core Set
ECOAH12m	TRUE	TRUE	TRUE	GAHM	Core Set
ECOAH1m	TRUE	TRUE	TRUE	GAHM	Core Set
ECOAH1x	TRUE	TRUE	TRUE	GAHM	Core Set
ECOAH4m	TRUE	TRUE	TRUE	GAHM	Core Set
ECOAH4p	TRUE	TRUE	TRUE	GAHM	Core Set
ECOAH5m	TRUE	TRUE	TRUE	GAHM	Core Set
ECOAH5p	TRUE	TRUE	TRUE	GAHM	Core Set
ECOAH9m	TRUE	TRUE	TRUE	GAHM	Core Set
EHGLAT2m	TRUE	TRUE	TRUE	GAHM	Core Set
EHGLATm	TRUE	TRUE	TRUE	GAHM	Core Set
EIC21114TRc	TRUE	TRUE	TRUE	GAHM	Core Set
EICOSTETCPT1	TRUE	TRUE	TRUE	GAHM	Core Set
EICOSTETCPT2	TRUE	TRUE	TRUE	GAHM	Core Set
EICOSTETCRNt	TRUE	TRUE	TRUE	GAHM	Core Set
ELAIDCPT1	TRUE	TRUE	TRUE	GAHM	Core Set
ELAIDCPT2	TRUE	TRUE	TRUE	GAHM	Core Set
ELAIDCRNt	TRUE	TRUE	TRUE	GAHM	Core Set
ELAIDt	TRUE	TRUE	TRUE	GAHM	Core Set
ENO	TRUE	TRUE	TRUE	GAHM	Core Set
ESTRAABCtc	TRUE	TRUE	TRUE	GAHM	Core Set
ESTRADIOLGLCt	TRUE	TRUE	TRUE	GAHM	Core Set
ESTRADIOLGLCt2	TRUE	TRUE	TRUE	GAHM	Core Set
ESTRIOLGLCte	TRUE	TRUE	TRUE	GAHM	Core Set
ESTRONEGLCt	TRUE	TRUE	TRUE	GAHM	Core Set
ESTRONESt	TRUE	TRUE	TRUE	GAHM	Core Set
ESTRONESt2	TRUE	TRUE	TRUE	GAHM	Core Set
ESTRSABCtc	TRUE	TRUE	TRUE	GAHM	Core Set
ESTSULT	TRUE	TRUE	TRUE	GAHM	Core Set
ETF	TRUE	TRUE	TRUE	GAHM	Core Set
ETFQO	TRUE	TRUE	TRUE	GAHM	Core Set
ETHAK	TRUE	TRUE	TRUE	GAHM	Core Set
ETHP	TRUE	TRUE	TRUE	GAHM	Core Set
ETOHMO	TRUE	TRUE	TRUE	GAHM	Core Set
F1PGT	TRUE	TRUE	TRUE	GAHM	Core Set
FA160COAabcp_1	TRUE	TRUE	TRUE	GAHM	Core Set
FACOAE120	TRUE	TRUE	TRUE	GAHM	Core Set
FACOAE140	TRUE	TRUE	TRUE	GAHM	Core Set
FACOAE161	TRUE	TRUE	TRUE	GAHM	Core Set
FACOAE180	TRUE	TRUE	TRUE	GAHM	Core Set
FACOAE1829Z12Z	TRUE	TRUE	TRUE	GAHM	Core Set
FACOAE1836Z9Z12Z	TRUE	TRUE	TRUE	GAHM	Core Set
FACOAE1839Z12Z15Z	TRUE	TRUE	TRUE	GAHM	Core Set
FACOAL140	TRUE	TRUE	TRUE	GAHM	Core Set
FACOAL150	TRUE	TRUE	TRUE	GAHM	Core Set
FACOAL160	TRUE	TRUE	TRUE	GAHM	Core Set
FACOAL161	TRUE	TRUE	TRUE	GAHM	Core Set
FACOAL170	TRUE	TRUE	TRUE	GAHM	Core Set
FACOAL180	TRUE	TRUE	TRUE	GAHM	Core Set
FACOAL181	TRUE	TRUE	TRUE	GAHM	Core Set
FACOAL1812	TRUE	TRUE	TRUE	GAHM	Core Set
FACOAL1812_1	TRUE	TRUE	TRUE	GAHM	Core Set
FACOAL1813	TRUE	TRUE	TRUE	GAHM	Core Set
FACOAL1821	TRUE	TRUE	TRUE	GAHM	Core Set
FACOAL1822	TRUE	TRUE	TRUE	GAHM	Core Set
FACOAL1831	TRUE	TRUE	TRUE	GAHM	Core Set
FACOAL1832	TRUE	TRUE	TRUE	GAHM	Core Set
FACOAL184	TRUE	TRUE	TRUE	GAHM	Core Set
FACOAL191	TRUE	TRUE	TRUE	GAHM	Core Set
FACOAL200	TRUE	TRUE	TRUE	GAHM	Core Set
FACOAL203	TRUE	TRUE	TRUE	GAHM	Core Set
FACOAL204	TRUE	TRUE	TRUE	GAHM	Core Set
FACOAL2042	TRUE	TRUE	TRUE	GAHM	Core Set
FACOAL205	TRUE	TRUE	TRUE	GAHM	Core Set
FACOAL206	TRUE	TRUE	TRUE	GAHM	Core Set
FACOAL224	TRUE	TRUE	TRUE	GAHM	Core Set
FACOAL2251	TRUE	TRUE	TRUE	GAHM	Core Set
FACOAL2252	TRUE	TRUE	TRUE	GAHM	Core Set
FACOAL226	TRUE	TRUE	TRUE	GAHM	Core Set
FACOAL240_1	TRUE	TRUE	TRUE	GAHM	Core Set
FACOAL241	TRUE	TRUE	TRUE	GAHM	Core Set
FACOAL244_1	TRUE	TRUE	TRUE	GAHM	Core Set
FACOAL245_1	TRUE	TRUE	TRUE	GAHM	Core Set
FACOAL245_2	TRUE	TRUE	TRUE	GAHM	Core Set
FACOAL246_1	TRUE	TRUE	TRUE	GAHM	Core Set
FACOAL260	TRUE	TRUE	TRUE	GAHM	Core Set
FACOAL40im	TRUE	TRUE	TRUE	GAHM	Core Set
FACOAL80	TRUE	TRUE	TRUE	GAHM	Core Set
FADDP	TRUE	TRUE	TRUE	GAHM	Core Set
FADDPle	TRUE	TRUE	TRUE	GAHM	Core Set
FADH2ETC	TRUE	TRUE	TRUE	GAHM	Core Set
FADRx2	TRUE	TRUE	TRUE	GAHM	Core Set
FAEL183	TRUE	TRUE	TRUE	GAHM	Core Set
FAEL184	TRUE	TRUE	TRUE	GAHM	Core Set
FAEL204	TRUE	TRUE	TRUE	GAHM	Core Set
FAEL205	TRUE	TRUE	TRUE	GAHM	Core Set
FAH1	TRUE	TRUE	TRUE	GAHM	Core Set
FAH2	TRUE	TRUE	TRUE	GAHM	Core Set
FAH3_1	TRUE	TRUE	TRUE	GAHM	Core Set
FALDH	TRUE	TRUE	TRUE	GAHM	Core Set
FAOXC10080m	TRUE	TRUE	TRUE	GAHM	Core Set
FAOXC10080x	TRUE	TRUE	TRUE	GAHM	Core Set
FAOXC101C102m	TRUE	TRUE	TRUE	GAHM	Core Set
FAOXC101C102x	TRUE	TRUE	TRUE	GAHM	Core Set
FAOXC101C8m	TRUE	TRUE	TRUE	GAHM	Core Set
FAOXC101C8x	TRUE	TRUE	TRUE	GAHM	Core Set
FAOXC101x	TRUE	TRUE	TRUE	GAHM	Core Set
FAOXC102C101m	TRUE	TRUE	TRUE	GAHM	Core Set
FAOXC102C101x	TRUE	TRUE	TRUE	GAHM	Core Set
FAOXC102C103m	TRUE	TRUE	TRUE	GAHM	Core Set
FAOXC102C103x	TRUE	TRUE	TRUE	GAHM	Core Set
FAOXC102C81m	TRUE	TRUE	TRUE	GAHM	Core Set
FAOXC102C81x	TRUE	TRUE	TRUE	GAHM	Core Set
FAOXC102m	TRUE	TRUE	TRUE	GAHM	Core Set
FAOXC102x	TRUE	TRUE	TRUE	GAHM	Core Set
FAOXC103C102m	TRUE	TRUE	TRUE	GAHM	Core Set
FAOXC103C102x	TRUE	TRUE	TRUE	GAHM	Core Set
FAOXC10C10OHm	TRUE	TRUE	TRUE	GAHM	Core Set
FAOXC10DCC8DCx	TRUE	TRUE	TRUE	GAHM	Core Set
FAOXC11	TRUE	TRUE	TRUE	GAHM	Core Set
FAOXC11BRC9BRx	TRUE	TRUE	TRUE	GAHM	Core Set
FAOXC11C9m	TRUE	TRUE	TRUE	GAHM	Core Set
FAOXC120100m	TRUE	TRUE	TRUE	GAHM	Core Set
FAOXC120100x	TRUE	TRUE	TRUE	GAHM	Core Set
FAOXC121C101m	TRUE	TRUE	TRUE	GAHM	Core Set
FAOXC121C10x	TRUE	TRUE	TRUE	GAHM	Core Set
FAOXC121x	TRUE	TRUE	TRUE	GAHM	Core Set
FAOXC122C101m	TRUE	TRUE	TRUE	GAHM	Core Set
FAOXC122m	TRUE	TRUE	TRUE	GAHM	Core Set
FAOXC122x	TRUE	TRUE	TRUE	GAHM	Core Set
FAOXC123C102m	TRUE	TRUE	TRUE	GAHM	Core Set
FAOXC123C102x	TRUE	TRUE	TRUE	GAHM	Core Set
FAOXC123m	TRUE	TRUE	TRUE	GAHM	Core Set
FAOXC123x	TRUE	TRUE	TRUE	GAHM	Core Set
FAOXC12C12OHm	TRUE	TRUE	TRUE	GAHM	Core Set
FAOXC12DCc	TRUE	TRUE	TRUE	GAHM	Core Set
FAOXC12DCC10DCx	TRUE	TRUE	TRUE	GAHM	Core Set
FAOXC12DCTc	TRUE	TRUE	TRUE	GAHM	Core Set
FAOXC12DCx	TRUE	TRUE	TRUE	GAHM	Core Set
FAOXC13BRC11BRx	TRUE	TRUE	TRUE	GAHM	Core Set
FAOXC13C11m	TRUE	TRUE	TRUE	GAHM	Core Set
FAOXC140	TRUE	TRUE	TRUE	GAHM	Core Set
FAOXC140120m	TRUE	TRUE	TRUE	GAHM	Core Set
FAOXC140120x	TRUE	TRUE	TRUE	GAHM	Core Set
FAOXC141C121m	TRUE	TRUE	TRUE	GAHM	Core Set
FAOXC141C121x	TRUE	TRUE	TRUE	GAHM	Core Set
FAOXC141C141OHm	TRUE	TRUE	TRUE	GAHM	Core Set
FAOXC142C122m	TRUE	TRUE	TRUE	GAHM	Core Set
FAOXC142C122x	TRUE	TRUE	TRUE	GAHM	Core Set
FAOXC142C142OHm	TRUE	TRUE	TRUE	GAHM	Core Set
FAOXC143C123m	TRUE	TRUE	TRUE	GAHM	Core Set
FAOXC143C123x	TRUE	TRUE	TRUE	GAHM	Core Set
FAOXC14C14OHm	TRUE	TRUE	TRUE	GAHM	Core Set
FAOXC14DCC12DCx	TRUE	TRUE	TRUE	GAHM	Core Set
FAOXC150m	TRUE	TRUE	TRUE	GAHM	Core Set
FAOXC15ATPx	TRUE	TRUE	TRUE	GAHM	Core Set
FAOXC15BRC13BRx	TRUE	TRUE	TRUE	GAHM	Core Set
FAOXC15C13m	TRUE	TRUE	TRUE	GAHM	Core Set
FAOXC15NADPx	TRUE	TRUE	TRUE	GAHM	Core Set
FAOXC15NADx	TRUE	TRUE	TRUE	GAHM	Core Set
FAOXC160	TRUE	TRUE	TRUE	GAHM	Core Set
FAOXC160140m	TRUE	TRUE	TRUE	GAHM	Core Set
FAOXC160140x	TRUE	TRUE	TRUE	GAHM	Core Set
FAOXC16080m	TRUE	TRUE	TRUE	GAHM	Core Set
FAOXC16080x	TRUE	TRUE	TRUE	GAHM	Core Set
FAOXC161802m	TRUE	TRUE	TRUE	GAHM	Core Set
FAOXC16180m	TRUE	TRUE	TRUE	GAHM	Core Set
FAOXC161C141m	TRUE	TRUE	TRUE	GAHM	Core Set
FAOXC161C141x	TRUE	TRUE	TRUE	GAHM	Core Set
FAOXC161C161OHm	TRUE	TRUE	TRUE	GAHM	Core Set
FAOXC162C142m	TRUE	TRUE	TRUE	GAHM	Core Set
FAOXC162C162OHm	TRUE	TRUE	TRUE	GAHM	Core Set
FAOXC163C142x	TRUE	TRUE	TRUE	GAHM	Core Set
FAOXC163C143m	TRUE	TRUE	TRUE	GAHM	Core Set
FAOXC163C164Gm	TRUE	TRUE	TRUE	GAHM	Core Set
FAOXC163C164x	TRUE	TRUE	TRUE	GAHM	Core Set
FAOXC163GC142m	TRUE	TRUE	TRUE	GAHM	Core Set
FAOXC163Gm	TRUE	TRUE	TRUE	GAHM	Core Set
FAOXC163x	TRUE	TRUE	TRUE	GAHM	Core Set
FAOXC164C143m	TRUE	TRUE	TRUE	GAHM	Core Set
FAOXC164C143x	TRUE	TRUE	TRUE	GAHM	Core Set
FAOXC164C163x	TRUE	TRUE	TRUE	GAHM	Core Set
FAOXC164C165m	TRUE	TRUE	TRUE	GAHM	Core Set
FAOXC164C165x	TRUE	TRUE	TRUE	GAHM	Core Set
FAOXC164GC163m	TRUE	TRUE	TRUE	GAHM	Core Set
FAOXC164m	TRUE	TRUE	TRUE	GAHM	Core Set
FAOXC164x	TRUE	TRUE	TRUE	GAHM	Core Set
FAOXC165C164m	TRUE	TRUE	TRUE	GAHM	Core Set
FAOXC165C164x	TRUE	TRUE	TRUE	GAHM	Core Set
FAOXC16Brx	TRUE	TRUE	TRUE	GAHM	Core Set
FAOXC16C16OHm	TRUE	TRUE	TRUE	GAHM	Core Set
FAOXC16DCC14DCx	TRUE	TRUE	TRUE	GAHM	Core Set
FAOXC16DCr	TRUE	TRUE	TRUE	GAHM	Core Set
FAOXC16OHC16r	TRUE	TRUE	TRUE	GAHM	Core Set
FAOXC170150m	TRUE	TRUE	TRUE	GAHM	Core Set
FAOXC170m	TRUE	TRUE	TRUE	GAHM	Core Set
FAOXC180	TRUE	TRUE	TRUE	GAHM	Core Set
FAOXC180x	TRUE	TRUE	TRUE	GAHM	Core Set
FAOXC1811601m	TRUE	TRUE	TRUE	GAHM	Core Set
FAOXC1811602m_1	TRUE	TRUE	TRUE	GAHM	Core Set
FAOXC1811603m	TRUE	TRUE	TRUE	GAHM	Core Set
FAOXC181C161m	TRUE	TRUE	TRUE	GAHM	Core Set
FAOXC181C161x	TRUE	TRUE	TRUE	GAHM	Core Set
FAOXC181C181OHm	TRUE	TRUE	TRUE	GAHM	Core Set
FAOXC182806m	TRUE	TRUE	TRUE	GAHM	Core Set
FAOXC18280m	TRUE	TRUE	TRUE	GAHM	Core Set
FAOXC182C162m	TRUE	TRUE	TRUE	GAHM	Core Set
FAOXC182C182OHm	TRUE	TRUE	TRUE	GAHM	Core Set
FAOXC183803m	TRUE	TRUE	TRUE	GAHM	Core Set
FAOXC183806m	TRUE	TRUE	TRUE	GAHM	Core Set
FAOXC183806x	TRUE	TRUE	TRUE	GAHM	Core Set
FAOXC183C163Gm	TRUE	TRUE	TRUE	GAHM	Core Set
FAOXC183C163m	TRUE	TRUE	TRUE	GAHM	Core Set
FAOXC18480m	TRUE	TRUE	TRUE	GAHM	Core Set
FAOXC18480x	TRUE	TRUE	TRUE	GAHM	Core Set
FAOXC184C163m	TRUE	TRUE	TRUE	GAHM	Core Set
FAOXC184C163x	TRUE	TRUE	TRUE	GAHM	Core Set
FAOXC184C164m	TRUE	TRUE	TRUE	GAHM	Core Set
FAOXC184C164x	TRUE	TRUE	TRUE	GAHM	Core Set
FAOXC184m	TRUE	TRUE	TRUE	GAHM	Core Set
FAOXC184x	TRUE	TRUE	TRUE	GAHM	Core Set
FAOXC185C164m	TRUE	TRUE	TRUE	GAHM	Core Set
FAOXC185m	TRUE	TRUE	TRUE	GAHM	Core Set
FAOXC18C18OHm	TRUE	TRUE	TRUE	GAHM	Core Set
FAOXC200180m	TRUE	TRUE	TRUE	GAHM	Core Set
FAOXC200180x	TRUE	TRUE	TRUE	GAHM	Core Set
FAOXC201C181x	TRUE	TRUE	TRUE	GAHM	Core Set
FAOXC2031836m	TRUE	TRUE	TRUE	GAHM	Core Set
FAOXC204	TRUE	TRUE	TRUE	GAHM	Core Set
FAOXC204184m	TRUE	TRUE	TRUE	GAHM	Core Set
FAOXC204C184m	TRUE	TRUE	TRUE	GAHM	Core Set
FAOXC204C205x	TRUE	TRUE	TRUE	GAHM	Core Set
FAOXC2051843m	TRUE	TRUE	TRUE	GAHM	Core Set
FAOXC2051843x	TRUE	TRUE	TRUE	GAHM	Core Set
FAOXC205C184x	TRUE	TRUE	TRUE	GAHM	Core Set
FAOXC205C185m	TRUE	TRUE	TRUE	GAHM	Core Set
FAOXC221C201x	TRUE	TRUE	TRUE	GAHM	Core Set
FAOXC2242046m	TRUE	TRUE	TRUE	GAHM	Core Set
FAOXC2242046x	TRUE	TRUE	TRUE	GAHM	Core Set
FAOXC2251836m	TRUE	TRUE	TRUE	GAHM	Core Set
FAOXC2251836x	TRUE	TRUE	TRUE	GAHM	Core Set
FAOXC2252053m	TRUE	TRUE	TRUE	GAHM	Core Set
FAOXC2252053x	TRUE	TRUE	TRUE	GAHM	Core Set
FAOXC225C204m	TRUE	TRUE	TRUE	GAHM	Core Set
FAOXC225C204x	TRUE	TRUE	TRUE	GAHM	Core Set
FAOXC225C226m	TRUE	TRUE	TRUE	GAHM	Core Set
FAOXC225C226x	TRUE	TRUE	TRUE	GAHM	Core Set
FAOXC225m	TRUE	TRUE	TRUE	GAHM	Core Set
FAOXC225x	TRUE	TRUE	TRUE	GAHM	Core Set
FAOXC226	TRUE	TRUE	TRUE	GAHM	Core Set
FAOXC226205m	TRUE	TRUE	TRUE	GAHM	Core Set
FAOXC226205x	TRUE	TRUE	TRUE	GAHM	Core Set
FAOXC226C205m	TRUE	TRUE	TRUE	GAHM	Core Set
FAOXC226C225m	TRUE	TRUE	TRUE	GAHM	Core Set
FAOXC226C225x	TRUE	TRUE	TRUE	GAHM	Core Set
FAOXC226C227m	TRUE	TRUE	TRUE	GAHM	Core Set
FAOXC226m	TRUE	TRUE	TRUE	GAHM	Core Set
FAOXC227C226m	TRUE	TRUE	TRUE	GAHM	Core Set
FAOXC22C20x	TRUE	TRUE	TRUE	GAHM	Core Set
FAOXC22C22DCHYr	TRUE	TRUE	TRUE	GAHM	Core Set
FAOXC22OHC22r	TRUE	TRUE	TRUE	GAHM	Core Set
FAOXC240200x_1	TRUE	TRUE	TRUE	GAHM	Core Set
FAOXC241181x	TRUE	TRUE	TRUE	GAHM	Core Set
FAOXC241C221x	TRUE	TRUE	TRUE	GAHM	Core Set
FAOXC2442246x	TRUE	TRUE	TRUE	GAHM	Core Set
FAOXC2452253x	TRUE	TRUE	TRUE	GAHM	Core Set
FAOXC2452256x	TRUE	TRUE	TRUE	GAHM	Core Set
FAOXC246226x	TRUE	TRUE	TRUE	GAHM	Core Set
FAOXC24C22x	TRUE	TRUE	TRUE	GAHM	Core Set
FAOXC260240x_1	TRUE	TRUE	TRUE	GAHM	Core Set
FAOXC3DC	TRUE	TRUE	TRUE	GAHM	Core Set
FAOXC4020m	TRUE	TRUE	TRUE	GAHM	Core Set
FAOXC4C4DCc	TRUE	TRUE	TRUE	GAHM	Core Set
FAOXC5C3x	TRUE	TRUE	TRUE	GAHM	Core Set
FAOXC5C5DCc	TRUE	TRUE	TRUE	GAHM	Core Set
FAOXC5OHc	TRUE	TRUE	TRUE	GAHM	Core Set
FAOXC61C4m	TRUE	TRUE	TRUE	GAHM	Core Set
FAOXC61C4x	TRUE	TRUE	TRUE	GAHM	Core Set
FAOXC61m	TRUE	TRUE	TRUE	GAHM	Core Set
FAOXC61x	TRUE	TRUE	TRUE	GAHM	Core Set
FAOXC6C4m	TRUE	TRUE	TRUE	GAHM	Core Set
FAOXC6C4x	TRUE	TRUE	TRUE	GAHM	Core Set
FAOXC6DCC4DCx	TRUE	TRUE	TRUE	GAHM	Core Set
FAOXC7C5m	TRUE	TRUE	TRUE	GAHM	Core Set
FAOXC80	TRUE	TRUE	TRUE	GAHM	Core Set
FAOXC81C61m	TRUE	TRUE	TRUE	GAHM	Core Set
FAOXC81C61x	TRUE	TRUE	TRUE	GAHM	Core Set
FAOXC8C6m	TRUE	TRUE	TRUE	GAHM	Core Set
FAOXC8C6x	TRUE	TRUE	TRUE	GAHM	Core Set
FAOXC8DCC6DCx	TRUE	TRUE	TRUE	GAHM	Core Set
FAOXC9C7m	TRUE	TRUE	TRUE	GAHM	Core Set
FAOXMC10OHMC10r	TRUE	TRUE	TRUE	GAHM	Core Set
FAOXOHC16C16DCc	TRUE	TRUE	TRUE	GAHM	Core Set
FAOXOHC22C22DCc	TRUE	TRUE	TRUE	GAHM	Core Set
FAOXOHMC10DC10c	TRUE	TRUE	TRUE	GAHM	Core Set
FAOXTC101TC102m	TRUE	TRUE	TRUE	GAHM	Core Set
FAOXTC102C101m	TRUE	TRUE	TRUE	GAHM	Core Set
FAOXTC122m	TRUE	TRUE	TRUE	GAHM	Core Set
FAOXTC122TC101m	TRUE	TRUE	TRUE	GAHM	Core Set
FAOXTC142TC122m	TRUE	TRUE	TRUE	GAHM	Core Set
FAOXTC162TC142m	TRUE	TRUE	TRUE	GAHM	Core Set
FAOXTC182TC162m	TRUE	TRUE	TRUE	GAHM	Core Set
FAS100COA	TRUE	TRUE	TRUE	GAHM	Core Set
FAS120COA	TRUE	TRUE	TRUE	GAHM	Core Set
FAS140COA	TRUE	TRUE	TRUE	GAHM	Core Set
FAS160COA	TRUE	TRUE	TRUE	GAHM	Core Set
FAS180COA	TRUE	TRUE	TRUE	GAHM	Core Set
FAS80COA_L	TRUE	TRUE	TRUE	GAHM	Core Set
FATP1t	TRUE	TRUE	TRUE	GAHM	Core Set
FATP2t	TRUE	TRUE	TRUE	GAHM	Core Set
FATP3t	TRUE	TRUE	TRUE	GAHM	Core Set
FATP4t	TRUE	TRUE	TRUE	GAHM	Core Set
FATP5t	TRUE	TRUE	TRUE	GAHM	Core Set
FATP6t	TRUE	TRUE	TRUE	GAHM	Core Set
FATP7t	TRUE	TRUE	TRUE	GAHM	Core Set
FATP8t	TRUE	TRUE	TRUE	GAHM	Core Set
FATP9t	TRUE	TRUE	TRUE	GAHM	Core Set
FBA	TRUE	TRUE	TRUE	GAHM	Core Set
FBA2	TRUE	TRUE	TRUE	GAHM	Core Set
FBA4	TRUE	TRUE	TRUE	GAHM	Core Set
FBA5	TRUE	TRUE	TRUE	GAHM	Core Set
FBP	TRUE	TRUE	TRUE	GAHM	Core Set
FBP26	TRUE	TRUE	TRUE	GAHM	Core Set
FCLTm	TRUE	TRUE	TRUE	GAHM	Core Set
FDH	TRUE	TRUE	TRUE	GAHM	Core Set
FE2DMT1	TRUE	TRUE	TRUE	GAHM	Core Set
FE2utm	TRUE	TRUE	TRUE	GAHM	Core Set
FE3R2e_1	TRUE	TRUE	TRUE	GAHM	Core Set
FE3t	TRUE	TRUE	TRUE	GAHM	Core Set
FEROc	TRUE	TRUE	TRUE	GAHM	Core Set
FK	TRUE	TRUE	TRUE	GAHM	Core Set
FKYNH	TRUE	TRUE	TRUE	GAHM	Core Set
FMNAT	TRUE	TRUE	TRUE	GAHM	Core Set
FOAXC122C101x	TRUE	TRUE	TRUE	GAHM	Core Set
FOLABCCte	TRUE	TRUE	TRUE	GAHM	Core Set
FOLOAT1tc	TRUE	TRUE	TRUE	GAHM	Core Set
FOLOAT2tc	TRUE	TRUE	TRUE	GAHM	Core Set
FOLOATPtc	TRUE	TRUE	TRUE	GAHM	Core Set
FOLR2	TRUE	TRUE	TRUE	GAHM	Core Set
FOLt	TRUE	TRUE	TRUE	GAHM	Core Set
FOLt2_1	TRUE	TRUE	TRUE	GAHM	Core Set
FPGS_1	TRUE	TRUE	TRUE	GAHM	Core Set
FPGS2	TRUE	TRUE	TRUE	GAHM	Core Set
FPGS2m	TRUE	TRUE	TRUE	GAHM	Core Set
FPGS3	TRUE	TRUE	TRUE	GAHM	Core Set
FPGS3m	TRUE	TRUE	TRUE	GAHM	Core Set
FPGS4_1	TRUE	TRUE	TRUE	GAHM	Core Set
FPGS4m_1	TRUE	TRUE	TRUE	GAHM	Core Set
FPGS5	TRUE	TRUE	TRUE	GAHM	Core Set
FPGS5m	TRUE	TRUE	TRUE	GAHM	Core Set
FPGS6	TRUE	TRUE	TRUE	GAHM	Core Set
FPGS6m	TRUE	TRUE	TRUE	GAHM	Core Set
FPGS7_1	TRUE	TRUE	TRUE	GAHM	Core Set
FPGS7m_1	TRUE	TRUE	TRUE	GAHM	Core Set
FPGS8	TRUE	TRUE	TRUE	GAHM	Core Set
FPGS8m	TRUE	TRUE	TRUE	GAHM	Core Set
FPGS9	TRUE	TRUE	TRUE	GAHM	Core Set
FPGS9m	TRUE	TRUE	TRUE	GAHM	Core Set
FPGSm_1	TRUE	TRUE	TRUE	GAHM	Core Set
FRUt1r	TRUE	TRUE	TRUE	GAHM	Core Set
FRUt4	TRUE	TRUE	TRUE	GAHM	Core Set
FTCD	TRUE	TRUE	TRUE	GAHM	Core Set
FTHFCL	TRUE	TRUE	TRUE	GAHM	Core Set
FTHFCLm	TRUE	TRUE	TRUE	GAHM	Core Set
FTHFDH	TRUE	TRUE	TRUE	GAHM	Core Set
FTHFLi	TRUE	TRUE	TRUE	GAHM	Core Set
FTHFLmi	TRUE	TRUE	TRUE	GAHM	Core Set
FUCASE2e	TRUE	TRUE	TRUE	GAHM	Core Set
FUCASE2ly	TRUE	TRUE	TRUE	GAHM	Core Set
FUCASEe	TRUE	TRUE	TRUE	GAHM	Core Set
FUCASEly	TRUE	TRUE	TRUE	GAHM	Core Set
FUM	TRUE	TRUE	TRUE	GAHM	Core Set
FUMAC	TRUE	TRUE	TRUE	GAHM	Core Set
FUMm	TRUE	TRUE	TRUE	GAHM	Core Set
FUMSO3tm	TRUE	TRUE	TRUE	GAHM	Core Set
FUMSO4tm	TRUE	TRUE	TRUE	GAHM	Core Set
FUMtm	TRUE	TRUE	TRUE	GAHM	Core Set
FUMTSULtm	TRUE	TRUE	TRUE	GAHM	Core Set
FUT11g	TRUE	TRUE	TRUE	GAHM	Core Set
FUT12g	TRUE	TRUE	TRUE	GAHM	Core Set
FUT14g	TRUE	TRUE	TRUE	GAHM	Core Set
FUT15g	TRUE	TRUE	TRUE	GAHM	Core Set
FUT16g	TRUE	TRUE	TRUE	GAHM	Core Set
FUT17g	TRUE	TRUE	TRUE	GAHM	Core Set
FUT18g	TRUE	TRUE	TRUE	GAHM	Core Set
FUT910g	TRUE	TRUE	TRUE	GAHM	Core Set
FUT911g	TRUE	TRUE	TRUE	GAHM	Core Set
FUT91g	TRUE	TRUE	TRUE	GAHM	Core Set
FUT92g	TRUE	TRUE	TRUE	GAHM	Core Set
FUT93g	TRUE	TRUE	TRUE	GAHM	Core Set
FUT94g	TRUE	TRUE	TRUE	GAHM	Core Set
FUT95g	TRUE	TRUE	TRUE	GAHM	Core Set
FUT96g	TRUE	TRUE	TRUE	GAHM	Core Set
FUT97g	TRUE	TRUE	TRUE	GAHM	Core Set
FUT98g	TRUE	TRUE	TRUE	GAHM	Core Set
FUT99g	TRUE	TRUE	TRUE	GAHM	Core Set
FVStu	TRUE	TRUE	TRUE	GAHM	Core Set
G14T18g	TRUE	TRUE	TRUE	GAHM	Core Set
G14T19g	TRUE	TRUE	TRUE	GAHM	Core Set
G14T20g	TRUE	TRUE	TRUE	GAHM	Core Set
G14T21g	TRUE	TRUE	TRUE	GAHM	Core Set
G14T2g	TRUE	TRUE	TRUE	GAHM	Core Set
G14T3g	TRUE	TRUE	TRUE	GAHM	Core Set
G14T4g	TRUE	TRUE	TRUE	GAHM	Core Set
G14T5g	TRUE	TRUE	TRUE	GAHM	Core Set
G3PD	TRUE	TRUE	TRUE	GAHM	Core Set
G3PD1ir	TRUE	TRUE	TRUE	GAHM	Core Set
G3PD2	TRUE	TRUE	TRUE	GAHM	Core Set
G3PD2m	TRUE	TRUE	TRUE	GAHM	Core Set
G5SDym	TRUE	TRUE	TRUE	GAHM	Core Set
G6PDA	TRUE	TRUE	TRUE	GAHM	Core Set
G6PDH1er	TRUE	TRUE	TRUE	GAHM	Core Set
G6PDH2c	TRUE	TRUE	TRUE	GAHM	Core Set
G6PDH2er	TRUE	TRUE	TRUE	GAHM	Core Set
G6PDH2r	TRUE	TRUE	TRUE	GAHM	Core Set
G6PPer	TRUE	TRUE	TRUE	GAHM	Core Set
G6Pt6er	TRUE	TRUE	TRUE	GAHM	Core Set
G6Pter	TRUE	TRUE	TRUE	GAHM	Core Set
GABABGTtc	TRUE	TRUE	TRUE	GAHM	Core Set
GABAVESSEC_1	TRUE	TRUE	TRUE	GAHM	Core Set
GACMTRc	TRUE	TRUE	TRUE	GAHM	Core Set
GAL3ST11	TRUE	TRUE	TRUE	GAHM	Core Set
GAL3ST12	TRUE	TRUE	TRUE	GAHM	Core Set
GALASE10ly	TRUE	TRUE	TRUE	GAHM	Core Set
GALASE11ly	TRUE	TRUE	TRUE	GAHM	Core Set
GALASE12ly	TRUE	TRUE	TRUE	GAHM	Core Set
GALASE13ly	TRUE	TRUE	TRUE	GAHM	Core Set
GALASE14ly	TRUE	TRUE	TRUE	GAHM	Core Set
GALASE15ly	TRUE	TRUE	TRUE	GAHM	Core Set
GALASE16ly	TRUE	TRUE	TRUE	GAHM	Core Set
GALASE17ly	TRUE	TRUE	TRUE	GAHM	Core Set
GALASE18ly	TRUE	TRUE	TRUE	GAHM	Core Set
GALASE19ly	TRUE	TRUE	TRUE	GAHM	Core Set
GALASE1ly	TRUE	TRUE	TRUE	GAHM	Core Set
GALASE20ly	TRUE	TRUE	TRUE	GAHM	Core Set
GALASE3ly	TRUE	TRUE	TRUE	GAHM	Core Set
GALASE4ly	TRUE	TRUE	TRUE	GAHM	Core Set
GALASE5ly	TRUE	TRUE	TRUE	GAHM	Core Set
GALASE6ly	TRUE	TRUE	TRUE	GAHM	Core Set
GALASE7ly	TRUE	TRUE	TRUE	GAHM	Core Set
GALASE8ly	TRUE	TRUE	TRUE	GAHM	Core Set
GALASE9ly	TRUE	TRUE	TRUE	GAHM	Core Set
GALC	TRUE	TRUE	TRUE	GAHM	Core Set
GALGT1	TRUE	TRUE	TRUE	GAHM	Core Set
GALGT2	TRUE	TRUE	TRUE	GAHM	Core Set
GALGT3	TRUE	TRUE	TRUE	GAHM	Core Set
GALGT4	TRUE	TRUE	TRUE	GAHM	Core Set
GALKr	TRUE	TRUE	TRUE	GAHM	Core Set
GALNACT1g	TRUE	TRUE	TRUE	GAHM	Core Set
GALNACT2g	TRUE	TRUE	TRUE	GAHM	Core Set
GALNACT3g	TRUE	TRUE	TRUE	GAHM	Core Set
GALNACT4g	TRUE	TRUE	TRUE	GAHM	Core Set
GALNACT5g	TRUE	TRUE	TRUE	GAHM	Core Set
GALNTg	TRUE	TRUE	TRUE	GAHM	Core Set
GALOR	TRUE	TRUE	TRUE	GAHM	Core Set
GALSGLT1le	TRUE	TRUE	TRUE	GAHM	Core Set
GALT	TRUE	TRUE	TRUE	GAHM	Core Set
GALt1r	TRUE	TRUE	TRUE	GAHM	Core Set
GALt2_2	TRUE	TRUE	TRUE	GAHM	Core Set
GALT2g	TRUE	TRUE	TRUE	GAHM	Core Set
GALt4	TRUE	TRUE	TRUE	GAHM	Core Set
GALt4_2	TRUE	TRUE	TRUE	GAHM	Core Set
GALTg	TRUE	TRUE	TRUE	GAHM	Core Set
GALUi	TRUE	TRUE	TRUE	GAHM	Core Set
GAMt1r	TRUE	TRUE	TRUE	GAHM	Core Set
GAMYe	TRUE	TRUE	TRUE	GAHM	Core Set
GAO1	TRUE	TRUE	TRUE	GAHM	Core Set
GAO1g	TRUE	TRUE	TRUE	GAHM	Core Set
GAO2	TRUE	TRUE	TRUE	GAHM	Core Set
GAO2g	TRUE	TRUE	TRUE	GAHM	Core Set
GAPD	TRUE	TRUE	TRUE	GAHM	Core Set
GARFT	TRUE	TRUE	TRUE	GAHM	Core Set
GASNASE2ly	TRUE	TRUE	TRUE	GAHM	Core Set
GASNASE3ly	TRUE	TRUE	TRUE	GAHM	Core Set
GASNASEly	TRUE	TRUE	TRUE	GAHM	Core Set
GBA	TRUE	TRUE	TRUE	GAHM	Core Set
GBA2e	TRUE	TRUE	TRUE	GAHM	Core Set
GBAl	TRUE	TRUE	TRUE	GAHM	Core Set
GBGT1	TRUE	TRUE	TRUE	GAHM	Core Set
GCA3Sabc	TRUE	TRUE	TRUE	GAHM	Core Set
GCA3St	TRUE	TRUE	TRUE	GAHM	Core Set
GCALDD	TRUE	TRUE	TRUE	GAHM	Core Set
GCALDDm	TRUE	TRUE	TRUE	GAHM	Core Set
GCASULT	TRUE	TRUE	TRUE	GAHM	Core Set
GCC2am	TRUE	TRUE	TRUE	GAHM	Core Set
GCC2bim	TRUE	TRUE	TRUE	GAHM	Core Set
GCC2cm	TRUE	TRUE	TRUE	GAHM	Core Set
GCCam	TRUE	TRUE	TRUE	GAHM	Core Set
GCCbim	TRUE	TRUE	TRUE	GAHM	Core Set
GCCcm	TRUE	TRUE	TRUE	GAHM	Core Set
GCDCA3Sabc	TRUE	TRUE	TRUE	GAHM	Core Set
GCDCA3St	TRUE	TRUE	TRUE	GAHM	Core Set
GCDCASULT	TRUE	TRUE	TRUE	GAHM	Core Set
GCHOLAt	TRUE	TRUE	TRUE	GAHM	Core Set
GCHOLAt2	TRUE	TRUE	TRUE	GAHM	Core Set
GCHOLAt3	TRUE	TRUE	TRUE	GAHM	Core Set
GCNTg	TRUE	TRUE	TRUE	GAHM	Core Set
GCPNn	TRUE	TRUE	TRUE	GAHM	Core Set
GDCA3Sabc	TRUE	TRUE	TRUE	GAHM	Core Set
GDCA3St	TRUE	TRUE	TRUE	GAHM	Core Set
GDCASULT	TRUE	TRUE	TRUE	GAHM	Core Set
GDHm	TRUE	TRUE	TRUE	GAHM	Core Set
GDPFUCtg	TRUE	TRUE	TRUE	GAHM	Core Set
GDR	TRUE	TRUE	TRUE	GAHM	Core Set
GDRm	TRUE	TRUE	TRUE	GAHM	Core Set
GF6PTA	TRUE	TRUE	TRUE	GAHM	Core Set
GFUCS	TRUE	TRUE	TRUE	GAHM	Core Set
GGH_10FTHF5GLUe	TRUE	TRUE	TRUE	GAHM	Core Set
GGH_10FTHF5GLUl	TRUE	TRUE	TRUE	GAHM	Core Set
GGH_10FTHF6GLUe	TRUE	TRUE	TRUE	GAHM	Core Set
GGH_10FTHF6GLUl	TRUE	TRUE	TRUE	GAHM	Core Set
GGH_10FTHF7GLUe	TRUE	TRUE	TRUE	GAHM	Core Set
GGH_10FTHF7GLUl	TRUE	TRUE	TRUE	GAHM	Core Set
GGH_5DHFe	TRUE	TRUE	TRUE	GAHM	Core Set
GGH_5DHFl	TRUE	TRUE	TRUE	GAHM	Core Set
GGH_5THFe	TRUE	TRUE	TRUE	GAHM	Core Set
GGH_5THFl	TRUE	TRUE	TRUE	GAHM	Core Set
GGH_6DHFe	TRUE	TRUE	TRUE	GAHM	Core Set
GGH_6DHFl	TRUE	TRUE	TRUE	GAHM	Core Set
GGH_6THFe	TRUE	TRUE	TRUE	GAHM	Core Set
GGH_6THFl	TRUE	TRUE	TRUE	GAHM	Core Set
GGH_7DHFe	TRUE	TRUE	TRUE	GAHM	Core Set
GGH_7DHFl	TRUE	TRUE	TRUE	GAHM	Core Set
GGH_7THFe	TRUE	TRUE	TRUE	GAHM	Core Set
GGH_7THFl	TRUE	TRUE	TRUE	GAHM	Core Set
GGLUCT	TRUE	TRUE	TRUE	GAHM	Core Set
GGNG	TRUE	TRUE	TRUE	GAHM	Core Set
GGT5r	TRUE	TRUE	TRUE	GAHM	Core Set
GGTAe2	TRUE	TRUE	TRUE	GAHM	Core Set
GGTe_1	TRUE	TRUE	TRUE	GAHM	Core Set
GHMT2r	TRUE	TRUE	TRUE	GAHM	Core Set
GHMT2rm	TRUE	TRUE	TRUE	GAHM	Core Set
GHMT3	TRUE	TRUE	TRUE	GAHM	Core Set
GK1	TRUE	TRUE	TRUE	GAHM	Core Set
GLA2l	TRUE	TRUE	TRUE	GAHM	Core Set
GLACO	TRUE	TRUE	TRUE	GAHM	Core Set
GLAl	TRUE	TRUE	TRUE	GAHM	Core Set
GLB1	TRUE	TRUE	TRUE	GAHM	Core Set
GLBRAN	TRUE	TRUE	TRUE	GAHM	Core Set
GLC3MEACPhr	TRUE	TRUE	TRUE	GAHM	Core Set
GLCAASE1ly	TRUE	TRUE	TRUE	GAHM	Core Set
GLCAASE4ly	TRUE	TRUE	TRUE	GAHM	Core Set
GLCAASE5ly	TRUE	TRUE	TRUE	GAHM	Core Set
GLCAASE6ly	TRUE	TRUE	TRUE	GAHM	Core Set
GLCAASE7ly	TRUE	TRUE	TRUE	GAHM	Core Set
GLCAASE8ly	TRUE	TRUE	TRUE	GAHM	Core Set
GLCAASE9ly	TRUE	TRUE	TRUE	GAHM	Core Set
GLCAE2g	TRUE	TRUE	TRUE	GAHM	Core Set
GLCAT2g	TRUE	TRUE	TRUE	GAHM	Core Set
GLCAT3g	TRUE	TRUE	TRUE	GAHM	Core Set
GLCAT4g	TRUE	TRUE	TRUE	GAHM	Core Set
GLCAT5g	TRUE	TRUE	TRUE	GAHM	Core Set
GLCAT6g	TRUE	TRUE	TRUE	GAHM	Core Set
GLCAT7g	TRUE	TRUE	TRUE	GAHM	Core Set
GLCAT8g	TRUE	TRUE	TRUE	GAHM	Core Set
GLCAT9g	TRUE	TRUE	TRUE	GAHM	Core Set
GLCATg	TRUE	TRUE	TRUE	GAHM	Core Set
GLCNACASE1ly	TRUE	TRUE	TRUE	GAHM	Core Set
GLCNACASE2ly	TRUE	TRUE	TRUE	GAHM	Core Set
GLCNACASE3ly	TRUE	TRUE	TRUE	GAHM	Core Set
GLCNACASE4ly	TRUE	TRUE	TRUE	GAHM	Core Set
GLCNACASE5ly	TRUE	TRUE	TRUE	GAHM	Core Set
GLCNACDASg	TRUE	TRUE	TRUE	GAHM	Core Set
GLCNACT1g	TRUE	TRUE	TRUE	GAHM	Core Set
GLCNACT2g	TRUE	TRUE	TRUE	GAHM	Core Set
GLCNACT3g	TRUE	TRUE	TRUE	GAHM	Core Set
GLCNACT4g	TRUE	TRUE	TRUE	GAHM	Core Set
GLCNACT5g	TRUE	TRUE	TRUE	GAHM	Core Set
GLCRt1	TRUE	TRUE	TRUE	GAHM	Core Set
GLCSGLT1le	TRUE	TRUE	TRUE	GAHM	Core Set
GLCt1	TRUE	TRUE	TRUE	GAHM	Core Set
GLCt2_2	TRUE	TRUE	TRUE	GAHM	Core Set
GLCt4	TRUE	TRUE	TRUE	GAHM	Core Set
GLCt4_2	TRUE	TRUE	TRUE	GAHM	Core Set
GLCtg	TRUE	TRUE	TRUE	GAHM	Core Set
GLCURtly	TRUE	TRUE	TRUE	GAHM	Core Set
GLDBRAN	TRUE	TRUE	TRUE	GAHM	Core Set
GLGNS1	TRUE	TRUE	TRUE	GAHM	Core Set
GLNALANaEx	TRUE	TRUE	TRUE	GAHM	Core Set
GLNASNGLNt	TRUE	TRUE	TRUE	GAHM	Core Set
GLNASNNaEx	TRUE	TRUE	TRUE	GAHM	Core Set
GLNATB0tc	TRUE	TRUE	TRUE	GAHM	Core Set
GLNB0AT3tc	TRUE	TRUE	TRUE	GAHM	Core Set
GLNCYSNaEx	TRUE	TRUE	TRUE	GAHM	Core Set
GLNHISHISt	TRUE	TRUE	TRUE	GAHM	Core Set
GLNHISLYSt	TRUE	TRUE	TRUE	GAHM	Core Set
GLNLYSLYSt	TRUE	TRUE	TRUE	GAHM	Core Set
GLNLYSTRPt	TRUE	TRUE	TRUE	GAHM	Core Set
GLNPROGLUt	TRUE	TRUE	TRUE	GAHM	Core Set
GLNS	TRUE	TRUE	TRUE	GAHM	Core Set
GLNSERNaEx	TRUE	TRUE	TRUE	GAHM	Core Set
GLNt	TRUE	TRUE	TRUE	GAHM	Core Set
GLNt4	TRUE	TRUE	TRUE	GAHM	Core Set
GLNTHRNaEx	TRUE	TRUE	TRUE	GAHM	Core Set
GLNtN1	TRUE	TRUE	TRUE	GAHM	Core Set
GLNTRPGLUt	TRUE	TRUE	TRUE	GAHM	Core Set
GLNTYRLEUt	TRUE	TRUE	TRUE	GAHM	Core Set
GLNyLATthc	TRUE	TRUE	TRUE	GAHM	Core Set
GLPASE1	TRUE	TRUE	TRUE	GAHM	Core Set
GLPASE2	TRUE	TRUE	TRUE	GAHM	Core Set
GLU5Km	TRUE	TRUE	TRUE	GAHM	Core Set
GLUARGLEUt	TRUE	TRUE	TRUE	GAHM	Core Set
GLUASNLEUt	TRUE	TRUE	TRUE	GAHM	Core Set
GLUB0AT3tc	TRUE	TRUE	TRUE	GAHM	Core Set
GLUCYS	TRUE	TRUE	TRUE	GAHM	Core Set
GLUDC	TRUE	TRUE	TRUE	GAHM	Core Set
GLUDym	TRUE	TRUE	TRUE	GAHM	Core Set
GluForTx	TRUE	TRUE	TRUE	GAHM	Core Set
GLUGLUt	TRUE	TRUE	TRUE	GAHM	Core Set
GLUILELYSt	TRUE	TRUE	TRUE	GAHM	Core Set
GLULEUt	TRUE	TRUE	TRUE	GAHM	Core Set
GLUMETHISt	TRUE	TRUE	TRUE	GAHM	Core Set
GLUMETt	TRUE	TRUE	TRUE	GAHM	Core Set
GLUN	TRUE	TRUE	TRUE	GAHM	Core Set
GLUNm	TRUE	TRUE	TRUE	GAHM	Core Set
GLUPROASCT1	TRUE	TRUE	TRUE	GAHM	Core Set
GLUPRT	TRUE	TRUE	TRUE	GAHM	Core Set
GLUt2m	TRUE	TRUE	TRUE	GAHM	Core Set
GLUt4	TRUE	TRUE	TRUE	GAHM	Core Set
GLUt6	TRUE	TRUE	TRUE	GAHM	Core Set
GLUTAROAT3t	TRUE	TRUE	TRUE	GAHM	Core Set
GLUTCOAACBP	TRUE	TRUE	TRUE	GAHM	Core Set
GLUTCOADHm	TRUE	TRUE	TRUE	GAHM	Core Set
GLUTHRLYSt	TRUE	TRUE	TRUE	GAHM	Core Set
GLUTHRt	TRUE	TRUE	TRUE	GAHM	Core Set
GLUTRPALAt	TRUE	TRUE	TRUE	GAHM	Core Set
GLUVESSEC	TRUE	TRUE	TRUE	GAHM	Core Set
GLXO1	TRUE	TRUE	TRUE	GAHM	Core Set
GLXO2p	TRUE	TRUE	TRUE	GAHM	Core Set
GLYALDDr	TRUE	TRUE	TRUE	GAHM	Core Set
GLYAMDTRc	TRUE	TRUE	TRUE	GAHM	Core Set
GLYATm	TRUE	TRUE	TRUE	GAHM	Core Set
GLYB0AT3tc	TRUE	TRUE	TRUE	GAHM	Core Set
GLYBt4_2_r	TRUE	TRUE	TRUE	GAHM	Core Set
GLYCK	TRUE	TRUE	TRUE	GAHM	Core Set
GLYCLm	TRUE	TRUE	TRUE	GAHM	Core Set
GLYCLTDy	TRUE	TRUE	TRUE	GAHM	Core Set
GLYCTO1	TRUE	TRUE	TRUE	GAHM	Core Set
GLYCTO1p	TRUE	TRUE	TRUE	GAHM	Core Set
GLYGLYCNc	TRUE	TRUE	TRUE	GAHM	Core Set
GLYGLYPEPT1tc	TRUE	TRUE	TRUE	GAHM	Core Set
GLYHISASNt	TRUE	TRUE	TRUE	GAHM	Core Set
GLYHISLYSt	TRUE	TRUE	TRUE	GAHM	Core Set
GLYK	TRUE	TRUE	TRUE	GAHM	Core Set
GLYKm	TRUE	TRUE	TRUE	GAHM	Core Set
GLYLEUHYDROc	TRUE	TRUE	TRUE	GAHM	Core Set
GLYLEUPEPT1tc	TRUE	TRUE	TRUE	GAHM	Core Set
GLYLYSCYSt	TRUE	TRUE	TRUE	GAHM	Core Set
GLYLYSPHEt	TRUE	TRUE	TRUE	GAHM	Core Set
GLYOX	TRUE	TRUE	TRUE	GAHM	Core Set
GLYOXm	TRUE	TRUE	TRUE	GAHM	Core Set
GLYPHEPEPT1tc	TRUE	TRUE	TRUE	GAHM	Core Set
GLYPROPEPT1tc	TRUE	TRUE	TRUE	GAHM	Core Set
GLYPROPRO1c	TRUE	TRUE	TRUE	GAHM	Core Set
GLYSARCNc	TRUE	TRUE	TRUE	GAHM	Core Set
GLYSARPEPT1tc	TRUE	TRUE	TRUE	GAHM	Core Set
GLYSNAT5tc	TRUE	TRUE	TRUE	GAHM	Core Set
GLYt2r	TRUE	TRUE	TRUE	GAHM	Core Set
GLYt4	TRUE	TRUE	TRUE	GAHM	Core Set
GLYt7_211_r	TRUE	TRUE	TRUE	GAHM	Core Set
GLYt7_311_r	TRUE	TRUE	TRUE	GAHM	Core Set
GLYTYRLYSt	TRUE	TRUE	TRUE	GAHM	Core Set
GLYVALHISt	TRUE	TRUE	TRUE	GAHM	Core Set
GLYVESSEC_1	TRUE	TRUE	TRUE	GAHM	Core Set
GMAND	TRUE	TRUE	TRUE	GAHM	Core Set
GMPR	TRUE	TRUE	TRUE	GAHM	Core Set
GMPS	TRUE	TRUE	TRUE	GAHM	Core Set
GMPS2	TRUE	TRUE	TRUE	GAHM	Core Set
GND	TRUE	TRUE	TRUE	GAHM	Core Set
GNDc	TRUE	TRUE	TRUE	GAHM	Core Set
GNDer	TRUE	TRUE	TRUE	GAHM	Core Set
GNMT	TRUE	TRUE	TRUE	GAHM	Core Set
GPAM_hs_1	TRUE	TRUE	TRUE	GAHM	Core Set
GPDDACHOL	TRUE	TRUE	TRUE	GAHM	Core Set
GPIAT	TRUE	TRUE	TRUE	GAHM	Core Set
GPIDA2er	TRUE	TRUE	TRUE	GAHM	Core Set
GPIDAer	TRUE	TRUE	TRUE	GAHM	Core Set
GPIMTer_U	TRUE	TRUE	TRUE	GAHM	Core Set
GRTT	TRUE	TRUE	TRUE	GAHM	Core Set
GRTTx	TRUE	TRUE	TRUE	GAHM	Core Set
GSNt	TRUE	TRUE	TRUE	GAHM	Core Set
GSNt2	TRUE	TRUE	TRUE	GAHM	Core Set
GSNt4	TRUE	TRUE	TRUE	GAHM	Core Set
GSNt5	TRUE	TRUE	TRUE	GAHM	Core Set
GSNtl	TRUE	TRUE	TRUE	GAHM	Core Set
GTHOm	TRUE	TRUE	TRUE	GAHM	Core Set
GTHOr	TRUE	TRUE	TRUE	GAHM	Core Set
GTHPe	TRUE	TRUE	TRUE	GAHM	Core Set
GTHPi	TRUE	TRUE	TRUE	GAHM	Core Set
GTHPm	TRUE	TRUE	TRUE	GAHM	Core Set
GTHRDH_syn	TRUE	TRUE	TRUE	GAHM	Core Set
GTHS	TRUE	TRUE	TRUE	GAHM	Core Set
GTMLTe	TRUE	TRUE	TRUE	GAHM	Core Set
GTPCI	TRUE	TRUE	TRUE	GAHM	Core Set
GUACYC	TRUE	TRUE	TRUE	GAHM	Core Set
GUAD	TRUE	TRUE	TRUE	GAHM	Core Set
GUAPRT	TRUE	TRUE	TRUE	GAHM	Core Set
GUAt	TRUE	TRUE	TRUE	GAHM	Core Set
GUDCA3Sabc	TRUE	TRUE	TRUE	GAHM	Core Set
GUDCA3St	TRUE	TRUE	TRUE	GAHM	Core Set
GUDCASULT	TRUE	TRUE	TRUE	GAHM	Core Set
GULND	TRUE	TRUE	TRUE	GAHM	Core Set
H2ETer	TRUE	TRUE	TRUE	GAHM	Core Set
H2MTer_U	TRUE	TRUE	TRUE	GAHM	Core Set
H2O2syn	TRUE	TRUE	TRUE	GAHM	Core Set
H2OGLYAQPt	TRUE	TRUE	TRUE	GAHM	Core Set
H2Ot	TRUE	TRUE	TRUE	GAHM	Core Set
H2Otm	TRUE	TRUE	TRUE	GAHM	Core Set
H3ETer	TRUE	TRUE	TRUE	GAHM	Core Set
H3MTer_U	TRUE	TRUE	TRUE	GAHM	Core Set
H4ET3er	TRUE	TRUE	TRUE	GAHM	Core Set
H4ETer	TRUE	TRUE	TRUE	GAHM	Core Set
H5MTer_U	TRUE	TRUE	TRUE	GAHM	Core Set
H6_ET2er	TRUE	TRUE	TRUE	GAHM	Core Set
H6ET3er	TRUE	TRUE	TRUE	GAHM	Core Set
H6_ETer	TRUE	TRUE	TRUE	GAHM	Core Set
H6MTer_U	TRUE	TRUE	TRUE	GAHM	Core Set
H7ET2er	TRUE	TRUE	TRUE	GAHM	Core Set
H7_ETer	TRUE	TRUE	TRUE	GAHM	Core Set
H7MTer_U	TRUE	TRUE	TRUE	GAHM	Core Set
H7_TAer	TRUE	TRUE	TRUE	GAHM	Core Set
H8TAer	TRUE	TRUE	TRUE	GAHM	Core Set
HACD1m	TRUE	TRUE	TRUE	GAHM	Core Set
HACD1x	TRUE	TRUE	TRUE	GAHM	Core Set
HACD4m	TRUE	TRUE	TRUE	GAHM	Core Set
HACD4p	TRUE	TRUE	TRUE	GAHM	Core Set
HACD5m	TRUE	TRUE	TRUE	GAHM	Core Set
HACD5p	TRUE	TRUE	TRUE	GAHM	Core Set
HACD6m	TRUE	TRUE	TRUE	GAHM	Core Set
HACD6p	TRUE	TRUE	TRUE	GAHM	Core Set
HACD9m	TRUE	TRUE	TRUE	GAHM	Core Set
HAS1	TRUE	TRUE	TRUE	GAHM	Core Set
HAS2	TRUE	TRUE	TRUE	GAHM	Core Set
HBZOPT10m	TRUE	TRUE	TRUE	GAHM	Core Set
HC02194te	TRUE	TRUE	TRUE	GAHM	Core Set
HC02195c	TRUE	TRUE	TRUE	GAHM	Core Set
HC02195te	TRUE	TRUE	TRUE	GAHM	Core Set
HC02196c	TRUE	TRUE	TRUE	GAHM	Core Set
HC02196te	TRUE	TRUE	TRUE	GAHM	Core Set
HC02197c	TRUE	TRUE	TRUE	GAHM	Core Set
HC02198c	TRUE	TRUE	TRUE	GAHM	Core Set
HC02220c	TRUE	TRUE	TRUE	GAHM	Core Set
HC02220t	TRUE	TRUE	TRUE	GAHM	Core Set
HC02220te	TRUE	TRUE	TRUE	GAHM	Core Set
HCA24GSc	TRUE	TRUE	TRUE	GAHM	Core Set
HCA24GSr	TRUE	TRUE	TRUE	GAHM	Core Set
HCA24Gte	TRUE	TRUE	TRUE	GAHM	Core Set
HCA6GSc	TRUE	TRUE	TRUE	GAHM	Core Set
HCA6GSr	TRUE	TRUE	TRUE	GAHM	Core Set
HCA6Gte	TRUE	TRUE	TRUE	GAHM	Core Set
HCO3_2NAt	TRUE	TRUE	TRUE	GAHM	Core Set
HCO3_CLt	TRUE	TRUE	TRUE	GAHM	Core Set
HCO3E	TRUE	TRUE	TRUE	GAHM	Core Set
HCO3Ee	TRUE	TRUE	TRUE	GAHM	Core Set
HCO3Em	TRUE	TRUE	TRUE	GAHM	Core Set
HCO3_NAt	TRUE	TRUE	TRUE	GAHM	Core Set
HDCA24GSc	TRUE	TRUE	TRUE	GAHM	Core Set
HDCA24GSr	TRUE	TRUE	TRUE	GAHM	Core Set
HDCA24Gte	TRUE	TRUE	TRUE	GAHM	Core Set
HDCA6GSc	TRUE	TRUE	TRUE	GAHM	Core Set
HDCA6GSr	TRUE	TRUE	TRUE	GAHM	Core Set
HDCA6Gte	TRUE	TRUE	TRUE	GAHM	Core Set
HDCACBP	TRUE	TRUE	TRUE	GAHM	Core Set
HDCAt	TRUE	TRUE	TRUE	GAHM	Core Set
HDCEAt	TRUE	TRUE	TRUE	GAHM	Core Set
HDCECRNte	TRUE	TRUE	TRUE	GAHM	Core Set
HDD2CRNte2	TRUE	TRUE	TRUE	GAHM	Core Set
HDDACBP	TRUE	TRUE	TRUE	GAHM	Core Set
HDECAACBP	TRUE	TRUE	TRUE	GAHM	Core Set
HDECEACBP	TRUE	TRUE	TRUE	GAHM	Core Set
HEPDECETH	TRUE	TRUE	TRUE	GAHM	Core Set
HEX1	TRUE	TRUE	TRUE	GAHM	Core Set
HEX10	TRUE	TRUE	TRUE	GAHM	Core Set
HEX4	TRUE	TRUE	TRUE	GAHM	Core Set
HEX7	TRUE	TRUE	TRUE	GAHM	Core Set
HEXA1l	TRUE	TRUE	TRUE	GAHM	Core Set
HEXA2l	TRUE	TRUE	TRUE	GAHM	Core Set
HEXA3e	TRUE	TRUE	TRUE	GAHM	Core Set
HEXAHBl	TRUE	TRUE	TRUE	GAHM	Core Set
HEXCOAACBP	TRUE	TRUE	TRUE	GAHM	Core Set
HEXDECEETH	TRUE	TRUE	TRUE	GAHM	Core Set
HEXDICOAACBP	TRUE	TRUE	TRUE	GAHM	Core Set
HEXDICOAACBPx	TRUE	TRUE	TRUE	GAHM	Core Set
HEXDTRm	TRUE	TRUE	TRUE	GAHM	Core Set
HEXDTRtm	TRUE	TRUE	TRUE	GAHM	Core Set
HEXGLYc	TRUE	TRUE	TRUE	GAHM	Core Set
HGNTOR	TRUE	TRUE	TRUE	GAHM	Core Set
HIBDm	TRUE	TRUE	TRUE	GAHM	Core Set
HISARGCYSt	TRUE	TRUE	TRUE	GAHM	Core Set
HISARGSERt	TRUE	TRUE	TRUE	GAHM	Core Set
HISASPt	TRUE	TRUE	TRUE	GAHM	Core Set
HISCYSCYSt	TRUE	TRUE	TRUE	GAHM	Core Set
HISDC	TRUE	TRUE	TRUE	GAHM	Core Set
HISDr	TRUE	TRUE	TRUE	GAHM	Core Set
HISGLNALAt	TRUE	TRUE	TRUE	GAHM	Core Set
HISGLUGLNt	TRUE	TRUE	TRUE	GAHM	Core Set
HISGLUt	TRUE	TRUE	TRUE	GAHM	Core Set
HISGLYLYSt	TRUE	TRUE	TRUE	GAHM	Core Set
HISHISLYSt	TRUE	TRUE	TRUE	GAHM	Core Set
HISLYSALAt	TRUE	TRUE	TRUE	GAHM	Core Set
HISLYSGLUt	TRUE	TRUE	TRUE	GAHM	Core Set
HISLYSILEt	TRUE	TRUE	TRUE	GAHM	Core Set
HISLYSTHRt	TRUE	TRUE	TRUE	GAHM	Core Set
HISLYSVALt	TRUE	TRUE	TRUE	GAHM	Core Set
HISMETGLNt	TRUE	TRUE	TRUE	GAHM	Core Set
HISMETt	TRUE	TRUE	TRUE	GAHM	Core Set
HISPHEARGt	TRUE	TRUE	TRUE	GAHM	Core Set
HISPROLYSt	TRUE	TRUE	TRUE	GAHM	Core Set
HISSNAT5tc	TRUE	TRUE	TRUE	GAHM	Core Set
HISt2m	TRUE	TRUE	TRUE	GAHM	Core Set
HISt4	TRUE	TRUE	TRUE	GAHM	Core Set
HISTASE	TRUE	TRUE	TRUE	GAHM	Core Set
HISTAtu	TRUE	TRUE	TRUE	GAHM	Core Set
HISTAVESSEC_1	TRUE	TRUE	TRUE	GAHM	Core Set
HIStiDF	TRUE	TRUE	TRUE	GAHM	Core Set
HIStN1	TRUE	TRUE	TRUE	GAHM	Core Set
HISTRPHISt	TRUE	TRUE	TRUE	GAHM	Core Set
HISyLATtc	TRUE	TRUE	TRUE	GAHM	Core Set
HISyLATthc	TRUE	TRUE	TRUE	GAHM	Core Set
HIVCACBP	TRUE	TRUE	TRUE	GAHM	Core Set
HKt	TRUE	TRUE	TRUE	GAHM	Core Set
HKYNH	TRUE	TRUE	TRUE	GAHM	Core Set
HKYNRtr	TRUE	TRUE	TRUE	GAHM	Core Set
HMBS	TRUE	TRUE	TRUE	GAHM	Core Set
HMGCOAR	TRUE	TRUE	TRUE	GAHM	Core Set
HMGCOARx	TRUE	TRUE	TRUE	GAHM	Core Set
HMGCOAS	TRUE	TRUE	TRUE	GAHM	Core Set
HMGCOASm	TRUE	TRUE	TRUE	GAHM	Core Set
HMGLm	TRUE	TRUE	TRUE	GAHM	Core Set
HMGLx	TRUE	TRUE	TRUE	GAHM	Core Set
HMR_0002	TRUE	TRUE	TRUE	GAHM	Core Set
HMR_0003	TRUE	TRUE	TRUE	GAHM	Core Set
HMR_0008	TRUE	TRUE	TRUE	GAHM	Core Set
HMR_0019	TRUE	TRUE	TRUE	GAHM	Core Set
HMR_0156	TRUE	TRUE	TRUE	GAHM	Core Set
HMR_0164	TRUE	TRUE	TRUE	GAHM	Core Set
HMR_0165	TRUE	TRUE	TRUE	GAHM	Core Set
HMR_0167	TRUE	TRUE	TRUE	GAHM	Core Set
HMR_0168	TRUE	TRUE	TRUE	GAHM	Core Set
HMR_0170	TRUE	TRUE	TRUE	GAHM	Core Set
HMR_0171	TRUE	TRUE	TRUE	GAHM	Core Set
HMR_0176	TRUE	TRUE	TRUE	GAHM	Core Set
HMR_0177	TRUE	TRUE	TRUE	GAHM	Core Set
HMR_0180	TRUE	TRUE	TRUE	GAHM	Core Set
HMR_0183	TRUE	TRUE	TRUE	GAHM	Core Set
HMR_0184	TRUE	TRUE	TRUE	GAHM	Core Set
HMR_0188	TRUE	TRUE	TRUE	GAHM	Core Set
HMR_0191	TRUE	TRUE	TRUE	GAHM	Core Set
HMR_0192	TRUE	TRUE	TRUE	GAHM	Core Set
HMR_0193	TRUE	TRUE	TRUE	GAHM	Core Set
HMR_0194	TRUE	TRUE	TRUE	GAHM	Core Set
HMR_0200	TRUE	TRUE	TRUE	GAHM	Core Set
HMR_0201	TRUE	TRUE	TRUE	GAHM	Core Set
HMR_0203	TRUE	TRUE	TRUE	GAHM	Core Set
HMR_0204	TRUE	TRUE	TRUE	GAHM	Core Set
HMR_0206	TRUE	TRUE	TRUE	GAHM	Core Set
HMR_0207	TRUE	TRUE	TRUE	GAHM	Core Set
HMR_0208	TRUE	TRUE	TRUE	GAHM	Core Set
HMR_0209	TRUE	TRUE	TRUE	GAHM	Core Set
HMR_0210	TRUE	TRUE	TRUE	GAHM	Core Set
HMR_0211	TRUE	TRUE	TRUE	GAHM	Core Set
HMR_0214	TRUE	TRUE	TRUE	GAHM	Core Set
HMR_0215	TRUE	TRUE	TRUE	GAHM	Core Set
HMR_0232	TRUE	TRUE	TRUE	GAHM	Core Set
HMR_0233	TRUE	TRUE	TRUE	GAHM	Core Set
HMR_0234	TRUE	TRUE	TRUE	GAHM	Core Set
HMR_0235	TRUE	TRUE	TRUE	GAHM	Core Set
HMR_0238	TRUE	TRUE	TRUE	GAHM	Core Set
HMR_0239	TRUE	TRUE	TRUE	GAHM	Core Set
HMR_0240	TRUE	TRUE	TRUE	GAHM	Core Set
HMR_0241	TRUE	TRUE	TRUE	GAHM	Core Set
HMR_0242	TRUE	TRUE	TRUE	GAHM	Core Set
HMR_0243	TRUE	TRUE	TRUE	GAHM	Core Set
HMR_0244	TRUE	TRUE	TRUE	GAHM	Core Set
HMR_0245	TRUE	TRUE	TRUE	GAHM	Core Set
HMR_0246	TRUE	TRUE	TRUE	GAHM	Core Set
HMR_0247	TRUE	TRUE	TRUE	GAHM	Core Set
HMR_0253	TRUE	TRUE	TRUE	GAHM	Core Set
HMR_0254	TRUE	TRUE	TRUE	GAHM	Core Set
HMR_0255	TRUE	TRUE	TRUE	GAHM	Core Set
HMR_0256	TRUE	TRUE	TRUE	GAHM	Core Set
HMR_0257	TRUE	TRUE	TRUE	GAHM	Core Set
HMR_0260	TRUE	TRUE	TRUE	GAHM	Core Set
HMR_0261	TRUE	TRUE	TRUE	GAHM	Core Set
HMR_0267	TRUE	TRUE	TRUE	GAHM	Core Set
[truncated: 11,549 more rows]
