# Supplementary material for: iMM1865: A New Reconstruction of Mouse Genome-Scale Metabolic Model
Source: Sci Rep. 2020 Apr 10;10:6177. doi: 10.1038/s41598-020-63235-w (PMC7148337; doi:10.1038/s41598-020-63235-w)
Supplement: Supplementary file 14 — Supplementary Table-S4. [file 41598_2020_63235_MOESM14_ESM.xlsx]

## Sheet: Table-S4
###Metabolic objective functions tested
Test	iMM3254	iMM1865	Min-iMM1865	iMM1415	MMR
Metabolite Conversion Tests (MCTs)
12ppd-S(c) -> mthgxl(c)'	Pass	Pass	Pass	Fail(NotOptimal)	Pass
'12ppd-S(c) -> pyr(c)'	Pass	Pass	Pass	Fail(NotOptimal)	Pass
'25hvitd3(m) -> 2425dhvitd3(m)/ 24,25-dihydroxycalciol synthesis'	Pass	Pass	Pass	Pass	Pass
'3pg(c) -> gly(c)'	Pass	Pass	Pass	Pass	Pass
'3pg(c) -> ser-L(c)'	Pass	Pass	Pass	Pass	Pass
'4abut(c) -> succ(m)'	Pass	Pass	Pass	Pass	Pass
'4hpro-LT(m) -> glx(m)'	Pass	Pass	Pass	Pass	Pass
'5aop(c) -> pheme(c)'	Pass	Pass	Pass	Pass	Pass
'aact(c) -> mthgxl(c)'	Pass	Pass	Pass	Pass	Pass
'acac(m) -> acetone(m)'	Pass	Pass	Pass	Pass	Pass
'acac(m) -> bhb(m)'	Pass	Pass	Pass	Pass	Pass
'acald(c) -> ac(c)'	Pass	Pass	Pass	Pass	Pass
'accoa(c) -> chsterol(r)'	Pass	Pass	Pass	Pass	Fail(NotOptimal)
'accoa(c) -> pmtcoa(c)'	Pass	Pass	Pass	Pass	Pass
'acetone(c) -> mthgxl(c)'	Pass	Pass	Pass	Pass	Pass
'acgal(c) -> udpacgal(c)'	Pass	Pass	Pass	Pass	Pass
'acgam(c) -> cmpacna(c)'	Pass	Pass	Pass	Pass	Pass
'acorn(c) -> orn(c)'	Pass	Pass	Pass	Pass	Pass
'ade(c) -> amp(c)'	Pass	Pass	Pass	Pass	Pass
'adenine -> amp/ salvage of adenine'	Pass	Pass	Pass	Pass	Pass
'adn(c) -> urate(x)'	Pass	Pass	Pass	Pass	Pass
ADP -> ATP/ adenylate kinase'	Pass	Pass	Pass	Pass	Pass
'adp(c) -> datp(n)'	Pass	Pass	Pass	Pass	Pass
'adrnl(c) -> 34dhoxpeg(c)'	Pass	Pass	Pass	Fail(Obj<(1*10^-4))	Pass
'akg(c) -> glu-L(c) (ALATA_L)'	Pass	Pass	Pass	Pass	Pass
'akg(c) -> glu-L(c) (ASPTA)'	Pass	Pass	Pass	Pass	Pass
'akg(m) -> glu-L(m)'	Pass	Pass	Pass	Pass	Pass
'akg(m) -> glu-L(m) (ASPTAm)'	Pass	Pass	Pass	Pass	Pass
'akg(m) -> oaa(m)'	Pass	Pass	Pass	Pass	Pass
'ala-B(c) -> msa(m)'	Pass	Pass	Pass	Pass	Pass
'ala-D(c) -> pyr(c)'	Pass	Pass	Pass	Pass	Pass
'ala-L(c) -> ala-D(c)'	Pass	Pass	Pass	Pass	Fail(Obj<(1*10^-4))
'ala-L(c) -> pyr(c)'	Pass	Pass	Pass	Pass	Pass
'arachd(c) -> malcoa(m)'	Pass	Pass	Pass	Pass	Pass
'arachd(c) -> prostgd2(r)/ prostaglandin synthesis'	Pass	Pass	Pass	Pass	Pass
'arachd(c) -> prostge2(r)/ prostaglandin synthesis'	Pass	Pass	Pass	Pass	Pass
'arachd(c) -> prostgh2(c)/ prostaglandin synthesis'	Pass	Pass	Pass	Pass	Pass
'arachd(c) -> prostgi2(r)/ prostaglandin synthesis'	Pass	Pass	Pass	Pass	Pass
'arachd(r) -> txa2(r)'	Pass	Pass	Pass	Pass	Pass
'arginine -> ornithine'	Pass	Pass	Pass	Pass	Pass
'arginine -> proline'	Pass	Pass	Pass	Pass	Pass
'arg-L -> glu-L (m)'	Pass	Pass	Pass	Pass	Pass
'arg-L -> no'	Pass	Pass	Pass	Pass	Pass
'arg-L(c) -> creat(c)'	Pass	Pass	Pass	Pass	Pass
'arg-L(c) -> pcreat(c)'	Pass	Pass	Pass	Pass	Pass
'argsuc(c) -> fum(c), asp-L -> fum (via argsuc), 2'	Pass	Pass	Pass	Pass	Pass
'ascb-L(c) -> eryth(c)'	Pass	Fail(MissingMetabolite: eryth_c )	Fail(MissingMetabolite: eryth_c )	Pass	Pass
'ascb-L(c) -> lyxnt(c)'	Pass	Fail(MissingMetabolite: lyxnt_c )	Fail(MissingMetabolite: lyxnt_c )	Pass	Pass
'ascb-L(c) -> thrnt(c)'	Pass	Pass	Fail(MissingMetabolite: thrnt_c )	Pass	Pass
'ascb-L(c) -> xylnt(c)'	Pass	Fail(MissingMetabolite: xylnt_c )	Fail(MissingMetabolite: xylnt_c )	Pass	Pass
'asn-L(c) -> oaa(c)'	Pass	Pass	Pass	Pass	Pass
'aspartate -> alanine'	Pass	Pass	Pass	Pass	Pass
'aspartate -> pyruvate'	Pass	Pass	Pass	Pass	Pass
'asp-L(c) + hco3(c) -> arg-L(c)'	Pass	Pass	Pass	Pass	Pass
'asp-L(c) -> ala-B(c)'	Pass	Pass	Pass	Pass	Pass
'asp-L(c) -> argsuc(c), asp-L -> fum (via argsuc), 1'	Pass	Pass	Pass	Pass	Pass
'asp-L(c) -> asn-L(c)'	Pass	Pass	Pass	Pass	Pass
'asp-L(c) -> dcamp(c), asp-L -> fum (via dcamp), 1'	Pass	Pass	Pass	Pass	Pass
'asp-L(c) -> oaa(c)'	Pass	Pass	Pass	Pass	Pass
'carn -> ala-B'	Pass	Pass	Pass	Pass	Pass
'caro(c) -> retinal(c)/ vitamin A synthesis'	Pass	Pass	Pass	Pass	Pass
'cdp(c) -> dctp(n)'	Pass	Pass	Pass	Pass	Pass
'chol(c) + dag_hs(c) -> pe_hs(c)'	Pass	Pass	Pass	Pass	Pass
'choline -> betaine (glyb) -> glycine, 1 [m]'	Pass	Pass	Pass	Pass	Pass
'choline -> betaine (glyb) -> glycine, 2 [m]'	Pass	Pass	Pass	Pass	Pass
'citr_L(c) -> arg_L(c)'	Pass	Pass	Pass	Pass	Pass
'citr_L(c) -> urea(c)/ partial urea cycle in kidney'	Pass	Pass	Pass	Pass	Pass
'cmp(c) -> cytd(c)'	Pass	Pass	Pass	Pass	Pass
'coke(r) -> pecgoncoa(r)'	Pass	Fail(MissingMetabolite: pecgoncoa_r )	Fail(MissingMetabolite: pecgoncoa_r )	Pass	Fail(MissingMetabolite: pecgoncoa_r )
'core2(g) -> ksii_core2(g)'	Pass	Pass	Pass	Pass	Pass
'core4(g) -> ksii_core4(g)'	Pass	Pass	Pass	Pass	Pass
'creatine -> phosphocreatine/mitochondrial creatine kinase'	Pass	Pass	Pass	Pass	Fail(MissingMetabolite: creat_m )
'cspg_a[ly] -> gal[ly] + glcur[ly] + xyl-D[ly]'	Pass	Pass	Pass	Pass	Pass
'cspg_b[ly] -> gal[ly] + glcur[ly] + xyl-D[ly]'	Pass	Pass	Pass	Fail(NotOptimal)	Pass
'cspg_c[ly] -> gal[ly] + glcur[ly] + xyl-D[ly]'	Pass	Pass	Pass	Pass	Pass
'cspg_d[ly] -> gal[ly] + glcur[ly] + xyl-D[ly]'	Pass	Pass	Pass	Pass	Pass
'cspg_e[ly] -> gal[ly] + glcur[ly] + xyl-D[ly]'	Pass	Pass	Pass	Pass	Pass
'cys_L(c) -> taur(c)'	Pass	Pass	Pass	Pass	Pass
'cys-L + glu-L + gly -> ghtrd'	Pass	Pass	Pass	Pass	Pass
'cys-L -> 3sala -> so4, 1'	Pass	Pass	Pass	Pass	Pass
'cys-L -> 3sala -> so4, 2'	Pass	Pass	Pass	Pass	Pass
'cys-L(c) -> hyptaur(c)'	Pass	Pass	Pass	Pass	Pass
'cysteine -> alanine'	Pass	Pass	Pass	Pass	Pass
'cysteine -> glutamine'	Pass	Pass	Pass	Pass	Pass
'cystine (Lcystin) -> cys-L'	Pass	Pass	Pass	Pass	Pass
'cytd(c) -> ala-B(c)'	Pass	Pass	Pass	Pass	Pass
'dcamp(c) -> fum(c), asp-L -> fum (via dcamp), 2'	Pass	Pass	Pass	Pass	Pass
'dcamp(c) -> fum(c), asp-L -> fum (via dcamp), 3'	Pass	Pass	Pass	Pass	Pass
'dcmp(c) -> ala-B(c)'	Pass	Pass	Pass	Pass	Pass
'dhap(c) -> mthgxl(c)'	Pass	Pass	Pass	Pass	Pass
'dmpp(c) -> ggdp(c)'	Pass	Fail(MissingMetabolite: ggdp_c )	Fail(MissingMetabolite: ggdp_c )	Pass	Pass
'dna(n) -> dna5mtc(n)'	Pass	Fail(MissingMetabolite: dna5mtc_ndna_n )	Fail(MissingMetabolite: dna5mtc_ndna_n )	Pass	Pass
'dolichol_L(c) -> dolmanp_L(r)'	Pass	Fail(MissingMetabolite: dolmanp__L_r )	Fail(MissingMetabolite: dolmanp__L_r )	Pass	Pass
'dolichol_L(c) -> g3m8mpdol_L(r)'	Pass	Fail(MissingMetabolite: g3m8mpdol__L_r )	Fail(MissingMetabolite: g3m8mpdol__L_r )	Fail(NotOptimal)	Pass
dolichol_U(c) -> dolmanp_U(r)'	Pass	Pass	Pass	Pass	Fail(MissingMetabolite: dolichol_U_c ;dolmanp_U_c )
dolichol_U(c) -> g3m8mpdol_U(r)'	Pass	Fail(MissingMetabolite: g3m8mpdol_U_r )	Fail(MissingMetabolite: g3m8mpdol_U_r )	Fail(NotOptimal)	Fail(MissingMetabolite: dolichol_U_c ;g3m8mpdol_U_r )
'dopa(c) -> homoval(c)'	Pass	Pass	Pass	Pass	Pass
'etoh(c) -> acald(c)'	Pass	Pass	Pass	Pass	Pass
'f6p(c) + g3p(c) -> r5p(c)'	Pass	Pass	Pass	Pass	Pass
'frdp(c) -> dolichol_L(r)'	Pass	Pass	Pass	Pass	Pass
frdp(c) -> dolichol_U(r)'	Pass	Fail(Obj<(1*10^-4))	Fail(Obj<(1*10^-4))	Pass	Fail(MissingMetabolite: dolichol_U_r )
'fru(c) -> dhap(c)'	Pass	Pass	Pass	Pass	Pass
'fru(c) -> g3p(c)'	Pass	Pass	Pass	Pass	Pass
'fru(c) -> lac_L(c)/ fructose conversion to glucose & utilization'	Pass	Pass	Pass	Fail(Obj<(1*10^-4))	Pass
'fructose -> glycogen/ glycogenesis'	Pass	Pass	Pass	Fail(Obj<(1*10^-4))	Pass
'fructose -> lactate/ oxidation of fructose'	Pass	Pass	Pass	Pass	Pass
'fuc-L(c) -> gdpfuc(c)'	Pass	Pass	Pass	Pass	Fail(MissingMetabolite: fuc__L _c )
'fum(m) -> oaa(m)'	Pass	Pass	Pass	Pass	Pass
'g1p(c) -> dtdprmn(c)'	Pass	Fail(MissingMetabolite: dtdprmn_c )	Fail(MissingMetabolite: dtdprmn_c )	Pass	Pass
'g3p(c) -> mthgxl(c)'	Pass	Pass	Pass	Pass	Pass
'g6p(c) -> r5p(c)'	Pass	Pass	Pass	Pass	Pass
'g6p(c) -> ru5p-D(c)'	Pass	Pass	Pass	Pass	Pass
'gal(c) -> glc-D(c)'	Pass	Pass	Pass	Pass	Pass
'gal(c) -> udpg(c)/ galactose utilization'	Pass	Pass	Pass	Pass	Pass
'gal(c) -> udpgal(c)'	Pass	Pass	Pass	Pass	Pass
'galgluside_hs(g) -> acgagbside_hs(g)'	Pass	Pass	Pass	Pass	Pass
'galgluside_hs(g) -> acnacngalgbside_hs(g)'	Pass	Pass	Pass	Pass	Pass
galgluside_hs(g) -> galgalgalthcrhs(g)'	Pass	Pass	Pass	Pass	Pass
'galgluside_hs(g) -> gd1b2_hs(g)'	Pass	Pass	Pass	Pass	Pass
'galgluside_hs(g) -> gd1c_hs(g)'	Pass	Pass	Pass	Pass	Pass
'galgluside_hs(g) -> gp1c_hs(g)'	Pass	Pass	Pass	Pass	Pass
'galgluside_hs(g) -> gq1balpha_hs(g)'	Pass	Pass	Pass	Pass	Pass
'gam6p(c) -> uacgam(c)'	Pass	Pass	Pass	Pass	Pass
'gdp(c) -> dgtp(n)'	Pass	Pass	Pass	Pass	Pass
'gdpmann(c) -> gdpfuc(c)'	Pass	Pass	Pass	Pass	Pass
'glc-D(c) -> inost(c)'	Pass	Pass	Pass	Pass	Pass
'glc-D(c) -> lac-D(c)'	Pass	Pass	Pass	Pass	Pass
'glc-D(c) -> lac-L(c) + atp(c) + h2o(c)'	Pass	Pass	Pass	Fail(Obj<(1*10^-4))	Pass
'glc-D(c) -> lcts(g)'	Pass	Pass	Pass	Pass	Pass
'glc-D(c) -> pyr(c)'	Pass	Pass	Pass	Pass	Pass
'gln-L + HCO3 -> UMP(c)'	Pass	Pass	Pass	Pass	Pass
'gln-L(c) -> nh4(c)'	Pass	Pass	Pass	Pass	Pass
'gln-L(m) -> glu-L(m)'	Pass	Pass	Pass	Pass	Pass
'gln-L(m) -> glu-L(m)'	Pass	Pass	Pass	Pass	Pass
'glu5sa(c) -> pro-L(c)'	Pass	Pass	Pass	Pass	Pass
'glucose -> erythrose/ HMP shunt'	Pass	Pass	Pass	Pass	Pass
'glucose to lactate conversion'	Pass	Pass	Pass	Fail(Obj<(1*10^-4))	Pass
'glu-L -> pro-L'	Pass	Pass	Pass	Pass	Pass
'glu-L(c) -> 4abut(c)'	Pass	Pass	Pass	Pass	Pass
'glu-L(c) -> gln-L(c)'	Pass	Pass	Pass	Pass	Pass
'glu-L(m) -> akg(m)'	Pass	Pass	Pass	Pass	Pass
'gluside_hs(g) -> galgluside_hs(g)'	Pass	Pass	Pass	Pass	Pass
'glutamate -> glutamine'	Pass	Pass	Pass	Pass	Pass
'glutamine -> cmp/ pyrimidine synthesis'	Pass	Pass	Pass	Pass	Pass
'glutamine -> dtmp/ pyrimidine synthesis'	Pass	Pass	Pass	Pass	Pass
'glx(c) -> oxa(c)'	Pass	Pass	Pass	Pass	Pass
'glx(m) -> glyclt(m)'	Pass	Pass	Pass	Pass	Pass
'gly -> co2 + nh4'	Pass	Pass	Pass	Pass	Pass
'gly(c) -> orn(c)'	Pass	Pass	Pass	Pass	Pass
'gly(c) -> ser-L(c) -> pyr(c), 1'	Pass	Pass	Pass	Pass	Pass
'gly(c) -> ser-L(c) -> pyr(c), 2'	Pass	Pass	Pass	Pass	Pass
'glyc(c) + Rtotal(c) + Rtotal2(c) -> dag_hs(c)'	Pass	Pass	Pass	Pass	Pass
'glyc(c) + Rtotal(c) -> tag_hs(c)'	Pass	Pass	Pass	Pass	Fail(MissingMetabolite: tag_hs _c )
'glyc(c) -> glc-D(c)'	Pass	Pass	Pass	Pass	Pass
'glycerol -> dhap/ glycerol utilizing machinery'	Pass	Pass	Pass	Pass	Pass
'glycine -> alanine'	Pass	Pass	Pass	Pass	Pass
'glyclt(c) -> gly(c)'	Pass	Pass	Pass	Pass	Pass
'glygn2(c) -> glc-D(c)'	Pass	Pass	Pass	Fail(NotOptimal)	Pass
'glygn2(e) -> glc-D(e) - via AMY2e'	Pass	Pass	Pass	Pass	Fail(MissingMetabolite: glygn2_e )
'gsn(c) -> urate(x)'	Pass	Pass	Pass	Pass	Pass
'gthrd(c) -> glycine(c)/ glutathione breakdown via glutamyl-transeptidase'	Pass	Pass	Pass	Pass	Pass
'gua(c) -> gmp(c)'	Pass	Pass	Pass	Pass	Pass
'guanine -> gmp/ salvage of guanine'	Pass	Pass	Pass	Pass	Pass
'ha[l] -> acgam[l] + glcur[l]'	Pass	Pass	Pass	Pass	Pass
'hcys_L(c) -> cys_L(c)'	Pass	Pass	Pass	Pass	Pass
'hcys_L(c) -> met_L(c)'	Pass	Pass	Pass	Pass	Pass
'his-L(c) -> glu-L(c)'	Pass	Pass	Pass	Pass	Pass
'his-L(c) -> hista(c)'	Pass	Pass	Pass	Pass	Pass
'hista(c) -> 3mlda(c)'	Pass	Pass	Pass	Pass	Pass
'hista(c) -> im4ac(c)'	Pass	Pass	Pass	Pass	Pass
'hmgcoa(x) -> chsterol(r)'	Pass	Pass	Pass	Pass	Fail(NotOptimal)
hmgcoa(x) -> frdp(x)'	Pass	Pass	Pass	Pass	Fail(MissingMetabolite: frdp_x )
'hmgcoa(x) -> xoldiolone(r)'	Pass	Pass	Pass	Pass	Fail(NotOptimal)
'hmgcoa(x) -> xoltriol(c)'	Pass	Pass	Pass	Pass	Fail(NotOptimal)
'hpyr(c) -> 2pg(c)'	Pass	Pass	Pass	Pass	Pass
'hpyr(c) -> glyclt(c)'	Pass	Pass	Pass	Pass	Pass
'hpyr(c) -> glyc-S(c)'	Pass	Pass	Pass	Pass	Pass
'hspg(l) -> gal(l) + glcur(l) + xyl-D(l)'	Pass	Pass	Pass	Fail(NotOptimal)	Pass
'hxan(c) -> imp(c)'	Pass	Pass	Pass	Pass	Pass
'hypoxanthine -> imp/ salvage of hypoxanthine'	Pass	Pass	Pass	Pass	Pass
'hyptaur(c) -> taur(x)'	Pass	Pass	Pass	Pass	Pass
'ile-L(c) -> accoa(c)'	Pass	Pass	Pass	Pass	Pass
'imp(c) -> atp(c)'	Pass	Pass	Pass	Pass	Pass
'imp(c) -> gtp(c)'	Pass	Pass	Pass	Pass	Pass
'imp(c) -> urate(x)'	Pass	Pass	Pass	Pass	Pass
'inost(c) -> glac(r)'	Pass	Pass	Pass	Pass	Fail(MissingMetabolite: glac_r )
'inost(c) -> pail_hs(c)'	Pass	Pass	Pass	Pass	Pass
'inost(c) -> pail45p_hs(c)'	Pass	Pass	Pass	Pass	Pass
'inost(c) -> pail4p_hs(c)'	Pass	Pass	Pass	Pass	Pass
'inost(c) -> xu5p-D(c)'	Pass	Pass	Pass	Pass	Pass
ipdp(x) -> sql(r)'	Pass	Pass	Pass	Pass	Fail(MissingMetabolite: sql_r )
'isoleucine -> alanine'	Pass	Pass	Pass	Pass	Pass
'isoleucine -> glutamine'	Pass	Pass	Pass	Pass	Pass
'isoleucine -> pyruvate'	Pass	Pass	Pass	Pass	Pass
'itacon(m) -> pyr(m)'	Pass	Pass	Fail(NotOptimal)	Pass	Pass
'ksi[l] -> man[l] + acgam[l]'	Pass	Pass	Pass	Pass	Pass
'ksii_core2(l) -> Ser/Thr(l)'	Pass	Pass	Pass	Pass	Fail(MissingMetabolite: Ser_Thr _l )
'ksii_core4(l) -> Ser/Thr(l)'	Pass	Pass	Pass	Pass	Fail(MissingMetabolite: Ser_Thr _l )
'kynate(c) -> nicotinamide(c) / nicotinamide from tryptophan metabolite'	Pass	Pass	Pass	Fail(NotOptimal)	Pass
'l2fn2m2masn(g) -> ksi(g)'	Pass	Fail(MissingMetabolite: ksi_gl2fn2m2masn_g )	Fail(MissingMetabolite: ksi_gl2fn2m2masn_g )	Pass	Pass
'lac-L(c) -> glc-D(c)'	Pass	Pass	Pass	Pass	Pass
'Lcyst(c) -> taur(x)'	Pass	Pass	Pass	Pass	Pass
'leucine -> alanine'	Pass	Pass	Pass	Pass	Pass
'leucine -> glutamine'	Pass	Pass	Pass	Pass	Pass
'leucine -> pyruvate'	Pass	Pass	Pass	Pass	Pass
'leu-L(c) -> accoa(c)'	Pass	Pass	Pass	Pass	Pass
'lnlccoa -> acetylCoA/ beta oxidation from linoleic acid'	Pass	Pass	Pass	Pass	Pass
'lysine -> glutamine'	Pass	Pass	Pass	Pass	Pass
'lys-L(c) -> glu_L(c) / lysine degradation'	Pass	Pass	Pass	Pass	Pass
'lys-L[c] -> accoa[m] (via saccrp-L pathway)'	Pass	Pass	Pass	Pass	Pass
'lys-L[x] -> aacoa[m] (via Lpipecol pathway)'	Pass	Pass	Fail(MissingMetabolite: lys__L_x )	Pass	Pass
'm8masn(r) -> nm4masn(g)'	Pass	Fail(MissingMetabolite: m8masn_rnm4masn_g )	Fail(MissingMetabolite: m8masn_rnm4masn_g )	Pass	Pass
'malcoa(c) -> eicostetcoa(c)/ fatty acid elongation'	Pass	Pass	Pass	Fail(Obj<(1*10^-4))	Pass
'man(c) -> gdpmann(c)'	Pass	Pass	Pass	Pass	Pass
'man6p(c) -> kdn(c) - via ACNAM9PL2'	Pass	Pass	Pass	Pass	Pass
'mescon(m) -> pyr(m)'	Pass	Pass	Fail(NotOptimal)	Pass	Pass
'met_L(c) -> hcys_L(c)'	Pass	Pass	Pass	Pass	Pass
'methionine -> alanine'	Pass	Pass	Pass	Pass	Pass
'methionine -> glutamine'	Pass	Pass	Pass	Pass	Pass
'methionine -> spermidine'	Pass	Pass	Pass	Pass	Pass
'methionine -> spermine'	Pass	Pass	Pass	Pass	Pass
'met-L(c) -> cys-L(c)'	Pass	Pass	Pass	Pass	Pass
'mi145p(c) -> inost(c)'	Pass	Pass	Pass	Pass	Pass
'msa(m) -> ala-B(m)'	Pass	Pass	Pass	Pass	Pass
'mthgxl(c) -> 12ppd-S(c)'	Pass	Pass	Pass	Pass	Pass
'mthgxl(c) -> lac-D(c)'	Pass	Pass	Pass	Pass	Pass
'n2m2nmasn[l] -> man[l] + acgam[l]'	Pass	Pass	Pass	Pass	Pass
'nm4masn(g) -> l2fn2m2masn(g)'	Pass	Fail(MissingMetabolite: l2fn2m2masn_gnm4masn_g )	Fail(MissingMetabolite: l2fn2m2masn_gnm4masn_g )	Pass	Pass
'nm4masn(g) -> n2m2nmasn(g)'	Pass	Fail(MissingMetabolite: n2m2nmasn_gnm4masn_g )	Fail(MissingMetabolite: n2m2nmasn_gnm4masn_g )	Pass	Pass
'nm4masn(g) -> s2l2fn2m2masn(g)'	Pass	Fail(MissingMetabolite: nm4masn_gs2l2fn2m2masn_g )	Fail(MissingMetabolite: nm4masn_gs2l2fn2m2masn_g )	Pass	Pass
'o2- -> h2o2 -> o2 + h2o, 1'	Pass	Pass	Pass	Pass	Pass
'o2- -> h2o2 -> o2 + h2o, 2'	Pass	Pass	Pass	Pass	Pass
'odecoa -> acetylCoA/ beta oxidation from oleic acid'	Pass	Pass	Pass	Pass	Pass
'orn(c) -> nh4(c)'	Pass	Pass	Pass	Pass	Pass
'orn(c) -> ptrc(c)'	Pass	Pass	Pass	Pass	Pass
'orn(c) -> spmd(c)'	Pass	Pass	Pass	Pass	Pass
'orn(c) -> sprm(c)'	Pass	Pass	Pass	Pass	Pass
'ornithine -> putrescine'	Pass	Pass	Pass	Pass	Pass
'pail_hs(c) -> gpi_prot_hs(r)'	Pass	Pass	Pass	Pass	Fail(Obj<(1*10^-4))
'pail_hs(c) -> pail4p_hs(c)/ inositol kinase'	Pass	Pass	Pass	Pass	Pass
'pail45p(c) -> mi145p(c)'	Pass	Pass	Pass	Pass	Pass
'phe-L(c) -> pac(c)'	Pass	Pass	Pass	Pass	Pass
'phe-L(c) -> pacald(c)'	Pass	Pass	Pass	Pass	Pass
'phe-L(c) -> peamn(c)'	Pass	Pass	Pass	Pass	Pass
'phe-L(c) -> phaccoa(c)'	Pass	Pass	Fail(MissingMetabolite: phaccoa_c )	Pass	Pass
'phe-L(c) -> pheacgln(c)'	Pass	Pass	Fail(MissingMetabolite: pheacgln_c )	Pass	Pass
'phe-L(c) -> phpyr(c)'	Pass	Pass	Pass	Pass	Pass
'phe-L(c) -> tyr-L(c)'	Pass	Pass	Pass	Pass	Pass
'pheme(c) -> bilirub(c)'	Pass	Pass	Pass	Fail(NotOptimal)	Pass
'phenylalanine -> glutamine'	Pass	Pass	Pass	Pass	Pass
'phosphocreatine -> creatine/ cytosolic creatine kinase'	Pass	Pass	Pass	Pass	Pass
'phytcoa(x) -> dmnoncoa(m)'	Pass	Pass	Pass	Pass	Pass
'pmtcoa -> acetylCoA/ beta oxidation from pmtcoa'	Pass	Pass	Pass	Pass	Pass
'pmtcoa(c) -> crmp_hs(c)'	Pass	Pass	Pass	Pass	Fail(NotOptimal)
'pmtcoa(c) -> malcoa(m)'	Pass	Pass	Pass	Pass	Pass
'pmtcoa(c) -> sphmyln_hs(c)'	Pass	Pass	Pass	Pass	Fail(NotOptimal)
'ppcoa(m) -> succoa(m)'	Pass	Pass	Pass	Pass	Pass
'pro_L(c) -> GABA(c)/ GABA synthesis in kidney'	Pass	Pass	Pass	Pass	Pass
'pro_L(c) -> orn(c)'	Pass	Pass	Pass	Pass	Pass
'pro-L(c) -> glu-L(c)'	Pass	Pass	Pass	Pass	Pass
'prpp(c) -> imp(c)'	Pass	Pass	Pass	Pass	Pass
'ptrc(c) -> ala-B(c)'	Pass	Pass	Pass	Pass	Pass
'ptrc(c) -> spmd(c)'	Pass	Pass	Pass	Pass	Pass
'pydx(c) -> pydx5p(c)'	Pass	Pass	Pass	Pass	Pass
'pyr -> fad[m] + h[m]'	Pass	Fail(Obj<(1*10^-4))	Fail(Obj<(1*10^-4))	Fail(Obj<(1*10^-4))	Pass
'pyr -> nad[m] + h[m]'	Pass	Pass	Pass	Fail(Obj<(1*10^-4))	Pass
'pyr(c) -> ala-L(c), 1'	Pass	Pass	Pass	Pass	Pass
'pyr(c) -> ala-L(c), 2'	Pass	Pass	Pass	Pass	Pass
'pyr(c) -> lac-D(c)'	Pass	Pass	Pass	Pass	Pass
'pyr(c) -> lac-L(c)/ lactate dehydrogenase'	Pass	Pass	Pass	Fail(Obj<(1*10^-4))	Pass
'pyr[c] -> accoa[m] + co2(c) + nadh[m]'	Pass	Pass	Pass	Fail(Obj<(1*10^-4))	Pass
'ribose -> imp/ denovo purine synthesis'	Pass	Pass	Pass	Pass	Pass
's2l2fn2m2masn(l) -> man[l] + acgam[l]'	Pass	Pass	Pass	Pass	Pass
'secretion of alanine'	Pass	Pass	Pass	Pass	Pass
'secretion of arginine'	Pass	Pass	Pass	Pass	Pass
'secretion of lactate'	Pass	Pass	Pass	Fail(Obj<(1*10^-4))	Pass
'secretion of ornithine'	Pass	Pass	Pass	Fail(Obj<(1*10^-4))	Pass
'secretion of proline'	Pass	Pass	Pass	Pass	Pass
Ser/Thr[g] + udpacgal[g] -> core2[g] - via GALNTg and Dcore4[g]'	Fail(NotOptimal)	Fail(NotOptimal)	Fail(NotOptimal)	Fail(NotOptimal)	Fail(MissingMetabolite:Ser_Thr _g )
Ser/Thr[g] + udpacgal[g] -> core4[g] - via GALNTg and Dcore4[g]'	Fail(NotOptimal)	Fail(NotOptimal)	Fail(NotOptimal)	Fail(NotOptimal)	Fail(MissingMetabolite:Ser_Thr _g )
Ser/Thr[g] + udpacgal[g] -> sTn_antigen[g] - via GALNTg and DsTn_antigen(g)'	Fail(NotOptimal)	Fail(NotOptimal)	Fail(NotOptimal)	Fail(NotOptimal)	Fail(MissingMetabolite:Ser_Thr _g )
'Ser/Thr[g] + udpacgal[g] -> Tn_antigen[g] - via GALNTg'	Fail(NotOptimal)	Fail(NotOptimal)	Fail(NotOptimal)	Fail(NotOptimal)	Fail(MissingMetabolite:Ser_Thr _g )
'Ser-Gly/Ala-X-Gly[r] -> cs_pre[g]'	Pass	Pass	Pass	Pass	Fail(MissingMetabolite: Ser_Gly _Ala _X _Gly _r )
'Ser-Gly/Ala-X-Gly[r] -> cspg_a[g]'	Pass	Pass	Pass	Pass	Fail(MissingMetabolite: Ser_Gly _Ala _X _Gly _r )
'Ser-Gly/Ala-X-Gly[r] -> cspg_b[g]'	Pass	Pass	Pass	Pass	Fail(MissingMetabolite: Ser_Gly _Ala _X _Gly _r )
'Ser-Gly/Ala-X-Gly[r] -> cspg_c[g]'	Pass	Pass	Pass	Pass	Fail(MissingMetabolite: Ser_Gly _Ala _X _Gly _r )
'Ser-Gly/Ala-X-Gly[r] -> cspg_d[g]'	Pass	Pass	Pass	Pass	Fail(MissingMetabolite: Ser_Gly _Ala _X _Gly _r )
'Ser-Gly/Ala-X-Gly[r] -> cspg_e[g]'	Pass	Pass	Pass	Pass	Fail(MissingMetabolite: Ser_Gly _Ala _X _Gly _r )
'Ser-Gly/Ala-X-Gly[r] -> hspg[g]'	Pass	Pass	Pass	Pass	Fail(MissingMetabolite: Ser_Gly _Ala _X _Gly _r )
'serine -> alanine'	Pass	Pass	Pass	Pass	Pass
'ser-L(c) -> cys-L(c)'	Pass	Pass	Pass	Pass	Pass
'so4(c) -> paps(c)'	Pass	Pass	Pass	Pass	Pass
'spermidine -> putrescine'	Pass	Pass	Pass	Pass	Pass
'spmd(c) -> sprm(c)'	Pass	Pass	Pass	Pass	Pass
'srtn(c) -> 5moxact(c)'	Pass	Fail(MissingMetabolite: 5moxact_c )	Fail(MissingMetabolite: 5moxact_c )		Pass
'srtn(c) -> 6hoxmelatn(c)'	Pass	Pass	Pass	Fail(Obj<(1*10^-4))	Pass
'srtn(c) -> f5hoxkyn(c)'	Pass	Fail(MissingMetabolite: f5hoxkyn_c )	Fail(MissingMetabolite: f5hoxkyn_c )	Pass	Pass
'srtn(c) -> fna5moxam(c)'	Pass	Pass	Pass	Fail(Obj<(1*10^-4))	Pass
'srtn(c) -> nmthsrtn(c)'	Pass	Fail(MissingMetabolite: nmthsrtn_c )	Fail(MissingMetabolite: nmthsrtn_c )	Pass	Pass
'strch1(e) -> glc-D(e) via AMY1e'	Pass	Pass	Pass	Pass	Pass
'succoa(m) -> oaa(m)'	Pass	Pass	Pass	Pass	Fail(NotOptimal)
'tag_hs(c) -> glyc(c)/ lipolysis'	Pass	Pass	Pass	Pass	Fail(MissingMetabolite: tag_hs _c )
'tag_hs(c) -> mag_hs(c)/ lipolysis'	Pass	Pass	Pass	Pass	Fail(MissingMetabolite: tag_hs _c )
'taur(x) -> tchola(x)'	Pass	Pass	Pass	Pass	Pass
'thcholstoic(x) -> gchola(x)'	Pass	Pass	Pass	Pass	Fail(MissingMetabolite: gchola_x )
'thcholstoic(x) -> tchola(x)'	Pass	Pass	Pass	Pass	Pass
'thm(c) -> thmpp(c)'	Pass	Pass	Pass	Pass	Pass
'thm(e) -> thmpp(m)'	Pass	Pass	Fail(MissingMetabolite: thmpp_m )	Fail(Obj<(1*10^-4))	Pass
'thmmp(e) -> thmpp(c)'	Pass	Pass	Pass	Pass	Pass
'thmmp(e) -> thmpp(m)'	Pass	Pass	Fail(MissingMetabolite: thmpp_m )	Fail(Obj<(1*10^-4))	Pass
'threonine -> alanine'	Pass	Pass	Pass	Pass	Pass
'thymd -> thym/ thymidine phosphorylase'	Pass	Pass	Pass	Pass	Pass
'trp-L(c) -> accoa(c)'	Pass	Pass	Pass	Pass	Pass
'trp-L(c) -> anth(c)'	Pass	Pass	Pass	Pass	Pass
'trp-L(c) -> id3acald(c)'	Pass	Pass	Pass	Pass	Pass
'trp-L(c) -> kynate(c)'	Pass	Pass	Pass	Pass	Pass
'trp-L(c) -> Lfmkynr(c)'	Pass	Pass	Pass	Pass	Pass
'trp-L(c) -> Lkynr(c)'	Pass	Pass	Pass	Pass	Pass
'trp-L(c) -> melatn(c)'	Pass	Pass	Pass	Fail(Obj<(1*10^-4))	Pass
'trp-L(c) -> nformanth(c)'	Pass	Pass	Pass	Pass	Pass
'trp-L(c) -> ppcoa(c)'	Pass	Pass	Pass	Pass	Pass
'trp-L(c) -> quln(c)'	Pass	Pass	Fail(Obj<(1*10^-4))	Pass	Pass
'trp-L(c) -> srtn(c)'	Pass	Pass	Pass	Pass	Pass
'trp-L(c) -> trypta(c) / tryptophan degradation'	Pass	Pass	Pass	Pass	Pass
'Tyr-ggn(c) -> glygn2(c)'	Pass	Pass	Pass	Pass	Fail(MissingMetabolite: Tyr_ggn _c )
'tyr-L(c) -> 34hpp(c)'	Pass	Pass	Pass	Pass	Pass
'tyr-L(c) -> 4hphac(c)'	Pass	Pass	Pass	Pass	Pass
'tyr-L(c) -> adrnl(c)'	Pass	Pass	Pass	Pass	Pass
'tyr-L(c) -> dopa(c)'	Pass	Pass	Pass	Pass	Pass
'tyr-L(c) -> fum(c) + acac(c)'	Pass	Pass	Pass	Pass	Pass
'tyr-L(c) -> melanin(c)'	Pass	Pass	Pass	Pass	Fail(MissingMetabolite: melanin_c )
'tyr-L(c) -> nrpphr(c)'	Pass	Pass	Pass	Pass	Pass
'tyr-L(m) -> q10(m)'	Pass	Pass	Pass	Pass	Pass
'tyrosine -> glutamine'	Pass	Pass	Pass	Pass	Pass
'uacgam(c) -> m8masn(r)'	Fail(Obj<(1*10^-4))	Fail(MissingMetabolite: m8masn_r )	Fail(MissingMetabolite: m8masn_r )	Fail(Obj<(1*10^-4))	Pass
'uacgamv(c) + udpglcur(c) -> ha[e] - via HAS2'	Pass	Pass	Pass	Pass	Pass
'udp(c) -> dttp(n)'	Pass	Pass	Pass	Pass	Pass
'udpglcur(c) -> xu5p-D(c)'	Pass	Pass	Pass	Pass	Pass
'ump(c) -> ala-B(c)'	Pass	Pass	Pass	Pass	Pass
'ura(c) -> ala-B(c)'	Pass	Pass	Pass	Pass	Pass
'valine -> alanine'	Pass	Pass	Pass	Pass	Pass
'valine -> glutamine'	Pass	Pass	Pass	Pass	Pass
'valine -> pyruvate'	Pass	Pass	Pass	Pass	Pass
'val-L(c) -> 3aib(c)'	Pass	Pass	Pass	Pass	Pass
'val-L(c) -> succoa(m)'	Pass	Pass	Pass	Pass	Pass
'xoltriol(m) -> thcholstoic(m)'	Pass	Pass	Pass	Pass	Pass
'xylu-D(c) -> glyclt(c)'	Pass	Pass	Pass	Pass	Pass
Optimize Reaction Tests (ORTs)
'ATP max, aerobic, citrate'	Pass	Pass	Pass	Pass	Fail(MissingObjectiveReaction: ATPM )
'ATP max, aerobic, etoh'	Pass	Pass	Pass	Pass	Fail(MissingObjectiveReaction: ATPM )
'ATP max, aerobic, glc'	Pass	Pass	Pass	Pass	Fail(MissingObjectiveReaction: ATPM )
'ATP max, aerobic, gln-L'	Pass	Pass	Pass	Pass	Fail(MissingObjectiveReaction: ATPM )
'ATP max, aerobic, glu-L'	Pass	Pass	Pass	Pass	Fail(MissingObjectiveReaction: ATPM )
'ATP max, aerobic, gly'	Pass	Pass	Pass	Pass	Fail(MissingObjectiveReaction: ATPM )
'ATP max, aerobic, lac-L'	Pass	Pass	Pass	Pass	Fail(MissingObjectiveReaction: ATPM )
'ATP max, aerobic, pro-L'	Pass	Pass	Pass	Pass	Fail(MissingObjectiveReaction: ATPM)
'ATP max, aerobic, pyruvate/ pyruvate dehydrogenase-->TCA->energy'	Pass	Pass	Pass	Pass	Fail(MissingObjectiveReaction: ATPM )
'ATP max, anaerobic, glc'	Pass	Pass	Pass	Pass	Fail(MissingObjectiveReaction: ATPM )
'ATP production via electron transport chain'	Pass	Pass	Pass	Pass	Pass
'Availability of bicarbonate from Carbonic anhydrase reaction - H2CO3Dm'	Fail(MissingObjectiveReaction: H2CO3Dm )	Fail(MissingObjectiveReaction: H2CO3Dm )	Fail(MissingObjectiveReaction: H2CO3Dm )	Pass	Pass
'binding of guar gum fiber to bile acids - EX_gumgchol(e)'	Pass	Pass	Fail(MissingObjectiveReaction: EX_gumgchol_e )	Fail(MissingObjectiveReaction: EX_gumgchol_e )	Fail(MissingObjectiveReaction: EX_gumgchol_e )
'binding of guar gum fiber to bile acids - GUMDCHAe'	Pass	Pass	Fail(MissingObjectiveReaction: GUMDCHAe )	Fail(MissingObjectiveReaction: GUMDCHAe )	Fail(MissingObjectiveReaction: GUMDCHAe )
binding of guar gum fiber to bile acids - GUMTCHOLe'	Pass	Pass	Fail(MissingObjectiveReaction: GUMTCHOLe )	Fail(MissingObjectiveReaction: GUMTCHOLe )	Fail(MissingObjectiveReaction: GUMTCHOLe )
binding of pectin fiber to bile acids - PECDCHe'	Pass	Pass	Fail(MissingObjectiveReaction: PECDCHe )	Fail(MissingObjectiveReaction: PECDCHe )	Fail(MissingObjectiveReaction: PECDCHe )
binding of pectin fiber to bile acids - PECGCHLe'	Pass	Pass	Fail(MissingObjectiveReaction: PECGCHLe )	Fail(MissingObjectiveReaction: PECGCHLe )	Fail(MissingObjectiveReaction: PECGCHLe )
binding of pectin fiber to bile acids - PECTCHLe'	Pass	Pass	Fail(MissingObjectiveReaction: PECTCHLe )	Fail(MissingObjectiveReaction: PECTCHLe )	Fail(MissingObjectiveReaction: PECTCHLe )
binding of psyllium fiber to bile acids - PSYGCHe'	Pass	Pass	Fail(MissingObjectiveReaction: PSYGCHe )	Fail(MissingObjectiveReaction: PSYGCHe )	Fail(MissingObjectiveReaction: PSYGCHe )
binding of psyllium fiber to bile acids - PSYTCHe'	Pass	Pass	Fail(MissingObjectiveReaction: PSYTCHe )	Fail(MissingObjectiveReaction: PSYTCHe )	Fail(MissingObjectiveReaction: PSYTCHe )
binding of psyllium fiber to bile acids - PSYTDECHe'	Pass	Pass	Fail(MissingObjectiveReaction: PSYTDECHe )	Fail(MissingObjectiveReaction: PSYTDECHe )	Fail(MissingObjectiveReaction: PSYTDECHe )
binding to beta glucan fibers to bile acids - BGLUGCHe'	Pass	Pass	Fail(MissingObjectiveReaction: BGLUGCHe )	Fail(MissingObjectiveReaction: BGLUGCHe )	Fail(MissingObjectiveReaction: BGLUGCHe )
binding to beta glucan fibers to bile acids - BGLUTCHLe'	Pass	Pass	Fail(MissingObjectiveReaction: BGLUTCHLe )	Fail(MissingObjectiveReaction: BGLUTCHLe )	Fail(MissingObjectiveReaction: BGLUTCHLe )
binding to beta glucan fibers to bile acids - BGLUTDECHOe'	Pass	Pass	Fail(MissingObjectiveReaction: BGLUTDECHOe )	Fail(MissingObjectiveReaction: BGLUTDECHOe )	Fail(MissingObjectiveReaction: BGLUTDECHOe )
Cysteine to pyruvate - 3SPYRSP'	Pass	Pass	Pass	Fail(NotOptimal)	Fail(MissingObjectiveReaction: 3SPYRSP )
'de novo purine synthesis - ADSL1'	Pass	Pass	Pass	Fail(Obj<(1*10^-4))	Fail(Obj<(1*10^-4))
'de novo purine synthesis - GMPS2'	Pass	Pass	Pass	Pass	Pass
'fructose to glucose conversion - TRIOK'	Pass	Pass	Pass	Pass	Pass
'glutamine to ammonia - GLUNm'	Pass	Pass	Pass	Fail(NotOptimal)	Pass
'glutamine to aspartate - ASPTA'	Pass	Pass	Pass	Fail(NotOptimal)	Pass
'glutamine to citrulline converion - OCBTm'	Pass	Pass	Pass	Fail(NotOptimal)	Fail(Obj<(1*10^-4))
'glutamine to co2 - AKGDm'	Pass	Pass	Pass	Fail(NotOptimal)	Pass
'glutamine to glucose conversion - ASPTAm'	Pass	Pass	Pass	Fail(NotOptimal)	Pass
'glutamine to glucose conversion - FUM'	Pass	Pass	Pass	Fail(NotOptimal)	Pass
'glutamine to glucose conversion - G6PPer'	Pass	Pass	Pass	Fail(NotOptimal)	Pass
'glutamine to glucose conversion - GLUNm'	Pass	Pass	Pass	Fail(NotOptimal)	Pass
'glutamine to glucose conversion - MDH'	Pass	Pass	Pass	Fail(NotOptimal)	Pass
'glutamine to lactate - LDH_L'	Pass	Pass	Pass	Fail(MissingObjectiveReaction: LDH_L )	Pass
'glutamine to ornithine conversion - ORNTArm'	Pass	Pass	Fail(Obj<(1*10^-4))	Fail(NotOptimal)	Pass
'glutamine to proline conversion - P5CRm'	Pass	Pass	Pass	Fail(NotOptimal)	Pass
'glutamine to proline conversion - P5CRxm'	Pass	Pass	Pass	Fail(NotOptimal)	Pass
'gthrd reduces h2o2, GTHP (c) '	Pass	Pass	Pass	Fail(Obj<(1*10^-4))	Pass
'gthrd reduces h2o2, GTHP (e) '	Pass	Pass	Pass	Fail(Obj<(1*10^-4))	Pass
'gthrd reduces h2o2, GTHP (e) '	Pass	Pass	Pass	Fail(Obj<(1*10^-4))	Pass
heme degradation - HOXG'	Fail(NotOptimal)	Fail(NotOptimal)	Fail(NotOptimal)	Fail(NotOptimal)	Fail(MissingObjectiveReaction: HOXG )
'heme synthesis - FCLTm'	Pass	Pass	Pass	Fail(Obj<(1*10^-4))	Pass
'Histidine to FIGLU - IZPN'	Pass	Pass	Pass	Pass	Pass
'Human Recon 1 test human biomass'	Pass	Pass	Fail(Obj<(1*10^-4))	Fail(MissingObjectiveReaction: BIOMASS_reaction )	Pass
Human Recon 1 test human biomass (maintenance)'	Fail(MissingObjectiveReaction: BIOMASS_maintenance )	Fail(MissingObjectiveReaction: BIOMASS_maintenance )	Fail(MissingObjectiveReaction: BIOMASS_maintenance )	Fail(MissingObjectiveReaction: BIOMASS_maintenance )	Fail(MissingObjectiveReaction: BIOMASS_maintenance )
Human Recon 1 test human biomass (noTrTr)'	Fail(MissingObjectiveReaction: BIOMASS_maintenance_noTrTr )	Fail(MissingObjectiveReaction: BIOMASS_maintenance_noTrTr )	Fail(MissingObjectiveReaction: BIOMASS_maintenance_noTrTr )	Fail(MissingObjectiveReaction: BIOMASS_maintenance_noTrTr )	Fail(MissingObjectiveReaction: BIOMASS_maintenance_noTrTr )
'Malate to pyruvate (malic enzyme) - ME2'	Pass	Pass	Pass	Pass	Pass
'Malate to pyruvate (malic enzyme) - ME2m'	Pass	Pass	Pass	Pass	Pass
'Methionine to cysteine - CYSTGL'	Pass	Pass	Pass	Fail(NotOptimal)	Pass
Phosphatidylcholine synthesis - PETOHMhs'	Pass	Pass	Pass	Fail(Obj<(1*10^-4))	Fail(MissingObjectiveReaction: PETOHMhs )
'purine catabolism - XAOx'	Pass	Pass	Pass	Fail(Obj<(1*10^-4))	Pass
'Putriscine to GABA - ABUTD'	Pass	Pass	Pass	Fail(Obj<(1*10^-4))	Pass
'putriscine to methionine (depends on oxygen uptake) - UNK2'	Pass	Fail(MissingObjectiveReaction: UNK2 )	Fail(MissingObjectiveReaction: UNK2 )	Fail(Obj<(1*10^-4))	Pass
'pyrimidine catabolism - BUP2'	Pass	Pass	Pass	Fail(Obj<(1*10^-4))	Pass
'pyrimidine catabolism - UPPN'	Pass	Pass	Pass	Pass	Pass
'pyrimidine synthesis (with hco3 uptake) - CTPS2'	Pass	Pass	Pass	Pass	Pass
'pyrimidine synthesis (with hco3 uptake) - TMDS'	Pass	Pass	Pass	Fail(Obj<(1*10^-4))	Pass
'Regeneration of citrate (TCA cycle) - CSm'	Pass	Pass	Pass	Pass	Pass
'salvage of purine bases - ADPT'	Pass	Pass	Pass	Pass	Pass
'salvage of purine bases - GUAPRT'	Pass	Pass	Pass	Pass	Pass
'salvage of purine bases - HXPRT'	Pass	Pass	Pass	Fail(Obj<(1*10^-4))	Pass
'Superoxide dismutase - SPODMm'	Pass	Pass	Pass	Pass	Pass
'Synthesis of 5-methyl-tetrahydrofolate from folic acid - MTHFR3'	Pass	Pass	Pass	Fail(NotOptimal)	Pass
'synthesis of alanine from glutamine - ALATA_L'	Pass	Pass	Pass	Fail(Obj<(1*10^-4))	Pass
'synthesis of arginine from glutamine - ARGSL'	Pass	Pass	Pass	Pass	Fail(Obj<(1*10^-4))
'synthesis of cholesterol - DSREDUCr'	Pass	Pass	Pass	Fail(MissingObjectiveReaction: DSREDUCr )	Pass
'synthesis of FAD from riboflavin - FMNAT'	Pass	Pass	Fail(NotOptimal)	Fail(NotOptimal)	Pass
'Synthesis of FMN from riboflavin - RBFK'	Pass	Pass	Fail(NotOptimal)	Fail(MissingObjectiveReaction: RBFK )	Pass
'Synthesis of fructose-6-phosphate from erythrose-4-phosphate (HMP shunt) - TKT2'	Pass	Pass	Pass	Pass	Pass
'synthesis of nitric oxide from arginine - NOS2'	Pass	Pass	Pass	Pass	Pass
'synthesis of proline from glutamine - P5CR'	Pass	Pass	Pass	Pass	Pass
'synthesis of proline from glutamine - P5CRm'	Pass	Pass	Pass	Pass	Pass
'synthesis of proline from glutamine - P5CRxm'	Pass	Pass	Pass	Pass	Pass
'synthesis of spermidine from ornithine - SPMS'	Pass	Pass	Pass	Pass	Pass
'synthesis of spermine from ornithine - SPRMS'	Pass	Pass	Pass	Pass	Pass
Synthesis of triacylglycerol (TAG reformation) - DGAT'	Pass	Pass	Pass	Fail(Obj<(1*10^-4))	Fail(MissingObjectiveReaction: DGAT )
'Synthesis of urea (urea cycle) - ARGN'	Pass	Pass	Pass	Pass	Pass
'uptake of cholic acid - CHOLATEt3'	Pass	Pass	Pass	Fail(Obj<(1*10^-4))	Pass
'uptake of cholic glycocholate - GCHOLAt3'	Pass	Pass	Pass	Fail(Obj<(1*10^-4))	Pass
'uptake of tauro-cholate - TCHOLAt3'	Pass	Pass	Pass	Fail(Obj<(1*10^-4))	Pass
