# Supplementary material for: iMM1865: A New Reconstruction of Mouse Genome-Scale Metabolic Model
Source: Sci Rep. 2020 Apr 10;10:6177. doi: 10.1038/s41598-020-63235-w (PMC7148337; doi:10.1038/s41598-020-63235-w)
Supplement: Supplementary file 15 — Supplementary Table-S5. [file 41598_2020_63235_MOESM15_ESM.xlsx]

## Sheet: Table-S5
###Distribution of gene-associated and non-gene-associated reactions of iMM1865, min-iMM1865 and iMM1415 within different subsystems.
Subsystem	iMM1865_Gene Associated RXNS	iMM1865_Non-Gene Associated RXNS	min-iMM1865_Gene Associated RXNS	min-iMM1865_Non-Gene Associated RXNS	iMM1415_ Gene Associated RXNS	iMM1415_Non- Gene Associated RXNS
Alanine and aspartate metabolism	12	1	12	1	11	1
Alkaloid synthesis	1	0	1	0	3	2
Aminosugar metabolism	29	6	29	5	18	6
Androgen and estrogen synthesis and metabolism	19	7	19	5	0	0
Arachidonic acid metabolism	27	14	27	4	0	0
Arginine and proline metabolism	31	9	31	5	27	8
Beta-Alanine metabolism	8	2	8	1	9	1
Bile acid synthesis	164	21	164	7	41	0
Biomass and maintenance functions	0	1	0	1	0	1
Biotin metabolism	8	4	8	4	8	4
Blood group synthesis	41	6	41	4	30	1
Butanoate metabolism	3	0	3	0	3	0
C5-branched dibasic acid metabolism	4	4	4	0	4	4
Cholesterol metabolism	236	6	236	5	41	1
Chondroitin sulfate degradation	34	10	34	10	34	10
Chondroitin synthesis	42	3	42	2	42	3
Citric acid cycle	19	1	19	0	17	0
CoA catabolism	2	2	2	1	2	2
CoA synthesis	12	2	12	0	6	0
Cytochrome metabolism	15	0	15	0	12	0
D-alanine metabolism	2	1	2	1	2	1
Dietary fiber binding	0	12	0	0	0	0
Drug metabolism	173	400	173	172	0	0
Eicosanoid metabolism	46	47	46	26	21	4
Fatty acid oxidation	843	118	843	87	221	17
Fatty acid synthesis	202	37	202	26	23	2
Folate metabolism	59	0	59	0	50	0
Fructose and mannose metabolism	21	2	21	1	15	1
Galactose metabolism	13	1	13	0	12	0
Glutamate metabolism	14	2	14	0	10	0
Glutathione metabolism	15	1	15	0	10	1
Glycerophospholipid metabolism	148	16	148	6	26	9
Glycine, serine, alanine, and threonine metabolism	39	9	39	3	25	5
Glycolysis/gluconeogenesis	42	0	42	0	28	0
Glycosphingolipid metabolism	60	11	60	7	0	0
Glyoxylate and dicarboxylate metabolism	10	4	10	1	10	4
Heme degradation	3	1	3	1	2	0
Heme synthesis	11	8	11	6	8	2
Heparan sulfate degradation	18	9	18	9	18	9
Hippurate metabolism	0	2	0	0	0	0
Histidine metabolism	10	4	10	0	10	1
Hyaluronan metabolism	5	0	5	0	5	0
Inositol phosphate metabolism	46	19	46	1	41	23
Keratan sulfate degradation	74	2	74	2	73	2
Keratan sulfate synthesis	22	0	22	0	59	0
Leukotriene metabolism	8	0	8	0	0	0
Limonene and pinene degradation	3	0	3	0	6	0
Linoleate metabolism	4	5	4	5	0	0
Lipoate metabolism	1	0	1	0	0	0
Lysine metabolism	17	14	17	4	16	6
Methionine and cysteine metabolism	30	15	30	5	17	7
Miscellaneous	118	34	118	21	8	4
NAD metabolism	23	4	23	2	19	4
N-glycan degradation	10	2	10	2	14	2
N-glycan metabolism	5	1	5	1	0	0
N-glycan synthesis	4	14	4	8	52	56
Nucleotide interconversion	158	7	158	4	151	13
Nucleotide metabolism	1	0	1	0	0	0
Nucleotide salvage pathway	3	0	3	0	3	0
Nucleotide sugar metabolism	1	0	1	0	2	3
O-glycan metabolism	13	5	13	1	9	4
Oxidative phosphorylation	9	1	9	0	5	0
Pentose phosphate pathway	28	13	28	5	19	11
Peptide metabolism	0	242	0	242	0	0
Phenylalanine metabolism	24	12	24	2	7	2
Phosphatidylinositol phosphate metabolism	35	5	35	2	36	0
Propanoate metabolism	9	6	9	5	6	4
Protein formation	0	2	0	0	0	0
Purine catabolism	25	8	25	3	10	0
Purine synthesis	11	4	11	0	10	0
Pyrimidine catabolism	28	6	28	1	14	4
Pyrimidine synthesis	16	5	16	1	8	0
Pyruvate metabolism	28	4	28	1	25	2
R group synthesis	0	6	0	2	0	50
ROS detoxification	6	1	6	1	6	0
Sphingolipid metabolism	122	12	122	6	75	4
Squalene and cholesterol synthesis	5	0	5	0	0	0
Starch and sucrose metabolism	40	2	40	2	21	0
Steroid metabolism	85	5	85	2	42	0
Taurine and hypotaurine metabolism	5	3	5	1	4	3
Tetrahydrobiopterin metabolism	14	4	14	1	8	1
Thiamine metabolism	2	4	2	2	2	4
Triacylglycerol synthesis	9	0	9	0	11	0
Tryptophan metabolism	35	10	35	5	38	5
Tyrosine metabolism	61	32	61	14	44	1
Ubiquinone synthesis	9	9	9	8	5	9
Urea cycle	28	12	28	8	20	5
Valine, leucine, and isoleucine metabolism	33	12	33	2	28	2
Vitamin A metabolism	16	31	16	3	10	22
Vitamin B12 metabolism	0	1	0	1	1	1
Vitamin B2 metabolism	7	2	7	1	3	0
Vitamin B6 metabolism	11	0	11	0	9	0
Vitamin C metabolism	2	8	2	2	3	10
Vitamin D metabolism	5	8	5	1	6	8
Vitamin E metabolism	0	5	0	0	0	0
