# Supplementary material for: iMM1865: A New Reconstruction of Mouse Genome-Scale Metabolic Model
Source: Sci Rep. 2020 Apr 10;10:6177. doi: 10.1038/s41598-020-63235-w (PMC7148337; doi:10.1038/s41598-020-63235-w)
Supplement: Supplementary file 16 — Supplementary Table-S6. [file 41598_2020_63235_MOESM16_ESM.xlsx]

## Sheet: Table-S6
### The list of metabolic lethal genes
Entrez GeneID	Symbol	Name
110460	Acat2	acetyl-Coenzyme A acetyltransferase 2
327942	Pigl	phosphatidylinositol glycan anchor biosynthesis, class L
56357	Ivd	isovaleryl coenzyme A dehydrogenase
11564	Adsl	adenylosuccinate lyase
140494	Atp6v0a4	ATPase, H+ transporting, lysosomal V0 subunit A4
73834	Atp6v1d	ATPase, H+ transporting, lysosomal V1 subunit D
11975	Atp6v0a1	ATPase, H+ transporting, lysosomal V0 subunit A1
11966	Atp6v1b2	ATPase, H+ transporting, lysosomal V1 subunit B2
52858	Cdipt	CDP-diacylglycerol--inositol 3-phosphatidyltransferase (phosphatidylinositol synthase)
11303	Abca1	ATP-binding cassette, sub-family A (ABC1), member 1
217707	Coq6	coenzyme Q6 monooxygenase
12974	Cs	citrate synthase
56749	Dhodh	dihydroorotate dehydrogenase
380959	Alg10b	asparagine-linked glycosylation 10B (alpha-1,2-glucosyltransferase)
13361	Dhfr	dihydrofolate reductase
20526	Slc2a2	solute carrier family 2 (facilitated glucose transporter), member 2
14450	Gart	phosphoribosylglycinamide formyltransferase
27357	Gyg	glycogenin
14778	Gpx3	glutathione peroxidase 3
228812	Pigu	phosphatidylinositol glycan anchor biosynthesis, class U
71883	Coq2	coenzyme Q2 4-hydroxybenzoate polyprenyltransferase
16987	Lss	lanosterol synthase
232087	Mat2a	methionine adenosyltransferase II, alpha
64436	Inpp5e	inositol polyphosphate-5-phosphatase E
104015	Synj1	synaptojanin 1
232975	Atp1a3	ATPase, Na+/K+ transporting, alpha 3 polypeptide
54369	Nme6	NME/NM23 nucleoside diphosphate kinase 6
59027	Nampt	nicotinamide phosphoribosyltransferase
18563	Pcx	pyruvate carboxylase
66461	Ptpmt1	protein tyrosine phosphatase, mitochondrial 1
74451	Pgs1	phosphatidylglycerophosphate synthase 1
18704	Pik3c2a	phosphatidylinositol-4-phosphate 3-kinase catalytic subunit type 2 alpha
13481	Dpm2	dolichol-phosphate (beta-D) mannosyltransferase 2
110417	Pigh	phosphatidylinositol glycan anchor biosynthesis, class H
67916	Plpp3	phospholipid phosphatase 3
20397	Sgpl1	sphingosine phosphate lyase 1
66052	Sdhc	succinate dehydrogenase complex, subunit C, integral membrane protein
66945	Sdha	succinate dehydrogenase complex, subunit A, flavoprotein (Fp)
67680	Sdhb	succinate dehydrogenase complex, subunit B, iron sulfur (Ip)
20135	Rrm2	ribonucleotide reductase M2
104245	Slc6a5	solute carrier family 6 (neurotransmitter transporter, glycine), member 5
53945	Slc40a1	solute carrier family 40 (iron-regulated transporter), member 1
52710	Slc52a2	solute carrier protein 52, member 2
14593	Ggps1	geranylgeranyl diphosphate synthase 1
14583	Gfpt1	glutamine fructose-6-phosphate transaminase 1
19139	Prps1	phosphoribosyl pyrophosphate synthetase 1
100678	Psph	phosphoserine phosphatase
26384	Gnpda1	glucosamine-6-phosphate deaminase 1
269378	Ahcy	S-adenosylhomocysteine hydrolase
57357	Srd5a3	steroid 5 alpha-reductase 3
83493	Sacm1l	SAC1 suppressor of actin mutations 1-like (yeast)
18195	Nsf	N-ethylmaleimide sensitive fusion protein
11947	Atp5b	ATP synthase, H+ transporting mitochondrial F1 complex, beta subunit
67126	Atp5e	ATP synthase, H+ transporting, mitochondrial F1 complex, epsilon subunit
27425	Atp5l	ATP synthase, H+ transporting, mitochondrial F0 complex, subunit G
67530	Uqcrb	ubiquinol-cytochrome c reductase binding protein
75406	Ndufs7	NADH:ubiquinone oxidoreductase core subunit S7
227197	Ndufs1	NADH:ubiquinone oxidoreductase core subunit S1
68375	Ndufa8	NADH:ubiquinone oxidoreductase subunit A8
12859	Cox5b	cytochrome c oxidase subunit 5B
12867	Cox7c	cytochrome c oxidase subunit 7C
12857	Cox4i1	cytochrome c oxidase subunit 4I1
