# Supplementary material for: iMM1865: A New Reconstruction of Mouse Genome-Scale Metabolic Model
Source: Sci Rep. 2020 Apr 10;10:6177. doi: 10.1038/s41598-020-63235-w (PMC7148337; doi:10.1038/s41598-020-63235-w)
Supplement: Supplementary file 17 — Supplementary Table-S7. [file 41598_2020_63235_MOESM17_ESM.xlsx]

## Sheet: Table-S7
###The list of metabolic viable genes
Entrez GeneID	Symbol	Name
105243	Slc9a3	solute carrier family 9 (sodium/hydrogen exchanger), member 3
105355	Slc17a3	solute carrier family 17 (sodium phosphate), member 3
107747	Aldh1l1	aldehyde dehydrogenase 1 family, member L1
110524	Dgkq	diacylglycerol kinase, theta
110893	Slc8a3	solute carrier family 8 (sodium/calcium exchanger), member 3
110895	Slc9a4	solute carrier family 9 (sodium/hydrogen exchanger), member 4
114644	Slc13a3	solute carrier family 13 (sodium-dependent dicarboxylate transporter), member 3
114664	Hsd17b11	hydroxysteroid (17-beta) dehydrogenase 11
11532	Adh5	alcohol dehydrogenase 5 (class III), chi polypeptide
11670	Aldh3a1	aldehyde dehydrogenase family 3, subfamily A1
11676	Aldoc	aldolase C, fructose-bisphosphate
11828	Aqp3	aquaporin 3
12116	Bhmt	betaine-homocysteine methyltransferase
12354	Car7	carbonic anhydrase 7
12495	Entpd1	ectonucleoside triphosphate diphosphohydrolase 1
12642	Ch25h	cholesterol 25-hydroxylase
12780	Abcc2	ATP-binding cassette, sub-family C (CFTR/MRP), member 2
12846	Comt	catechol-O-methyltransferase
12865	Cox7a1	cytochrome c oxidase subunit 7A1
12870	Cp	ceruloplasmin
13074	Cyp17a1	cytochrome P450, family 17, subfamily a, polypeptide 1
13106	Cyp2e1	cytochrome P450, family 2, subfamily e, polypeptide 1
13115	Cyp27b1	cytochrome P450, family 27, subfamily b, polypeptide 1
13120	Cyp4b1	cytochrome P450, family 4, subfamily b, polypeptide 1
13123	Cyp7b1	cytochrome P450, family 7, subfamily b, polypeptide 1
13162	Slc6a3	solute carrier family 6 (neurotransmitter transporter, dopamine), member 3
13190	Dct	dopachrome tautomerase
14080	Fabp1	fatty acid binding protein 1, liver
14187	Akr1b8	aldo-keto reductase family 1, member B8
14417	Gad2	glutamic acid decarboxylase 2
14420	Galc	galactosylceramidase
14584	Gfpt2	glutamine fructose-6-phosphate transaminase 2
14775	Gpx1	glutathione peroxidase 1
15116	Has1	hyaluronan synthase 1
15485	Hsd17b1	hydroxysteroid (17-beta) dehydrogenase 1
15926	Idh1	isocitrate dehydrogenase 1 (NADP+), soluble
16329	Inpp1	inositol polyphosphate-1-phosphatase
16832	Ldhb	lactate dehydrogenase B
16890	Lipe	lipase, hormone sensitive
16922	Phyh	phytanoyl-CoA hydroxylase
16993	Lta4h	leukotriene A4 hydrolase
171282	Acot4	acyl-CoA thioesterase 4
17523	Mpo	myeloperoxidase
18103	Nme2	NME/NM23 nucleoside diphosphate kinase 2
18574	Pde1b	phosphodiesterase 1B, Ca2+-calmodulin dependent
18584	Pde8a	phosphodiesterase 8A
18639	Pfkfb1	6-phosphofructo-2-kinase/fructose-2,6-biphosphatase 1
18640	Pfkfb2	6-phosphofructo-2-kinase/fructose-2,6-biphosphatase 2
18796	Plcb2	phospholipase C, beta 2
18948	Pnmt	phenylethanolamine-N-methyltransferase
19125	Prodh	proline dehydrogenase
19193	Pipox	pipecolic acid oxidase
19210	Ptdss1	phosphatidylserine synthase 1
19662	Rbp4	retinol binding protein 4, plasma
19879	Slc22a8	solute carrier family 22 (organic anion transporter), member 8
20425	Shmt1	serine hydroxymethyltransferase 1 (soluble)
20510	Slc1a1	solute carrier family 1 (neuronal/epithelial high affinity glutamate transporter, system Xag), member 1
20778	Scarb1	scavenger receptor class B, member 1
209027	Pycr1	pyrroline-5-carboxylate reductase 1
217593	Slc25a21	solute carrier family 25 (mitochondrial oxodicarboxylate carrier), member 21
218232	Ptpdc1	protein tyrosine phosphatase domain containing 1
22117	Tst	thiosulfate sulfurtransferase, mitochondrial
22227	Ucp1	uncoupling protein 1 (mitochondrial, proton carrier)
224024	Scarf2	scavenger receptor class F, member 2
227327	B3gnt7	UDP-GlcNAc:betaGal beta-1,3-N-acetylglucosaminyltransferase 7
232680	Cpa2	carboxypeptidase A2, pancreatic
233016	Blvrb	biliverdin reductase B (flavin reductase (NADPH))
233799	Acsm2	acyl-CoA synthetase medium-chain family member 2
235626	Setd2	SET domain containing 2
246696	Slc25a28	solute carrier family 25, member 28
257635	Sdsl	serine dehydratase-like
26357	Abcg2	ATP binding cassette subfamily G member 2 (Junior blood group)
26565	Pla2g10	phospholipase A2, group X
26570	Slc7a11	solute carrier family 7 (cationic amino acid transporter, y+ system), member 11
26970	Pla2g2e	phospholipase A2, group IIE
269951	Idh2	isocitrate dehydrogenase 2 (NADP+), mitochondrial
270198	Pfkfb4	6-phosphofructo-2-kinase/fructose-2,6-biphosphatase 4
27222	Atp1a4	ATPase, Na+/K+ transporting, alpha 4 polypeptide
27404	Abca8b	ATP-binding cassette, sub-family A (ABC1), member 8b
320635	Cyb5r2	cytochrome b5 reductase 2
327951	Cyb5d1	cytochrome b5 domain containing 1
380701	Slc47a2	solute carrier family 47, member 2
433256	Acsl5	acyl-CoA synthetase long-chain family member 5
54397	Ppt2	palmitoyl-protein thioesterase 2
56174	Nagk	N-acetylglucosamine kinase
56485	Slc2a5	solute carrier family 2 (facilitated glucose transporter), member 5
56752	Aldh9a1	aldehyde dehydrogenase 9, subfamily A1
56794	Hacl1	2-hydroxyacyl-CoA lyase 1
58875	Hibadh	3-hydroxyisobutyrate dehydrogenase
59012	Moxd1	monooxygenase, DBH-like 1
63959	Slc29a1	solute carrier family 29 (nucleoside transporters), member 1
64385	Cyp4f14	cytochrome P450, family 4, subfamily f, polypeptide 14
64898	Lpin2	lipin 2
64899	Lpin3	lipin 3
66447	Mgst3	microsomal glutathione S-transferase 3
665563	Mthfd2l	methylenetetrahydrofolate dehydrogenase (NADP+ dependent) 2-like
67092	Gatm	glycine amidinotransferase (L-arginine:glycine amidinotransferase)
67473	Slc47a1	solute carrier family 47, member 1
67555	Mgat4d	MGAT4 family, member C
67880	Dcxr	dicarbonyl L-xylulose reductase
67881	Mdp1	magnesium-dependent phosphatase 1
67909	Galntl5	UDP-N-acetyl-alpha-D-galactosamine:polypeptide N-acetylgalactosaminyltransferase-like 5
67980	Gnpda2	glucosamine-6-phosphate deaminase 2
68262	Agpat4	1-acylglycerol-3-phosphate O-acyltransferase 4 (lysophosphatidic acid acyltransferase, delta)
71562	Afmid	arylformamidase
71949	Cers5	ceramide synthase 5
72090	Entpd8	ectonucleoside triphosphate diphosphohydrolase 8
72102	Dusp11	dual specificity phosphatase 11 (RNA/RNP complex 1-interacting)
73649	Cybrd1	cytochrome b reductase 1
74411	Plpp6	phospholipid phosphatase 6
75320	Etnk1	ethanolamine kinase 1
75454	Phpt1	phosphohistidine phosphatase 1
76113	Lpo	lactoperoxidase
76267	Fads1	fatty acid desaturase 1
76507	Aoc1	amine oxidase, copper-containing 1
78914	Nadsyn1	NAD synthetase 1
80879	Slc16a3	solute carrier family 16 (monocarboxylic acid transporters), member 3
80908	Abo	ABO blood group (transferase A, alpha 1-3-N-acetylgalactosaminyltransferase, transferase B, alpha 1-3-galactosyltransferase)
98256	Kmo	kynurenine 3-monooxygenase (kynurenine 3-hydroxylase)
99586	Dpyd	dihydropyrimidine dehydrogenase
