# Supplementary material for: iMM1865: A New Reconstruction of Mouse Genome-Scale Metabolic Model
Source: Sci Rep. 2020 Apr 10;10:6177. doi: 10.1038/s41598-020-63235-w (PMC7148337; doi:10.1038/s41598-020-63235-w)
Supplement: Supplementary file 18 — Supplementary Table-S8. [file 41598_2020_63235_MOESM18_ESM.xlsx]

## Sheet: Table-S8
### Transcriptomic data
Sample_GEO _accession	Sample_title	Sample_type	Sample_source _name _ch1	Sample_organism _ch1	Sample_description	Series_geo _accession	Series_title	!Sample_platform_id	Sample_supplementary _file	Series_status	Series_pubmed _id
GSM795342	Embryonic day 13.5 control replicate 1	RNA	Heart tissue	Mus musculus	Gene expression data from heart tissue isolated from embryonic day 13.5 control mouse	GSE32078	Differential gene expression profiles during embryonic heart development in diabetic mice pregnancy	GPL1261	ftp://ftp.ncbi.nlm.nih.gov/geo/samples/GSM795nnn/GSM795342/suppl/GSM795342.CEL.gz	Public on Sep 14 2011	23287646
GSM795343	Embryonic day 13.5 control replicate 2	RNA	Heart tissue	Mus musculus	Gene expression data from heart tissue isolated from embryonic day 13.5 control mouse	GSE32078	Differential gene expression profiles during embryonic heart development in diabetic mice pregnancy	GPL1261	ftp://ftp.ncbi.nlm.nih.gov/geo/samples/GSM795nnn/GSM795343/suppl/GSM795343.CEL.gz	Public on Sep 14 2011	23287646
GSM795344	Embryonic day 13.5 control replicate 3	RNA	Heart tissue	Mus musculus	Gene expression data from heart tissue isolated from embryonic day 13.5 control mouse	GSE32078	Differential gene expression profiles during embryonic heart development in diabetic mice pregnancy	GPL1261	ftp://ftp.ncbi.nlm.nih.gov/geo/samples/GSM795nnn/GSM795344/suppl/GSM795344.CEL.gz	Public on Sep 14 2011	23287646
GSM795348	Embryonic day 15.5 control replicate 1	RNA	Heart tissue	Mus musculus	Gene expression data from heart tissue isolated from embryonic day 15.5 control mouse	GSE32078	Differential gene expression profiles during embryonic heart development in diabetic mice pregnancy	GPL1261	ftp://ftp.ncbi.nlm.nih.gov/geo/samples/GSM795nnn/GSM795348/suppl/GSM795348.CEL.gz	Public on Sep 14 2011	23287646
GSM795349	Embryonic day 15.5 control replicate 2	RNA	Heart tissue	Mus musculus	Gene expression data from heart tissue isolated from embryonic day 15.5 control mouse	GSE32078	Differential gene expression profiles during embryonic heart development in diabetic mice pregnancy	GPL1261	ftp://ftp.ncbi.nlm.nih.gov/geo/samples/GSM795nnn/GSM795349/suppl/GSM795349.CEL.gz	Public on Sep 14 2011	23287646
GSM795350	Embryonic day 15.5 control replicate 3	RNA	Heart tissue	Mus musculus	Gene expression data from heart tissue isolated from embryonic day 15.5 control mouse	GSE32078	Differential gene expression profiles during embryonic heart development in diabetic mice pregnancy	GPL1261	ftp://ftp.ncbi.nlm.nih.gov/geo/samples/GSM795nnn/GSM795350/suppl/GSM795350.CEL.gz	Public on Sep 14 2011	23287646
GSM25150	PGA-E10.5_1	RNA	Whole heart	Mus musculus	Keywords = cardiac development, heart	GSE1479	C57BL/6 Benchmark Set for Early Cardiac Development	GPL1261	ftp://ftp.ncbi.nlm.nih.gov/geo/samples/GSM25nnn/GSM25150/suppl/GSM25150.CEL.gz	Public on Jun 24 2004
GSM25151	PGA-E10.5_2	RNA	Whole heart	Mus musculus	Keywords = cardiac development, heart	GSE1479	C57BL/6 Benchmark Set for Early Cardiac Development	GPL1261	ftp://ftp.ncbi.nlm.nih.gov/geo/samples/GSM25nnn/GSM25151/suppl/GSM25151.CEL.gz	Public on Jun 24 2004
GSM25152	PGA-E10.5_3	RNA	Whole heart	Mus musculus	Keywords = cardiac development, heart	GSE1479	C57BL/6 Benchmark Set for Early Cardiac Development	GPL1261	ftp://ftp.ncbi.nlm.nih.gov/geo/samples/GSM25nnn/GSM25152/suppl/GSM25152.CEL.gz	Public on Jun 24 2004
GSM25153	PGA-E11.5_1	RNA	Whole heart	Mus musculus	Keywords = cardiac development, heart	GSE1479	C57BL/6 Benchmark Set for Early Cardiac Development	GPL1261	ftp://ftp.ncbi.nlm.nih.gov/geo/samples/GSM25nnn/GSM25153/suppl/GSM25153.CEL.gz	Public on Jun 24 2004
GSM25154	PGA-E11.5_2	RNA	Whole heart	Mus musculus	Keywords = cardiac development, heart	GSE1479	C57BL/6 Benchmark Set for Early Cardiac Development	GPL1261	ftp://ftp.ncbi.nlm.nih.gov/geo/samples/GSM25nnn/GSM25154/suppl/GSM25154.CEL.gz	Public on Jun 24 2004
GSM25155	PGA-E11.5_3	RNA	Whole heart	Mus musculus	Keywords = cardiac development, heart	GSE1479	C57BL/6 Benchmark Set for Early Cardiac Development	GPL1261	ftp://ftp.ncbi.nlm.nih.gov/geo/samples/GSM25nnn/GSM25155/suppl/GSM25155.CEL.gz	Public on Jun 24 2004
GSM25156	PGA-E12.5_1	RNA	Both ventricles	Mus musculus	Keywords = cardiac development, heart	GSE1479	C57BL/6 Benchmark Set for Early Cardiac Development	GPL1261	ftp://ftp.ncbi.nlm.nih.gov/geo/samples/GSM25nnn/GSM25156/suppl/GSM25156.CEL.gz	Public on Jun 24 2004
GSM25157	PGA-E12.5_2	RNA	Both ventricles	Mus musculus	Keywords = cardiac development, heart	GSE1479	C57BL/6 Benchmark Set for Early Cardiac Development	GPL1261	ftp://ftp.ncbi.nlm.nih.gov/geo/samples/GSM25nnn/GSM25157/suppl/GSM25157.CEL.gz	Public on Jun 24 2004
GSM25158	PGA-E12.5_3	RNA	Both ventricles	Mus musculus	Keywords = cardiac development, heart	GSE1479	C57BL/6 Benchmark Set for Early Cardiac Development	GPL1261	ftp://ftp.ncbi.nlm.nih.gov/geo/samples/GSM25nnn/GSM25158/suppl/GSM25158.CEL.gz	Public on Jun 24 2004
GSM25159	PGA-E12.5_1A	RNA	Atrial chamber of heart	Mus musculus	Keywords = cardiac development, heart	GSE1479	C57BL/6 Benchmark Set for Early Cardiac Development	GPL1261	ftp://ftp.ncbi.nlm.nih.gov/geo/samples/GSM25nnn/GSM25159/suppl/GSM25159.CEL.gz	Public on Jun 24 2004
GSM25160	PGA-E12.5_2A	RNA	Atrial chamber of heart	Mus musculus	Keywords = cardiac development, heart	GSE1479	C57BL/6 Benchmark Set for Early Cardiac Development	GPL1261	ftp://ftp.ncbi.nlm.nih.gov/geo/samples/GSM25nnn/GSM25160/suppl/GSM25160.CEL.gz	Public on Jun 24 2004
GSM25161	PGA-E12.5_3A	RNA	Atrial chamber of heart	Mus musculus	Keywords = cardiac development, heart	GSE1479	C57BL/6 Benchmark Set for Early Cardiac Development	GPL1261	ftp://ftp.ncbi.nlm.nih.gov/geo/samples/GSM25nnn/GSM25161/suppl/GSM25161.CEL.gz	Public on Jun 24 2004
GSM25162	PGA-E13.5_1	RNA	Both ventricles	Mus musculus	Keywords = cardiac development, heart	GSE1479	C57BL/6 Benchmark Set for Early Cardiac Development	GPL1261	ftp://ftp.ncbi.nlm.nih.gov/geo/samples/GSM25nnn/GSM25162/suppl/GSM25162.CEL.gz	Public on Jun 24 2004
GSM25163	PGA-E13.5_2	RNA	Both ventricles	Mus musculus	Keywords = cardiac development, heart	GSE1479	C57BL/6 Benchmark Set for Early Cardiac Development	GPL1261	ftp://ftp.ncbi.nlm.nih.gov/geo/samples/GSM25nnn/GSM25163/suppl/GSM25163.CEL.gz	Public on Jun 24 2004
GSM25164	PGA-E13.5_3	RNA	Both ventricles	Mus musculus	Keywords = cardiac development, heart	GSE1479	C57BL/6 Benchmark Set for Early Cardiac Development	GPL1261	ftp://ftp.ncbi.nlm.nih.gov/geo/samples/GSM25nnn/GSM25164/suppl/GSM25164.CEL.gz	Public on Jun 24 2004
GSM25165	PGA-E13.5_1A	RNA	Atrial chamber of heart	Mus musculus	Keywords = cardiac development, heart	GSE1479	C57BL/6 Benchmark Set for Early Cardiac Development	GPL1261	ftp://ftp.ncbi.nlm.nih.gov/geo/samples/GSM25nnn/GSM25165/suppl/GSM25165.CEL.gz	Public on Jun 24 2004
GSM25166	PGA-E13.5_2A	RNA	Atrial chamber of heart	Mus musculus	Keywords = cardiac development, heart	GSE1479	C57BL/6 Benchmark Set for Early Cardiac Development	GPL1261	ftp://ftp.ncbi.nlm.nih.gov/geo/samples/GSM25nnn/GSM25166/suppl/GSM25166.CEL.gz	Public on Jun 24 2004
GSM25167	PGA-E13.5_3A	RNA	Atrial chamber of heart	Mus musculus	Keywords = cardiac development, heart	GSE1479	C57BL/6 Benchmark Set for Early Cardiac Development	GPL1261	ftp://ftp.ncbi.nlm.nih.gov/geo/samples/GSM25nnn/GSM25167/suppl/GSM25167.CEL.gz	Public on Jun 24 2004
GSM25168	PGA-E14.5_1	RNA	Both ventricles	Mus musculus	Keywords = cardiac development, heart	GSE1479	C57BL/6 Benchmark Set for Early Cardiac Development	GPL1261	ftp://ftp.ncbi.nlm.nih.gov/geo/samples/GSM25nnn/GSM25168/suppl/GSM25168.CEL.gz	Public on Jun 24 2004
GSM25169	PGA-E14.5_2	RNA	Both ventricles	Mus musculus	Keywords = cardiac development, heart	GSE1479	C57BL/6 Benchmark Set for Early Cardiac Development	GPL1261	ftp://ftp.ncbi.nlm.nih.gov/geo/samples/GSM25nnn/GSM25169/suppl/GSM25169.CEL.gz	Public on Jun 24 2004
GSM25170	PGA-E14.5_3	RNA	Both ventricles	Mus musculus	Keywords = cardiac development, heart	GSE1479	C57BL/6 Benchmark Set for Early Cardiac Development	GPL1261	ftp://ftp.ncbi.nlm.nih.gov/geo/samples/GSM25nnn/GSM25170/suppl/GSM25170.CEL.gz	Public on Jun 24 2004
GSM25171	PGA-E14.5_1A	RNA	Atrial chamber of heart	Mus musculus	Keywords = cardiac development, heart	GSE1479	C57BL/6 Benchmark Set for Early Cardiac Development	GPL1261	ftp://ftp.ncbi.nlm.nih.gov/geo/samples/GSM25nnn/GSM25171/suppl/GSM25171.CEL.gz	Public on Jun 24 2004
GSM25172	PGA-E14.5_2A	RNA	Atrial chamber of heart	Mus musculus	Keywords = cardiac development, heart	GSE1479	C57BL/6 Benchmark Set for Early Cardiac Development	GPL1261	ftp://ftp.ncbi.nlm.nih.gov/geo/samples/GSM25nnn/GSM25172/suppl/GSM25172.CEL.gz	Public on Jun 24 2004
GSM25173	PGA-E14.5_3A	RNA	Atrial chamber of heart	Mus musculus	Keywords = cardiac development, heart	GSE1479	C57BL/6 Benchmark Set for Early Cardiac Development	GPL1261	ftp://ftp.ncbi.nlm.nih.gov/geo/samples/GSM25nnn/GSM25173/suppl/GSM25173.CEL.gz	Public on Jun 24 2004
GSM25174	PGA-E16.5_1	RNA	Both ventricles	Mus musculus	Keywords = cardiac development, heart	GSE1479	C57BL/6 Benchmark Set for Early Cardiac Development	GPL1261	ftp://ftp.ncbi.nlm.nih.gov/geo/samples/GSM25nnn/GSM25174/suppl/GSM25174.CEL.gz	Public on Jun 24 2004
GSM25175	PGA-E16.5_2	RNA	Both ventricles	Mus musculus	Keywords = cardiac development, heart	GSE1479	C57BL/6 Benchmark Set for Early Cardiac Development	GPL1261	ftp://ftp.ncbi.nlm.nih.gov/geo/samples/GSM25nnn/GSM25175/suppl/GSM25175.CEL.gz	Public on Jun 24 2004
GSM25176	PGA-E16.5_3	RNA	Both ventricles	Mus musculus	Keywords = cardiac development, heart	GSE1479	C57BL/6 Benchmark Set for Early Cardiac Development	GPL1261	ftp://ftp.ncbi.nlm.nih.gov/geo/samples/GSM25nnn/GSM25176/suppl/GSM25176.CEL.gz	Public on Jun 24 2004
GSM25177	PGA-E16.5_1A	RNA	Atrial chamber of heart	Mus musculus	Keywords = cardiac development, heart	GSE1479	C57BL/6 Benchmark Set for Early Cardiac Development	GPL1261	ftp://ftp.ncbi.nlm.nih.gov/geo/samples/GSM25nnn/GSM25177/suppl/GSM25177.CEL.gz	Public on Jun 24 2004
GSM25178	PGA-E16.5_2A	RNA	Atrial chamber of heart	Mus musculus	Keywords = cardiac development, heart	GSE1479	C57BL/6 Benchmark Set for Early Cardiac Development	GPL1261	ftp://ftp.ncbi.nlm.nih.gov/geo/samples/GSM25nnn/GSM25178/suppl/GSM25178.CEL.gz	Public on Jun 24 2004
GSM25179	PGA-E16.5_3A	RNA	Atrial chamber of heart	Mus musculus	Keywords = cardiac development, heart	GSE1479	C57BL/6 Benchmark Set for Early Cardiac Development	GPL1261	ftp://ftp.ncbi.nlm.nih.gov/geo/samples/GSM25nnn/GSM25179/suppl/GSM25179.CEL.gz	Public on Jun 24 2004
GSM25180	PGA-E18.5_1	RNA	Both ventricles	Mus musculus	Keywords = cardiac development, heart	GSE1479	C57BL/6 Benchmark Set for Early Cardiac Development	GPL1261	ftp://ftp.ncbi.nlm.nih.gov/geo/samples/GSM25nnn/GSM25180/suppl/GSM25180.CEL.gz	Public on Jun 24 2004
GSM25181	PGA-E18.5_2	RNA	Both ventricles	Mus musculus	Keywords = cardiac development, heart	GSE1479	C57BL/6 Benchmark Set for Early Cardiac Development	GPL1261	ftp://ftp.ncbi.nlm.nih.gov/geo/samples/GSM25nnn/GSM25181/suppl/GSM25181.CEL.gz	Public on Jun 24 2004
GSM25182	PGA-E18.5_3	RNA	Both ventricles	Mus musculus	Keywords = cardiac development, heart	GSE1479	C57BL/6 Benchmark Set for Early Cardiac Development	GPL1261	ftp://ftp.ncbi.nlm.nih.gov/geo/samples/GSM25nnn/GSM25182/suppl/GSM25182.CEL.gz	Public on Jun 24 2004
GSM25183	PGA-E18.5_1A	RNA	Atrial chamber of heart	Mus musculus	Keywords = cardiac development, heart	GSE1479	C57BL/6 Benchmark Set for Early Cardiac Development	GPL1261	ftp://ftp.ncbi.nlm.nih.gov/geo/samples/GSM25nnn/GSM25183/suppl/GSM25183.CEL.gz	Public on Jun 24 2004
GSM25184	PGA-E18.5_2A	RNA	Atrial chamber of heart	Mus musculus	Keywords = cardiac development, heart	GSE1479	C57BL/6 Benchmark Set for Early Cardiac Development	GPL1261	ftp://ftp.ncbi.nlm.nih.gov/geo/samples/GSM25nnn/GSM25184/suppl/GSM25184.CEL.gz	Public on Jun 24 2004
GSM25185	PGA-E18.5_3A	RNA	Atrial chamber of heart	Mus musculus	Keywords = cardiac development, heart	GSE1479	C57BL/6 Benchmark Set for Early Cardiac Development	GPL1261	ftp://ftp.ncbi.nlm.nih.gov/geo/samples/GSM25nnn/GSM25185/suppl/GSM25185.CEL.gz	Public on Jun 24 2004
GSM135760	23 wt E11.5 heart	RNA	wild-type heart	Mus musculus	Targeted deletion of skNAC in mice rsulted in embryonic lethality with cardiac defects by E12.5. In order to investigate the molecular mechanism of the cardiac defect, we compared gene expression profiles of the knockout heart and wild type heart.	GSE5841	Differential gene expression in mouse skNAC knockout heart at E11.5	GPL1261	ftp://ftp.ncbi.nlm.nih.gov/geo/samples/GSM135nnn/GSM135760/suppl/GSM135760.CEL.gz	Public on Nov 19 2010	21071677
GSM135761	57 wt E11.5 heart	RNA	wild-type heart	Mus musculus	Targeted deletion of skNAC in mice rsulted in embryonic lethality with cardiac defects by E12.5. In order to investigate the molecular mechanism of the cardiac defect, we compared gene expression profiles of the knockout heart and wild type heart.	GSE5841	Differential gene expression in mouse skNAC knockout heart at E11.5	GPL1261	ftp://ftp.ncbi.nlm.nih.gov/geo/samples/GSM135nnn/GSM135761/suppl/GSM135761.CEL.gz	Public on Nov 19 2010	21071677
GSM156165	HDAC2 WT E17.5 Ventricle 1A	RNA	Mouse wt heart ventricular tissue at E17.5, pool of 2	Mus musculus	Gene expression data during developmental stage of heart at E17.5	GSE6770	Gene Expression Data in HDAC2 KO Myocardium	GPL1261	ftp://ftp.ncbi.nlm.nih.gov/geo/samples/GSM156nnn/GSM156165/suppl/GSM156165.CEL.gz	Public on Jan 18 2007	17322895
GSM156167	HDAC2 WT E17.5 Ventricle 2A	RNA	Mouse wt heart ventricular tissue at E17.5, pool of 2	Mus musculus	Gene expression data during developmental stage of heart at E17.5	GSE6770	Gene Expression Data in HDAC2 KO Myocardium	GPL1261	ftp://ftp.ncbi.nlm.nih.gov/geo/samples/GSM156nnn/GSM156167/suppl/GSM156167.CEL.gz	Public on Jan 18 2007	17322895
GSM230957	E12.5 heart_wildtype_sample a	RNA	E12.5 heart	Mus musculus	No further description required.	GSE9124	Gene expression profiling of E12.5 wildtype- and Sp3 null hearts	GPL1261	ftp://ftp.ncbi.nlm.nih.gov/geo/samples/GSM230nnn/GSM230957/suppl/GSM230957.CEL.gz	Public on Nov 01 2007	17923686
GSM230959	E12.5 heart_wildtype_sample b	RNA	E12.5 heart	Mus musculus	No further description required.	GSE9124	Gene expression profiling of E12.5 wildtype- and Sp3 null hearts	GPL1261	ftp://ftp.ncbi.nlm.nih.gov/geo/samples/GSM230nnn/GSM230959/suppl/GSM230959.CEL.gz	Public on Nov 01 2007	17923686
GSM230960	E12.5 heart_wildtype_sample c	RNA	E12.5 heart	Mus musculus	No further description required.	GSE9124	Gene expression profiling of E12.5 wildtype- and Sp3 null hearts	GPL1261	ftp://ftp.ncbi.nlm.nih.gov/geo/samples/GSM230nnn/GSM230960/suppl/GSM230960.CEL.gz	Public on Nov 01 2007	17923686
GSM372143	Wild-type Mouse Embryonic Heart (E12.5), sample 1	RNA	mouse embryonic heart, wild-type	Mus musculus	E12.5 cardiac RNA served as a control to the experimental mutant sample (Fog2 null).	GSE14906	The Gene Expression Analysis in E12.5 Mouse Hearts with GATA4-FOG2 Interaction Loss	GPL1261	ftp://ftp.ncbi.nlm.nih.gov/geo/samples/GSM372nnn/GSM372143/suppl/GSM372143.CEL.gz	Public on Feb 18 2010	19578715
GSM372153	Wild-type Mouse Embryonic Heart (E12.5), sample 2	RNA	mouse embryonic heart, wild-type	Mus musculus	E12.5 cardiac RNA served as a control.	GSE14906	The Gene Expression Analysis in E12.5 Mouse Hearts with GATA4-FOG2 Interaction Loss	GPL1261	ftp://ftp.ncbi.nlm.nih.gov/geo/samples/GSM372nnn/GSM372153/suppl/GSM372153.CEL.gz	Public on Feb 18 2010	19578715
GSM372265	Wild-type Mouse Embryonic Heart (E12.5), sample 3	RNA	mouse embryonic heart, wild-type	Mus musculus	E12.5 cardiac RNA served as a control to the experimental mutant sample (Gata4ki/ki). The GATA4ki mutation specifically cripples the interaction between the GATA4 protein and FOG molecules.	GSE14906	The Gene Expression Analysis in E12.5 Mouse Hearts with GATA4-FOG2 Interaction Loss	GPL1261	ftp://ftp.ncbi.nlm.nih.gov/geo/samples/GSM372nnn/GSM372265/suppl/GSM372265.CEL.gz	Public on Feb 18 2010	19578715
GSM584582	Wild-type heart, biological rep1	RNA	Wild-type mouse embryonic ventricle at E16.5	Mus musculus	Gene expression data from wild-type E16.5 heart	GSE23700	HOP homeobox (Hopx) and Histone deacetylase-2 (Hdac2) deficiency effect on the embryonic heart	GPL1261	ftp://ftp.ncbi.nlm.nih.gov/geo/samples/GSM584nnn/GSM584582/suppl/GSM584582.CEL.gz	Public on Aug 19 2010	20833366
GSM584583	Wild-type heart, biological rep2	RNA	Wild-type mouse embryonic ventricle at E16.5	Mus musculus	Gene expression data from wild-type E16.5 heart	GSE23700	HOP homeobox (Hopx) and Histone deacetylase-2 (Hdac2) deficiency effect on the embryonic heart	GPL1261	ftp://ftp.ncbi.nlm.nih.gov/geo/samples/GSM584nnn/GSM584583/suppl/GSM584583.CEL.gz	Public on Aug 19 2010	20833366
GSM584584	Wild-type heart, biological rep3	RNA	Wild-type mouse embryonic ventricle at E16.5	Mus musculus	Gene expression data from wild-type E16.5 heart	GSE23700	HOP homeobox (Hopx) and Histone deacetylase-2 (Hdac2) deficiency effect on the embryonic heart	GPL1261	ftp://ftp.ncbi.nlm.nih.gov/geo/samples/GSM584nnn/GSM584584/suppl/GSM584584.CEL.gz	Public on Aug 19 2010	20833366
GSM697735	Heart_wildtype_rep1	RNA	E9.25 control mouse	Mus musculus	1(12-6-4).CEL	GSE28186	Expression data from from the E9.25 hearts of mouse embryos	GPL1261	ftp://ftp.ncbi.nlm.nih.gov/geo/samples/GSM697nnn/GSM697735/suppl/GSM697735.CEL.gz	Public on Mar 26 2011	21382375
GSM697737	Heart_wildtype_rep2	RNA	E9.25 control mouse	Mus musculus	2(12-6-5).CEL	GSE28186	Expression data from from the E9.25 hearts of mouse embryos	GPL1261	ftp://ftp.ncbi.nlm.nih.gov/geo/samples/GSM697nnn/GSM697737/suppl/GSM697737.CEL.gz	Public on Mar 26 2011	21382375
GSM1110137	WT_2	RNA	wild-type heart	Mus musculus	WT_793124	GSE45583	A hypomorphic Lsd1 allele results in heart development defects in mice.	GPL1261	ftp://ftp.ncbi.nlm.nih.gov/geo/samples/GSM1110nnn/GSM1110137/suppl/GSM1110137_NUID-0000-0079-3124.cel.gz	Public on Mar 29 2013
GSM1110138	WT_3	RNA	wild-type heart	Mus musculus	WT_793125	GSE45583	A hypomorphic Lsd1 allele results in heart development defects in mice.	GPL1261	ftp://ftp.ncbi.nlm.nih.gov/geo/samples/GSM1110nnn/GSM1110138/suppl/GSM1110138_NUID-0000-0079-3125.cel.gz	Public on Mar 29 2013
GSM1110139	WT_4	RNA	wild-type heart	Mus musculus	WT_793126	GSE45583	A hypomorphic Lsd1 allele results in heart development defects in mice.	GPL1261	ftp://ftp.ncbi.nlm.nih.gov/geo/samples/GSM1110nnn/GSM1110139/suppl/GSM1110139_NUID-0000-0079-3126.cel.gz	Public on Mar 29 2013
GSM1110140	WT_5	RNA	wild-type heart	Mus musculus	WT_793128	GSE45583	A hypomorphic Lsd1 allele results in heart development defects in mice.	GPL1261	ftp://ftp.ncbi.nlm.nih.gov/geo/samples/GSM1110nnn/GSM1110140/suppl/GSM1110140_NUID-0000-0079-3128.cel.gz	Public on Mar 29 2013
GSM1219064	WT heart, E16.5, biological rep1	RNA	wild-type mouse hearts at E16.5	Mus musculus	Gene expression data from wild-type hearts at E16.5	GSE50426	Expression Data from E16.5 hearts from WT and FOG-2R3K5A siblings	GPL1261	ftp://ftp.ncbi.nlm.nih.gov/geo/samples/GSM1219nnn/GSM1219064/suppl/GSM1219064_1-Wt1.CEL.gz	Public on Jan 01 2014	25196150
GSM1219065	WT heart, E16.5, biological rep2	RNA	wild-type mouse hearts at E16.5	Mus musculus	Gene expression data from wild-type hearts at E16.5	GSE50426	Expression Data from E16.5 hearts from WT and FOG-2R3K5A siblings	GPL1261	ftp://ftp.ncbi.nlm.nih.gov/geo/samples/GSM1219nnn/GSM1219065/suppl/GSM1219065_2-Wt2.CEL.gz	Public on Jan 01 2014	25196150
GSM1219066	WT heart, E16.5, biological rep3	RNA	wild-type mouse hearts at E16.5	Mus musculus	Gene expression data from wild-type hearts at E16.5	GSE50426	Expression Data from E16.5 hearts from WT and FOG-2R3K5A siblings	GPL1261	ftp://ftp.ncbi.nlm.nih.gov/geo/samples/GSM1219nnn/GSM1219066/suppl/GSM1219066_3-Wt3.CEL.gz	Public on Jan 01 2014	25196150
GSM1246311	Mouse E8.5 whole heart tissue (heart tube) E8.1	RNA	Whole heart tube tissues from mouse embryo at E8.5	Mus musculus	Whole heart tube tissues from mouse embryo at E8.5	GSE51483	Transcriptional Atlas of Cardiogenesis Maps Congenital Heart Disease Interactome	ftp://ftp.ncbi.nlm.nih.gov/geo/samples/GSM1246nnn/GSM1246311/suppl/GSM1246311_N07E8el010012-Mouse430_2.cel.gz		Public on May 19 2014	24803680
GSM1246312	Mouse E8.5 whole heart tissue (heart tube) E8.2	RNA	Whole heart tube tissues from mouse embryo at E8.5	Mus musculus	Whole heart tube tissues from mouse embryo at E8.5	GSE51483	Transcriptional Atlas of Cardiogenesis Maps Congenital Heart Disease Interactome	ftp://ftp.ncbi.nlm.nih.gov/geo/samples/GSM1246nnn/GSM1246312/suppl/GSM1246312_N08E8el010013-Mouse430_2.cel.gz		Public on May 19 2014	24803680
GSM1246313	Mouse E8.5 whole heart tissue (heart tube) E8.3	RNA	Whole heart tube tissues from mouse embryo at E8.5	Mus musculus	Whole heart tube tissues from mouse embryo at E8.5	GSE51483	Transcriptional Atlas of Cardiogenesis Maps Congenital Heart Disease Interactome	ftp://ftp.ncbi.nlm.nih.gov/geo/samples/GSM1246nnn/GSM1246313/suppl/GSM1246313_N09E8el010014-Mouse430_2.cel.gz		Public on May 19 2014	24803680
GSM1246314	Mouse E9.5 left ventricle tissue E9L.1	RNA	Left ventricle tissues from mouse embryo at E9.5	Mus musculus	Left ventricle tissues from mouse embryo at E9.5	GSE51483	Transcriptional Atlas of Cardiogenesis Maps Congenital Heart Disease Interactome	ftp://ftp.ncbi.nlm.nih.gov/geo/samples/GSM1246nnn/GSM1246314/suppl/GSM1246314_N10E9Lel010015-Mouse430_2.cel.gz		Public on May 19 2014	24803680
GSM1246315	Mouse E9.5 left ventricle tissue E9L.2	RNA	Left ventricle tissues from mouse embryo at E9.5	Mus musculus	Left ventricle tissues from mouse embryo at E9.5	GSE51483	Transcriptional Atlas of Cardiogenesis Maps Congenital Heart Disease Interactome	ftp://ftp.ncbi.nlm.nih.gov/geo/samples/GSM1246nnn/GSM1246315/suppl/GSM1246315_N11E9Lel010016-Mouse430_2.cel.gz		Public on May 19 2014	24803680
GSM1246316	Mouse E9.5 left ventricle tissue E9L.3	RNA	Left ventricle tissues from mouse embryo at E9.5	Mus musculus	Left ventricle tissues from mouse embryo at E9.5	GSE51483	Transcriptional Atlas of Cardiogenesis Maps Congenital Heart Disease Interactome	ftp://ftp.ncbi.nlm.nih.gov/geo/samples/GSM1246nnn/GSM1246316/suppl/GSM1246316_N12E9Lel010017-Mouse430_2.cel.gz		Public on May 19 2014	24803680
GSM1246317	Mouse E9.5 right ventricle tissue E9R.1	RNA	Right ventricle tissues from mouse embryo at E9.5	Mus musculus	Right ventricle tissues from mouse embryo at E9.5	GSE51483	Transcriptional Atlas of Cardiogenesis Maps Congenital Heart Disease Interactome	ftp://ftp.ncbi.nlm.nih.gov/geo/samples/GSM1246nnn/GSM1246317/suppl/GSM1246317_N13E9Rel010018-Mouse430_2.cel.gz		Public on May 19 2014	24803680
GSM1246318	Mouse E9.5 right ventricle tissue E9R.2	RNA	Right ventricle tissues from mouse embryo at E9.5	Mus musculus	Right ventricle tissues from mouse embryo at E9.5	GSE51483	Transcriptional Atlas of Cardiogenesis Maps Congenital Heart Disease Interactome	ftp://ftp.ncbi.nlm.nih.gov/geo/samples/GSM1246nnn/GSM1246318/suppl/GSM1246318_N14E9Rel010019-Mouse430_2.cel.gz		Public on May 19 2014	24803680
GSM1246319	Mouse E9.5 right ventricle tissue E9R.3	RNA	Right ventricle tissues from mouse embryo at E9.5	Mus musculus	Right ventricle tissues from mouse embryo at E9.5	GSE51483	Transcriptional Atlas of Cardiogenesis Maps Congenital Heart Disease Interactome	ftp://ftp.ncbi.nlm.nih.gov/geo/samples/GSM1246nnn/GSM1246319/suppl/GSM1246319_N15E9Rel010020-Mouse430_2.cel.gz		Public on May 19 2014	24803680
GSM1246320	Mouse E12.5 left ventricle tissue E12L.1	RNA	Left ventricle tissues from mouse embryo at E12.5	Mus musculus	Left ventricle tissues from mouse embryo at E12.5	GSE51483	Transcriptional Atlas of Cardiogenesis Maps Congenital Heart Disease Interactome	ftp://ftp.ncbi.nlm.nih.gov/geo/samples/GSM1246nnn/GSM1246320/suppl/GSM1246320_N16E12LTer010065-Mouse430_2.cel.gz		Public on May 19 2014	24803680
GSM1246321	Mouse E12.5 left ventricle tissue E12L.2	RNA	Left ventricle tissues from mouse embryo at E12.5	Mus musculus	Left ventricle tissues from mouse embryo at E12.5	GSE51483	Transcriptional Atlas of Cardiogenesis Maps Congenital Heart Disease Interactome	ftp://ftp.ncbi.nlm.nih.gov/geo/samples/GSM1246nnn/GSM1246321/suppl/GSM1246321_N17E12LTer010067-Mouse430_2.cel.gz		Public on May 19 2014	24803680
GSM1246322	Mouse E12.5 left ventricle tissue E12L.3	RNA	Left ventricle tissues from mouse embryo at E12.5	Mus musculus	Left ventricle tissues from mouse embryo at E12.5	GSE51483	Transcriptional Atlas of Cardiogenesis Maps Congenital Heart Disease Interactome	ftp://ftp.ncbi.nlm.nih.gov/geo/samples/GSM1246nnn/GSM1246322/suppl/GSM1246322_N18E12LTer010069-Mouse430_2.cel.gz		Public on May 19 2014	24803680
GSM1246323	Mouse E12.5 right ventricle tissue E12R.1	RNA	Right ventricle tissues from mouse embryo at E12.5	Mus musculus	Right ventricle tissues from mouse embryo at E12.5	GSE51483	Transcriptional Atlas of Cardiogenesis Maps Congenital Heart Disease Interactome	ftp://ftp.ncbi.nlm.nih.gov/geo/samples/GSM1246nnn/GSM1246323/suppl/GSM1246323_N19E12RTer010066-Mouse430_2.cel.gz		Public on May 19 2014	24803680
GSM1246324	Mouse E12.5 right ventricle tissue E12R.2	RNA	Right ventricle tissues from mouse embryo at E12.5	Mus musculus	Right ventricle tissues from mouse embryo at E12.5	GSE51483	Transcriptional Atlas of Cardiogenesis Maps Congenital Heart Disease Interactome	ftp://ftp.ncbi.nlm.nih.gov/geo/samples/GSM1246nnn/GSM1246324/suppl/GSM1246324_N20E12RTer010068-Mouse430_2.cel.gz		Public on May 19 2014	24803680
GSM1246325	Mouse E12.5 right ventricle tissue E12R.3	RNA	Right ventricle tissues from mouse embryo at E12.5	Mus musculus	Right ventricle tissues from mouse embryo at E12.5	GSE51483	Transcriptional Atlas of Cardiogenesis Maps Congenital Heart Disease Interactome	ftp://ftp.ncbi.nlm.nih.gov/geo/samples/GSM1246nnn/GSM1246325/suppl/GSM1246325_N21E12RTer010070-Mouse430_2.cel.gz		Public on May 19 2014	24803680
GSM1246326	Mouse E14.5 left ventricle tissue E14L.1	RNA	Left ventricle tissues from mouse embryo at E14.5	Mus musculus	Left ventricle tissues from mouse embryo at E14.5	GSE51483	Transcriptional Atlas of Cardiogenesis Maps Congenital Heart Disease Interactome	ftp://ftp.ncbi.nlm.nih.gov/geo/samples/GSM1246nnn/GSM1246326/suppl/GSM1246326_N22E14Lel010027-Mouse430_2.cel.gz		Public on May 19 2014	24803680
GSM1246327	Mouse E14.5 left ventricle tissue E14L.2	RNA	Left ventricle tissues from mouse embryo at E14.5	Mus musculus	Left ventricle tissues from mouse embryo at E14.5	GSE51483	Transcriptional Atlas of Cardiogenesis Maps Congenital Heart Disease Interactome	ftp://ftp.ncbi.nlm.nih.gov/geo/samples/GSM1246nnn/GSM1246327/suppl/GSM1246327_N23E14Lel010028-Mouse430_2.cel.gz		Public on May 19 2014	24803680
GSM1246328	Mouse E14.5 left ventricle tissue E14L.3	RNA	Left ventricle tissues from mouse embryo at E14.5	Mus musculus	Left ventricle tissues from mouse embryo at E14.5	GSE51483	Transcriptional Atlas of Cardiogenesis Maps Congenital Heart Disease Interactome	ftp://ftp.ncbi.nlm.nih.gov/geo/samples/GSM1246nnn/GSM1246328/suppl/GSM1246328_N24E14Lel010029-Mouse430_2.cel.gz		Public on May 19 2014	24803680
GSM1246329	Mouse E14.5 right ventricle tissue E14R.1	RNA	Right ventricle tissues from mouse embryo at E14.5	Mus musculus	Right ventricle tissues from mouse embryo at E14.5	GSE51483	Transcriptional Atlas of Cardiogenesis Maps Congenital Heart Disease Interactome	ftp://ftp.ncbi.nlm.nih.gov/geo/samples/GSM1246nnn/GSM1246329/suppl/GSM1246329_N25E14Rel010030-Mouse430_2.cel.gz		Public on May 19 2014	24803680
GSM1246330	Mouse E14.5 right ventricle tissue E14R.2	RNA	Right ventricle tissues from mouse embryo at E14.5	Mus musculus	Right ventricle tissues from mouse embryo at E14.5	GSE51483	Transcriptional Atlas of Cardiogenesis Maps Congenital Heart Disease Interactome	ftp://ftp.ncbi.nlm.nih.gov/geo/samples/GSM1246nnn/GSM1246330/suppl/GSM1246330_N26E14Rel010031-Mouse430_2.cel.gz		Public on May 19 2014	24803680
GSM1246331	Mouse E14.5 right ventricle tissue E14R.3	RNA	Right ventricle tissues from mouse embryo at E14.5	Mus musculus	Right ventricle tissues from mouse embryo at E14.5	GSE51483	Transcriptional Atlas of Cardiogenesis Maps Congenital Heart Disease Interactome	ftp://ftp.ncbi.nlm.nih.gov/geo/samples/GSM1246nnn/GSM1246331/suppl/GSM1246331_N27E14Rel010032-Mouse430_2.cel.gz		Public on May 19 2014	24803680
GSM1246332	Mouse E18.5 left ventricle tissue E18L.1	RNA	Left ventricle tissues from mouse embryo at E18.5	Mus musculus	Left ventricle tissues from mouse embryo at E18.5	GSE51483	Transcriptional Atlas of Cardiogenesis Maps Congenital Heart Disease Interactome	ftp://ftp.ncbi.nlm.nih.gov/geo/samples/GSM1246nnn/GSM1246332/suppl/GSM1246332_N28E18Lel010033-Mouse430_2.cel.gz		Public on May 19 2014	24803680
GSM1246333	Mouse E18.5 left ventricle tissue E18L.2	RNA	Left ventricle tissues from mouse embryo at E18.5	Mus musculus	Left ventricle tissues from mouse embryo at E18.5	GSE51483	Transcriptional Atlas of Cardiogenesis Maps Congenital Heart Disease Interactome	ftp://ftp.ncbi.nlm.nih.gov/geo/samples/GSM1246nnn/GSM1246333/suppl/GSM1246333_N29E18Lel010034-Mouse430_2.cel.gz		Public on May 19 2014	24803680
GSM1246334	Mouse E18.5 left ventricle tissue E18L.3	RNA	Left ventricle tissues from mouse embryo at E18.5	Mus musculus	Left ventricle tissues from mouse embryo at E18.5	GSE51483	Transcriptional Atlas of Cardiogenesis Maps Congenital Heart Disease Interactome	ftp://ftp.ncbi.nlm.nih.gov/geo/samples/GSM1246nnn/GSM1246334/suppl/GSM1246334_N30E18Lel010035-Mouse430_2.cel.gz		Public on May 19 2014	24803680
GSM1246335	Mouse E18.5 right ventricle tissue E18R.1	RNA	Right ventricle tissues from mouse embryo at E18.5	Mus musculus	Right ventricle tissues from mouse embryo at E18.5	GSE51483	Transcriptional Atlas of Cardiogenesis Maps Congenital Heart Disease Interactome	ftp://ftp.ncbi.nlm.nih.gov/geo/samples/GSM1246nnn/GSM1246335/suppl/GSM1246335_N31E18Rel010036-Mouse430_2.cel.gz		Public on May 19 2014	24803680
GSM1246336	Mouse E18.5 right ventricle tissue E18R.2	RNA	Right ventricle tissues from mouse embryo at E18.5	Mus musculus	Right ventricle tissues from mouse embryo at E18.5	GSE51483	Transcriptional Atlas of Cardiogenesis Maps Congenital Heart Disease Interactome	ftp://ftp.ncbi.nlm.nih.gov/geo/samples/GSM1246nnn/GSM1246336/suppl/GSM1246336_N32E18Rel010037-Mouse430_2.cel.gz		Public on May 19 2014	24803680
GSM1246337	Mouse E18.5 right ventricle tissue E18R.3	RNA	Right ventricle tissues from mouse embryo at E18.5	Mus musculus	Right ventricle tissues from mouse embryo at E18.5	GSE51483	Transcriptional Atlas of Cardiogenesis Maps Congenital Heart Disease Interactome	ftp://ftp.ncbi.nlm.nih.gov/geo/samples/GSM1246nnn/GSM1246337/suppl/GSM1246337_N33E18Rel010038-Mouse430_2.cel.gz		Public on May 19 2014	24803680
GSM1697601	Wild type CD1 mice, left ventricle, 1	RNA	E14.5 Left ventricle heart tissues from CD1 mice	Mus musculus	left ventricle, CD1	GSE69317	Nos3-/- iPSCs model concordant signatures of in utero cardiac pathogenesis	GPL1261	ftp://ftp.ncbi.nlm.nih.gov/geo/samples/GSM1697nnn/GSM1697601/suppl/GSM1697601_CD1LVA10.cel.gz	Public on Sep 27 2015	26344701
GSM1697602	Wild type CD1 mice, left ventricle, 2	RNA	E14.5 Left ventricle heart tissues from CD1 mice	Mus musculus	left ventricle, CD1	GSE69317	Nos3-/- iPSCs model concordant signatures of in utero cardiac pathogenesis	GPL1261	ftp://ftp.ncbi.nlm.nih.gov/geo/samples/GSM1697nnn/GSM1697602/suppl/GSM1697602_CD1LVB11.cel.gz	Public on Sep 27 2015	26344701
GSM1697603	Wild type CD1 mice, left ventricle, 3	RNA	E14.5 Left ventricle heart tissues from CD1 mice	Mus musculus	left ventricle, CD1	GSE69317	Nos3-/- iPSCs model concordant signatures of in utero cardiac pathogenesis	GPL1261	ftp://ftp.ncbi.nlm.nih.gov/geo/samples/GSM1697nnn/GSM1697603/suppl/GSM1697603_CD1LVC12.cel.gz	Public on Sep 27 2015	26344701
GSM1697604	Wild type CD1 mice, right ventricle, 1	RNA	E14.5 right ventricle heart tissues from CD1 mice	Mus musculus	right ventricle, CD1	GSE69317	Nos3-/- iPSCs model concordant signatures of in utero cardiac pathogenesis	GPL1261	ftp://ftp.ncbi.nlm.nih.gov/geo/samples/GSM1697nnn/GSM1697604/suppl/GSM1697604_CD1RVA13.cel.gz	Public on Sep 27 2015	26344701
GSM1697605	Wild type CD1 mice, right ventricle, 2	RNA	E14.5 right ventricle heart tissues from CD1 mice	Mus musculus	right ventricle, CD1	GSE69317	Nos3-/- iPSCs model concordant signatures of in utero cardiac pathogenesis	GPL1261	ftp://ftp.ncbi.nlm.nih.gov/geo/samples/GSM1697nnn/GSM1697605/suppl/GSM1697605_CD1RVB14.cel.gz	Public on Sep 27 2015	26344701
GSM1697606	Wild type CD1 mice, right ventricle, 3	RNA	E14.5 right ventricle heart tissues from CD1 mice	Mus musculus	right ventricle, CD1	GSE69317	Nos3-/- iPSCs model concordant signatures of in utero cardiac pathogenesis	GPL1261	ftp://ftp.ncbi.nlm.nih.gov/geo/samples/GSM1697nnn/GSM1697606/suppl/GSM1697606_CD1RVC15.cel.gz	Public on Sep 27 2015	26344701
GSM1850529	control hearts, biological rep1	RNA	Mouse embryonic hearts at 13.5 dpc, control	Mus musculus	Gene expression data from normal embryonic hearts	GSE72054	Expression data of regenerating embryonic mouse hearts	GPL1261	ftp://ftp.ncbi.nlm.nih.gov/geo/samples/GSM1850nnn/GSM1850529/suppl/GSM1850529_e13_confk.CEL.gz	Public on Aug 14 2015	27106802
GSM1850530	control hearts, biological rep2	RNA	Mouse embryonic hearts at 13.5 dpc, control	Mus musculus	Gene expression data from normal embryonic hearts	GSE72054	Expression data of regenerating embryonic mouse hearts	GPL1261	ftp://ftp.ncbi.nlm.nih.gov/geo/samples/GSM1850nnn/GSM1850530/suppl/GSM1850530_e13_confm.CEL.gz	Public on Aug 14 2015	27106802
GSM1850531	control hearts, biological rep3	RNA	Mouse embryonic hearts at 13.5 dpc, control	Mus musculus	Gene expression data from normal embryonic hearts	GSE72054	Expression data of regenerating embryonic mouse hearts	GPL1261	ftp://ftp.ncbi.nlm.nih.gov/geo/samples/GSM1850nnn/GSM1850531/suppl/GSM1850531_e13_confn.CEL.gz	Public on Aug 14 2015	27106802
GSM1850532	control hearts, biological rep4	RNA	Mouse embryonic hearts at 13.5 dpc, control	Mus musculus	Gene expression data from normal embryonic hearts	GSE72054	Expression data of regenerating embryonic mouse hearts	GPL1261	ftp://ftp.ncbi.nlm.nih.gov/geo/samples/GSM1850nnn/GSM1850532/suppl/GSM1850532_e13_confq.CEL.gz	Public on Aug 14 2015	27106802
GSM1850533	control hearts, biological rep5	RNA	Mouse embryonic hearts at 13.5 dpc, control	Mus musculus	Gene expression data from normal embryonic hearts	GSE72054	Expression data of regenerating embryonic mouse hearts	GPL1261	ftp://ftp.ncbi.nlm.nih.gov/geo/samples/GSM1850nnn/GSM1850533/suppl/GSM1850533_e13_confy.CEL.gz	Public on Aug 14 2015	27106802
GSM1897552	Mouse heart at E12.5, wildtype rep1	RNA	Embryonic mouse heart at the stage of E12.5	Mus musculus	Gene expression data from embryonic mouse heart	GSE73544	Expression data from E12.5 mouse embryonic heart	GPL1261	ftp://ftp.ncbi.nlm.nih.gov/geo/samples/GSM1897nnn/GSM1897552/suppl/GSM1897552_BH11487-3_WT1_Mouse430_2_.CEL.gz	Public on Oct 10 2015	26489465
GSM1897553	Mouse heart at E12.5, wildtype rep2	RNA	Embryonic mouse heart at the stage of E12.5	Mus musculus	Gene expression data from embryonic mouse heart	GSE73544	Expression data from E12.5 mouse embryonic heart	GPL1261	ftp://ftp.ncbi.nlm.nih.gov/geo/samples/GSM1897nnn/GSM1897553/suppl/GSM1897553_BH11487-3_WT2_Mouse430_2_.CEL.gz	Public on Oct 10 2015	26489465
GSM1897554	Mouse heart at E12.5, wildtype rep3	RNA	Embryonic mouse heart at the stage of E12.5	Mus musculus	Gene expression data from embryonic mouse heart	GSE73544	Expression data from E12.5 mouse embryonic heart	GPL1261	ftp://ftp.ncbi.nlm.nih.gov/geo/samples/GSM1897nnn/GSM1897554/suppl/GSM1897554_BH11487-3_WT3_Mouse430_2_.CEL.gz	Public on Oct 10 2015	26489465
GSM2449536	10,5 mf_1_(Mouse430_2)	RNA	heart	Mus musculus	Sample name: 10.5_mf1_vivo	GSE93271	Genome-wide profiling of gene (mRNA) amd miRNA expression during mouse embryonic heart development	GPL1261	ftp://ftp.ncbi.nlm.nih.gov/geo/samples/GSM2449nnn/GSM2449536/suppl/GSM2449536_10_5_mf_1_Mouse430_2_.CEL.gz	Public on Jul 31 2017
GSM2449556	heart_mRNA_16,5 f_21_(Mouse430_2)	RNA	heart	Mus musculus	Sample name: 16.5_f_vivo	GSE93271	Genome-wide profiling of gene (mRNA) amd miRNA expression during mouse embryonic heart development	GPL1261	ftp://ftp.ncbi.nlm.nih.gov/geo/samples/GSM2449nnn/GSM2449556/suppl/GSM2449556_hart_mRNA_16_5_f_21_Mouse430_2_.CEL.gz	Public on Jul 31 2017
GSM2449557	heart_mRNA_17,5 f_24_(Mouse430_2)	RNA	heart	Mus musculus	Sample name: 17.5_f_vivo	GSE93271	Genome-wide profiling of gene (mRNA) amd miRNA expression during mouse embryonic heart development	GPL1261	ftp://ftp.ncbi.nlm.nih.gov/geo/samples/GSM2449nnn/GSM2449557/suppl/GSM2449557_hart_mRNA_17_5_f_24_Mouse430_2_.CEL.gz	Public on Jul 31 2017
GSM2449558	heart_mRNA_17,5 m_22_(Mouse430_2)	RNA	heart	Mus musculus	Sample name: 17.5_m_vivo	GSE93271	Genome-wide profiling of gene (mRNA) amd miRNA expression during mouse embryonic heart development	GPL1261	ftp://ftp.ncbi.nlm.nih.gov/geo/samples/GSM2449nnn/GSM2449558/suppl/GSM2449558_hart_mRNA_17_5_m_22_Mouse430_2_.CEL.gz	Public on Jul 31 2017
GSM2449559	heart_mRNA_17,5m f_23_(Mouse430_2)	RNA	heart	Mus musculus	Sample name: 17.5_m_f_vivo	GSE93271	Genome-wide profiling of gene (mRNA) amd miRNA expression during mouse embryonic heart development	GPL1261	ftp://ftp.ncbi.nlm.nih.gov/geo/samples/GSM2449nnn/GSM2449559/suppl/GSM2449559_hart_mRNA_17_5m_f_23_Mouse430_2_.CEL.gz	Public on Jul 31 2017
GSM2449560	heart_mRNA_18,5 f_27_(Mouse430_2)	RNA	heart	Mus musculus	Sample name: 18.5_f_vivo	GSE93271	Genome-wide profiling of gene (mRNA) amd miRNA expression during mouse embryonic heart development	GPL1261	ftp://ftp.ncbi.nlm.nih.gov/geo/samples/GSM2449nnn/GSM2449560/suppl/GSM2449560_hart_mRNA_18_5_f_27_Mouse430_2_.CEL.gz	Public on Jul 31 2017
GSM2449561	heart_mRNA_18,5 m_25_(Mouse430_2)	RNA	heart	Mus musculus	Sample name: 18.5_m_vivo	GSE93271	Genome-wide profiling of gene (mRNA) amd miRNA expression during mouse embryonic heart development	GPL1261	ftp://ftp.ncbi.nlm.nih.gov/geo/samples/GSM2449nnn/GSM2449561/suppl/GSM2449561_hart_mRNA_18_5_m_25_Mouse430_2_.CEL.gz	Public on Jul 31 2017
GSM2449562	heart_mRNA_18,5m f_26_(Mouse430_2)	RNA	heart	Mus musculus	Sample name: 18.5_m_f_vivo	GSE93271	Genome-wide profiling of gene (mRNA) amd miRNA expression during mouse embryonic heart development	GPL1261	ftp://ftp.ncbi.nlm.nih.gov/geo/samples/GSM2449nnn/GSM2449562/suppl/GSM2449562_hart_mRNA_18_5m_f_26_Mouse430_2_.CEL.gz	Public on Jul 31 2017
GSM2449563	heart_mRNA_19,5 f_30_(Mouse430_2)	RNA	heart	Mus musculus	Sample name: 19.5_f_vivo	GSE93271	Genome-wide profiling of gene (mRNA) amd miRNA expression during mouse embryonic heart development	GPL1261	ftp://ftp.ncbi.nlm.nih.gov/geo/samples/GSM2449nnn/GSM2449563/suppl/GSM2449563_hart_mRNA_19_5_f_30_Mouse430_2_.CEL.gz	Public on Jul 31 2017
GSM2449564	heart_mRNA_19,5 m_28_(Mouse430_2)	RNA	heart	Mus musculus	Sample name: 19.5_m_vivo	GSE93271	Genome-wide profiling of gene (mRNA) amd miRNA expression during mouse embryonic heart development	GPL1261	ftp://ftp.ncbi.nlm.nih.gov/geo/samples/GSM2449nnn/GSM2449564/suppl/GSM2449564_hart_mRNA_19_5_m_28_Mouse430_2_.CEL.gz	Public on Jul 31 2017
GSM2449565	heart_mRNA_19,5 mf_29_(Mouse430_2)	RNA	heart	Mus musculus	Sample name: 19.5_mf_vivo	GSE93271	Genome-wide profiling of gene (mRNA) amd miRNA expression during mouse embryonic heart development	GPL1261	ftp://ftp.ncbi.nlm.nih.gov/geo/samples/GSM2449nnn/GSM2449565/suppl/GSM2449565_hart_mRNA_19_5_mf_29_Mouse430_2_.CEL.gz	Public on Jul 31 2017
GSM3243561	E10.5 WT-1	RNA	wild-type mouse embryonic E10.5 heart	Mus musculus	WT-1	GSE116594	Comparison of gene expression pattern between wild-type and RhoE knockout embryo hearts	GPL1261	ftp://ftp.ncbi.nlm.nih.gov/geo/samples/GSM3243nnn/GSM3243561/suppl/GSM3243561_JC001_IBT_AGE_1_WT1_06-03-10.CEL.gz	Public on Jul 04 2018
GSM3243562	E10.5 WT-2	RNA	wild-type mouse embryonic E10.5 heart	Mus musculus	WT-2	GSE116594	Comparison of gene expression pattern between wild-type and RhoE knockout embryo hearts	GPL1261	ftp://ftp.ncbi.nlm.nih.gov/geo/samples/GSM3243nnn/GSM3243562/suppl/GSM3243562_JC001_IBT_AGE_1_WT2_06-03-10.CEL.gz	Public on Jul 04 2018
GSM3243563	E10.5 WT-3	RNA	wild-type mouse embryonic E10.5 heart	Mus musculus	WT-3	GSE116594	Comparison of gene expression pattern between wild-type and RhoE knockout embryo hearts	GPL1261	ftp://ftp.ncbi.nlm.nih.gov/geo/samples/GSM3243nnn/GSM3243563/suppl/GSM3243563_JC001_IBT_AGE_1_WT3_06-03-10.CEL.gz	Public on Jul 04 2018
